# Supplementary material for: Exploring molecular variation in Schistosoma japonicum in China
Source: Sci Rep. 2015 Dec 1;5:17345. doi: 10.1038/srep17345 (PMC4664899; doi:10.1038/srep17345)
Supplement: Supplementary Table 1 [file srep17345-s2.xls]

## Sheet: STable 1 Sequence_Data
Supplementary Table 1 | Description of the sequence data produced using Illumina technology from genomic DNAs representing seven distinct populations of Schistosoma japonicum.
Isolate code	Origin (County, Province)	Total Sequencesa	High quality readsb	GC content (%)	Mean read length	Total nucleotides sequenced	Predicted genome coverage
Sj1	Jiashan, Zhejiang	186246696	159230940	34	97.6044	1.55416e+10	39.0737
Sj2	Guichi, Anhui	244023998	203563886	34	97.2506	1.97967e+10	49.7715
Sj3	Yongxia, Jiangxi	219899594	185982283	34	97.4393	1.8122e+10	45.5611
Sj4	Wuhan, Hubei	228133044	194949634	34	97.4565	1.89991e+10	47.7663
Sj5	Yueyang, Hunan	222443652	187733742	34	97.3688	1.82794e+10	45.9569
Sj6	Tianquan, Sichuan	195189974	169965085	34	97.6049	1.65894e+10	41.708
Sj7	Dali, Yunnan	207033888	175784303	34	97.4155	1.71241e+10	43.0523
a Divide in two to obtain the number of paired sequences
b Reads more than 50 bases in length and with bases greater than 25 Phred quality
