# Supplementary material for: Exploring molecular variation in Schistosoma japonicum in China
Source: Sci Rep. 2015 Dec 1;5:17345. doi: 10.1038/srep17345 (PMC4664899; doi:10.1038/srep17345)
Supplement: Supplementary Table 2 [file srep17345-s3.xls]

## Sheet: STable 2 Reference_Genomes
Supplementary Table 2 | A list of previously published mitochondrial and nuclear genomes for Schistosoma species (and associated publications) used in the present study.
Accession Number	Genome type	Species		Description	Strain	Country	Reference
AF215860	Mitochondrial	Schistosoma	japonicum	coding region, complete	Anhui	China	Le et al. 2001
KF279404	Mitochondrial	Schistosoma	japonicum	Anhui Wuwei mitochondrion, complete	Anhui Wuwei	China	Unpublished
KF279405	Mitochondrial	Schistosoma	japonicum	Anhui Zongyang mitochondrion, complete	Anhui Zongyang	China	Unpublished
KF279403	Mitochondrial	Schistosoma	japonicum	Anhui tonglin mitochondrion, complete	Anhui, Tongling	China	Unpublished
KF279402	Mitochondrial	Schistosoma	japonicum	Anhui Guichi mitochondrion, complete	Anhui, Guichi	China	Unpublished
KF279406	Mitochondrial	Schistosoma	japonicum	Anhui Zongyang mitochondrion, complete	Anhui, Zongyang	China	Unpublished
KF279410	Mitochondrial	Schistosoma	japonicum	Taiwan Changhua mitochondrion,	Taiwan, Changhua	China: Taiwan	Unpublished
HM120843	Mitochondrial	Schistosoma	japonicum	SJJWM32 mitochondrion, complete	Jiangsu, Wuxi	China	Zhao et al. 2012
KF279408	Mitochondrial	Schistosoma	japonicum	Yunnan Eryuan mitochondrion, complete	Yunnan, Eryuan	China	Unpublished
HM120847	Mitochondrial	Schistosoma	japonicum	SJYEIIm10 mitochondrion, complete	Yunnan, Eryuan	China	Zhao et al. 2012
HM120848	Mitochondrial	Schistosoma	japonicum	SJYEIIF10 mitochondrion, complete	Yunnan, Eryuan	China	Zhao et al. 2012
HM120846	Mitochondrial	Schistosoma	japonicum	SJSXM24 mitochondrion, complete	Sichuan, Tianquan	China	Zhao et al. 2012
HM120842	Mitochondrial	Schistosoma	japonicum	SJHWM24 mitochondrion, complete	Hubei, Wuhan	China	Zhao et al. 2012
HM120841	Mitochondrial	Schistosoma	japonicum	SJZJM6 mitochondrion, complete	Zhejiang, Jiashan	China	Zhao et al. 2012
HM120845	Mitochondrial	Schistosoma	japonicum	SJHYF8 mitochondrion, complete	Hunan, Junshan	China	Zhao et al. 2012
KF279409	Mitochondrial	Schistosoma	japonicum	Yunnan Heqing mitochondrion, complete	Yunnan, Heqing	China	Unpublished
KF279407	Mitochondrial	Schistosoma	japonicum	Sichuan Xichang mitochondrion,	Sichuan, Xichang	China	Unpublished
HM120844	Mitochondrial	Schistosoma	japonicum	SJJYF25 mitochondrion, complete	Jiangxi, Yongxiu	China	Zhao et al. 2012
PRJEA34885	Nuclear	Schistosoma	japonicum	Complete nuclear genome	Anhui SjREF	China	Liu et al. 2009
Outgroup
AF217449	Mitochondrial	Schistosoma	mekongi	Reference nuclear genome and gene set	Khong Island	Laos	Le et al. 2001
PRJNA78265	Nuclear	Schistosoma	haematobium	Reference nuclear genome and gene set	Fred Lewis Laboratory	Egypt	Young et al. 2012
PRJEB2320	Nuclear	Schistosoma	mansoni	Reference nuclear genome and gene set	Puerto Rico	USA	Protasio et a. 2012
References
Le TH, Humair PF, Blair D, Agatsuma T, Littlewood DT, et al. (2001) Mitochondrial gene content, arrangement and composition compared in African and Asian schistosomes. Mol Biochem Parasitol 117: 61-71.
Liu F, Zhou Y, Wang ZQ, Lu G, Zheng H, et al. (2009) The Schistosoma japonicum genome reveals features of host-parasite interplay. Nature 460: 345-351.
Protasio AV, Tsai IJ, Babbage A, Nichol S, Hunt M, et al. (2012) A systematically improved high quality genome and transcriptome of the human blood fluke Schistosoma mansoni. PLoS Negl Trop Dis 6: e1455.
Young ND, Jex AR, Li B, Liu S, Yang L, et al. (2012) Whole-genome sequence of Schistosoma haematobium. Nature Genet 44: 221-225.
Zhao GH, Li J, Song HQ, Li XY, Chen F, et al. (2012) A specific PCR assay for the identification and differentiation of Schistosoma japonicum geographical isolates in mainland China based on analysis of mitochondrial genome sequences. Infect Genet Evol 12: 1027-1036.
