# Supplementary material for: Exploring molecular variation in Schistosoma japonicum in China
Source: Sci Rep. 2015 Dec 1;5:17345. doi: 10.1038/srep17345 (PMC4664899; doi:10.1038/srep17345)
Supplement: Supplementary Table 3 [file srep17345-s4.xls]

## Sheet: STable 3 Mitochondrial_Genomes
Supplementary Table 3 | Summary of the de novo-assembled mitochondrial genomes of seven distinct populations of Schistosoma japonicum.
Isolate code	Sample location	Genome length	Total genomic reads	Reads aligned to the mitochondrial genome (%)	Aligned bases	Reads aligned in pairs (%)a	Insert sizeb	Estimated fold genome coverage
Sj1	Jiashan, Zhejiang	15654	159230940	2,529,162 (1.59%)	243403722	2,288,104 (98.02%)	417 ± 96	15549
Sj2	Guichi, Anhui	14253	203563886	1,577,005 (0.78%)	152280174	1,304,118 (94.50%)	451 ± 95	10684.1
Sj3	Yongxia, Jiangxi	15504	185982283	2,289,474 (1.23%)	219141354	1,980,920 (96.94%)	429 ± 95	14134.5
Sj4	Wuhan, Hubei	15426	194949634	2,052,682 (1.05%)	197195159	1,758,684 (95.44%)	423 ± 94	12783.3
Sj5	Yueyang, Hunan	15426	187733742	2,201,842 (1.17%)	211322886	1,876,746 (95.56%)	434 ± 101	13699.1
Sj6	Tianquan, Sichuan	15420	169965085	3,258,129 (1.92%)	314864789	2,850,222 (96.20%)	396 ± 89	20419.2
Sj7	Dali, Yunnan	14264	175784303	1,289,427 (0.73%)	124606245	1,070,156 (94.20%)	441 ± 98	8735.72
a Assuming a maximum insert size of 700 bases
b Average ± standard deviation
