# Supplementary material for: Exploring molecular variation in Schistosoma japonicum in China
Source: Sci Rep. 2015 Dec 1;5:17345. doi: 10.1038/srep17345 (PMC4664899; doi:10.1038/srep17345)
Supplement: Supplementary Table 4 [file srep17345-s5.xls]

## Sheet: STable 4 Genome_Alignment
Supplementary Table 4 | Illumina reads generated from a genome sequence survey (GSS) of seven Schistosoma japonicum populations for mapping to the reference genome for S. japonicum (SjRef)12
Isolate code	Sample location	High quality readsa	Reads aligned to reference genome (%)	Aligned bases	Reads aligned in pairs (%)b	Insert sizec	Estimated fold genome coverage
Sj1	Jiashan, Zhejiang	159230940	139,571,716 (87.65%)	13544707696	121,652,648 (95.34%)	424 ±111	34.73
Sj2	Guichi, Anhui	203563886	168,089,147 (82.57%)	16235281200	140,182,052 (94.99%)	451 ±112	41.6289
Sj3	Yongxia, Jiangxi	185982283	154,767,144 (83.22%)	14977106231	130,885,644 (95.05%)	436 ±106	38.4028
Sj4	Wuhan, Hubei	194949634	169,213,826 (86.80%)	16376047396	144,180,754 (95.12%)	432 ±105	41.9899
Sj5	Yueyang, Hunan	187733742	155,474,854 (82.82%)	15037298721	130,930,704 (94.99%)	444 ±111	38.5572
Sj6	Tianquan, Sichuan	169965085	147,642,546 (86.87%)	14312139771	127,910,826 (95.29%)	403 ±103	36.6978
Sj7	Dali, Yunnan	175784303	154,705,717 (88.01%)	14955896296	130,600,474 (94.94%)	440 ±116	38.3485
a Reads more than 50 bases in length and with bases greater than 25 Phred quality
b Assuming a maximum insert size of 700 bases
c Average ± standard deviation
