# Supplementary material for: Exploring molecular variation in Schistosoma japonicum in China
Source: Sci Rep. 2015 Dec 1;5:17345. doi: 10.1038/srep17345 (PMC4664899; doi:10.1038/srep17345)
Supplement: Supplementary Table 5 [file srep17345-s6.xls]

## Sheet: STable 5 Gene_Annotation
Supplementary Table 5 | Annotations of 4,413 single-copy orthologs (SCOs) shared by Schistosoma japonicum, S. haematobium and S. mansoni.
	Pairwise nucleotide identity of coding domain								Pairwise amino acid similarity of predicted proteins							Average pairwise identity
Gene	Sj1 vs. SjRef	Sj2 vs. SjRef	Sj3 vs. SjRef	Sj4 vs. SjRef	Sj5 vs. SjRef	Sj6 vs. SjRef	Sj7 vs. SjRef		Sj1 vs. SjRef	Sj2 vs. SjRef	Sj3 vs. SjRef	Sj4 vs. SjRef	Sj5 vs. SjRef	Sj6 vs. SjRef	Sj7 vs. SjRef	Nucleotide	Amino Acid	Similarity	Colour of point on Figure 2	SwissProt annotation	E-value	TrEMBL annotation	E-value	KEGG annotation	E-value	Interproscan annotation	E-value	Interproscan annotation	E-value	Interproscan annotation	E-value	Interproscan annotation	E-value	Interproscan annotation	E-value	Interproscan annotation	E-value
Sjp_0002380	100	100	100	100	100	100	100		100	100	100	100	100	100	100	100	100	100	black	sp|P19356|HEM3_RAT Porphobilinogen deaminase OS=Rattus norvegicus GN=Hmbs PE=1 SV=2	1e-53	tr|Q86ET2|Q86ET2_SCHJA Clone ZZD1450 mRNA sequence OS=Schistosoma japonicum PE=2 SV=1	2e-117	smm:Smp_095130 hydroxymethylbilane synthase; porphobilinogen deaminase (EC:2.5.1.61)	2e-93	PANTHER|PTHR11557:SF0|T|-|3|207|	1.3e-93	PANTHER|PTHR11557|IPR000860|Tetrapyrrole biosynthesis, hydroxymethylbilane synthase|3|207|GO:0004418|GO:0033014	1.3e-93	Pfam|PF01379|IPR022417|Porphobilinogen deaminase, N-terminal|10|208|GO:0004418|GO:0033014	3.4e-66
Sjp_0005640	100	100	100	100	100	100	100		100	100	100	100	100	100	100	100	100	100	black	sp|G5EEW9|CNKR_CAEEL Connector enhancer of kinase suppressor of ras OS=Caenorhabditis elegans GN=cnk-1 PE=2 SV=1	1e-15	tr|Q5C5Y7|Q5C5Y7_SCHJA SJCHGC09603 protein (Fragment) OS=Schistosoma japonicum PE=2 SV=2	3e-139	smm:Smp_128390 hypothetical protein	4e-103	SMART|SM00454|IPR001660|Sterile alpha motif domain|10|78|GO:0005515	3.4e-11	Pfam|PF07647|IPR011510|Sterile alpha motif, type 2|10|76|GO:0005515	6.6e-11	PANTHER|PTHR12844|T|-|9|173|	6.9e-41
Sjp_0005650	100	100	100	100	100	100	100		100	100	100	100	100	100	100	100	100	100	black	sp|Q9CPY6|GID4_MOUSE Glucose-induced degradation protein 4 homolog OS=Mus musculus GN=Gid4 PE=2 SV=1	7e-47	tr|Q5DEZ1|Q5DEZ1_SCHJA SJCHGC04693 protein OS=Schistosoma japonicum PE=2 SV=1	5e-111	smm:Smp_190020 hypothetical protein	3e-101	PANTHER|PTHR15898|T|-|31|208|	1.6e-88	Pfam|PF09783|IPR018618|Vacuolar import/degradation protein Vid24|34|196|	2e-55
Sjp_0005660	100	100	100	100	100	100	100		100	100	100	100	100	100	100	100	100	100	black	sp|Q95V34|RS4_SPOFR 40S ribosomal protein S4 OS=Spodoptera frugiperda GN=RpS4 PE=2 SV=1	9e-110	tr|Q86DX5|Q86DX5_SCHJA SJCHGC06323 protein OS=Schistosoma japonicum PE=2 SV=1	2e-151	smm:Smp_011570.1 40S ribosomal protein S4	2e-148	PANTHER|PTHR11581|IPR000876|Ribosomal protein S4e|7|268|GO:0003735|GO:0005622|GO:0005840|GO:0006412	2.6e-202	Pfam|PF08071|IPR013843|Ribosomal protein S4e, N-terminal|8|45|	2.4e-20	ProSitePatterns|PS00528|IPR018199|Ribosomal protein S4e, N-terminal, conserved site|13|27|	-	Pfam|PF00900|IPR013845|Ribosomal protein S4e, central region|99|174|	5.3e-29	Pfam|PF01479|IPR002942|RNA-binding S4 domain|55|95|GO:0003723	1.7e-07	PIRSF|PIRSF002116|IPR000876|Ribosomal protein S4e|5|246|GO:0003735|GO:0005622|GO:0005840|GO:0006412	2.6e-122
Sjp_0012310	100	100	100	100	100	100	100		100	100	100	100	100	100	100	100	100	100	black	sp|Q9Z0V8|TI17A_MOUSE Mitochondrial import inner membrane translocase subunit Tim17-A OS=Mus musculus GN=Timm17a PE=2 SV=1	3e-38	tr|Q5DGW8|Q5DGW8_SCHJA SJCHGC03185 protein OS=Schistosoma japonicum PE=2 SV=1	4e-70	smm:Smp_155870 mitochondrial import inner membrane translocase subunit Tim17	1e-66
Sjp_0013790	100	100	100	100	100	100	100		100	100	100	100	100	100	100	100	100	100	black			tr|G4LYH3|G4LYH3_SCHMA Putative uncharacterized protein OS=Schistosoma mansoni GN=Smp_000590.1 PE=4 SV=1	6e-87	smm:Smp_000590.1 hypothetical protein	4e-87	PANTHER|PTHR21035:SF2|T|-|35|262|	1.9e-31	PANTHER|PTHR21035|IPR026140|28S ribosomal protein S26|35|262|GO:0005763	1.9e-31	Pfam|PF14943|IPR026140|28S ribosomal protein S26|74|241|GO:0005763	2.1e-20
Sjp_0014330	100	100	100	100	100	100	100		100	100	100	100	100	100	100	100	100	100	black	sp|O60519|CRBL2_HUMAN cAMP-responsive element-binding protein-like 2 OS=Homo sapiens GN=CREBL2 PE=1 SV=1	4e-06	tr|G4LUT8|G4LUT8_SCHMA Putative uncharacterized protein OS=Schistosoma mansoni GN=Smp_031590 PE=4 SV=1	4e-41	smm:Smp_031590 hypothetical protein	2e-41	PANTHER|PTHR21051|T|-|1|89|	4.1e-33
Sjp_0016990	100	100	100	100	100	100	100		100	100	100	100	100	100	100	100	100	100	black	sp|O35790|PIGL_RAT N-acetylglucosaminyl-phosphatidylinositol de-N-acetylase OS=Rattus norvegicus GN=Pigl PE=2 SV=1	5e-15	tr|Q5D8W3|Q5D8W3_SCHJA SJCHGC08988 protein OS=Schistosoma japonicum PE=2 SV=1	9e-59	smm:Smp_035080 N-acetylglucosaminyl-phosphatidylinositol de-n-acetylase	1e-31	Pfam|PF02585|IPR003737|N-acetylglucosaminyl phosphatidylinositol deacetylase-related|39|110|	2.6e-17	PANTHER|PTHR12993|IPR003737|N-acetylglucosaminyl phosphatidylinositol deacetylase-related|1|112|	3.8e-29	PANTHER|PTHR12993:SF11|T|-|1|112|	3.8e-29
Sjp_0018550	100	100	100	100	100	100	100		100	100	100	100	100	100	100	100	100	100	black			tr|Q5BX87|Q5BX87_SCHJA SJCHGC05935 protein (Fragment) OS=Schistosoma japonicum PE=2 SV=2	4e-79	smm:Smp_158580 hypothetical protein	2e-48	Pfam|PF10271|IPR019397|Uncharacterised protein family TMEM39|27|165|	1.5e-16
Sjp_0020220	100	100	100	100	100	100	100		100	100	100	100	100	100	100	100	100	100	black	sp|Q68D86|C102B_HUMAN Coiled-coil domain-containing protein 102B OS=Homo sapiens GN=CCDC102B PE=2 SV=4	5e-11	tr|Q5DAP7|Q5DAP7_SCHJA SJCHGC07180 protein OS=Schistosoma japonicum PE=2 SV=1	8e-88	smm:Smp_155410 hypothetical protein	1e-55
Sjp_0023820	100	100	100	100	100	100	100		100	100	100	100	100	100	100	100	100	100	black	sp|Q96I25|SPF45_HUMAN Splicing factor 45 OS=Homo sapiens GN=RBM17 PE=1 SV=1	9e-23	tr|G4VA63|G4VA63_SCHMA Putative uncharacterized protein OS=Schistosoma mansoni GN=Smp_161750 PE=4 SV=1	1e-35	smm:Smp_161750 hypothetical protein	7e-36	PANTHER|PTHR13288|T|-|58|128|	1.8e-39	PANTHER|PTHR13288:SF8|T|-|58|128|	1.8e-39	SMART|SM00361|IPR003954|RNA recognition motif domain, eukaryote|58|132|GO:0003676	1.6e-08
Sjp_0024730	100	100	100	100	100	100	100		100	100	100	100	100	100	100	100	100	100	black	sp|Q7T2P6|TIM23_DANRE Mitochondrial import inner membrane translocase subunit Tim23 OS=Danio rerio GN=timm23 PE=2 SV=1	2e-22	tr|Q5D972|Q5D972_SCHJA Putative uncharacterized protein OS=Schistosoma japonicum PE=2 SV=1	4e-88	smm:Smp_080980.2 hypothetical protein	4e-81	PANTHER|PTHR15371|T|-|14|181|	6.8e-41	Pfam|PF02466|IPR003397|Mitochondrial inner membrane translocase subunit Tim17/Tim22/Tim23/peroxisomal protein PMP24|44|176|	1.9e-19	PANTHER|PTHR15371:SF0|T|-|14|181|	6.8e-41
Sjp_0025140	100	100	100	100	100	100	100		100	100	100	100	100	100	100	100	100	100	black	sp|O42123|FKB1A_XENLA Peptidyl-prolyl cis-trans isomerase FKBP1A OS=Xenopus laevis GN=fkbp1a PE=3 SV=3	3e-35	tr|C7TYC0|C7TYC0_SCHJA Peptidyl-prolyl cis-trans isomerase OS=Schistosoma japonicum PE=4 SV=1	2e-54	smm:Smp_079230 immunophilin FK506 binding protein FKBP12	5e-42	PANTHER|PTHR10516|IPR023566|Peptidyl-prolyl cis-trans isomerase, FKBP-type|1|119|	2.2e-50	Pfam|PF00254|IPR001179|Peptidyl-prolyl cis-trans isomerase, FKBP-type, domain|13|117|GO:0006457	3.5e-28
Sjp_0025210	100	100	100	100	100	100	100		100	100	100	100	100	100	100	100	100	100	black	sp|Q6IQP3|CALUA_DANRE Calumenin-A OS=Danio rerio GN=calua PE=2 SV=1	7e-70	tr|Q86FI4|Q86FI4_SCHJA SJCHGC09235 protein OS=Schistosoma japonicum PE=2 SV=1	1e-163	smm:Smp_005230.2 reticulocalbin	3e-136	ProSitePatterns|PS00018|IPR018247|EF-Hand 1, calcium-binding site|244|256|	-	ProSitePatterns|PS00018|IPR018247|EF-Hand 1, calcium-binding site|165|177|	-	Pfam|PF13499|IPR011992|EF-hand domain pair|158|215|GO:0005509	1.8e-10	ProSitePatterns|PS00018|IPR018247|EF-Hand 1, calcium-binding site|83|95|	-	PANTHER|PTHR10827|T|-|10|317|	1.5e-125	ProSitePatterns|PS00018|IPR018247|EF-Hand 1, calcium-binding site|280|292|	-
Sjp_0028210	100	100	100	100	100	100	100		100	100	100	100	100	100	100	100	100	100	black			tr|Q5BR23|Q5BR23_SCHJA Putative uncharacterized protein OS=Schistosoma japonicum PE=4 SV=1	4e-39	smm:Smp_194830 SmKK7	3e-32
Sjp_0029910	100	100	100	100	100	100	100		100	100	100	100	100	100	100	100	100	100	black			tr|G4VEY1|G4VEY1_SCHMA Putative uncharacterized protein OS=Schistosoma mansoni GN=Smp_026340 PE=4 SV=1	6e-27	smm:Smp_026340 hypothetical protein	3e-27	PANTHER|PTHR16148|T|-|14|75|	1.2e-12	Pfam|PF11952|IPR021859|Protein of unknown function DUF3469|13|87|	1.8e-17
Sjp_0029980	100	100	100	100	100	100	100		100	100	100	100	100	100	100	100	100	100	black	sp|O35153|BET1L_MOUSE BET1-like protein OS=Mus musculus GN=Bet1l PE=3 SV=1	2e-10	tr|Q5D942|Q5D942_SCHJA SJCHGC05993 protein OS=Schistosoma japonicum PE=4 SV=1	2e-52	smm:Smp_000080 SNARE complex protein	2e-44	Pfam|PF05739|IPR000727|Target SNARE coiled-coil domain|11|64|GO:0005515	1.1e-07	PANTHER|PTHR12791|T|-|1|102|	1.2e-31
Sjp_0030160	100	100	100	100	100	100	100		100	100	100	100	100	100	100	100	100	100	black	sp|P43308|SSRB_HUMAN Translocon-associated protein subunit beta OS=Homo sapiens GN=SSR2 PE=1 SV=1	2e-26	tr|Q5DES5|Q5DES5_SCHJA SJCHGC05940 protein OS=Schistosoma japonicum PE=2 SV=1	1e-82	smm:Smp_009830 hypothetical protein	9e-71	PANTHER|PTHR12861|IPR008856|Translocon-associated protein subunit beta|3|180|GO:0005783|GO:0016021	1e-59	PIRSF|PIRSF016400|IPR008856|Translocon-associated protein subunit beta|1|179|GO:0005783|GO:0016021	9.6e-86	Pfam|PF05753|IPR008856|Translocon-associated protein subunit beta|10|180|GO:0005783|GO:0016021	1.3e-38
Sjp_0032610	100	100	100	100	100	100	100		100	100	100	100	100	100	100	100	100	100	black	sp|Q6ZMN7|PZRN4_HUMAN PDZ domain-containing RING finger protein 4 OS=Homo sapiens GN=PDZRN4 PE=1 SV=3	4e-09	tr|C7TZI3|C7TZI3_SCHJA Zinc finger, RING-type,domain-containing protein (Fragment) OS=Schistosoma japonicum PE=2 SV=1	2e-112	smm:Smp_145620 hypothetical protein	3e-62	ProSitePatterns|PS00518|IPR017907|Zinc finger, RING-type, conserved site|52|61|	-	PANTHER|PTHR15315|T|-|21|135|	3.9e-66	Pfam|PF13639|IPR001841|Zinc finger, RING-type|37|73|GO:0005515|GO:0008270	2.6e-09	PANTHER|PTHR15315:SF24|T|-|21|135|	3.9e-66	SMART|SM00184|IPR001841|Zinc finger, RING-type|37|74|GO:0005515|GO:0008270	4.5e-07
Sjp_0032630	100	100	100	100	100	100	100		100	100	100	100	100	100	100	100	100	100	black	sp|Q3KPT0|CC169_XENLA Coiled-coil domain-containing protein 169 OS=Xenopus laevis GN=ccdc169 PE=2 SV=2	3e-10	tr|G4VRW1|G4VRW1_SCHMA Putative forkhead protein/ forkhead protein domain OS=Schistosoma mansoni GN=Smp_145640 PE=4 SV=1	6e-60	smm:Smp_145640.2 forkhead protein/ forkhead protein domain	3e-97	Pfam|PF15372|IPR028022|Protein of unknown function DUF4600|51|165|	1e-26
Sjp_0033590	100	100	100	100	100	100	100		100	100	100	100	100	100	100	100	100	100	black	sp|Q7SXW4|EMC3_DANRE ER membrane protein complex subunit 3 OS=Danio rerio GN=emc3 PE=2 SV=1	1e-59	tr|G4VGS1|G4VGS1_SCHMA Putative uncharacterized protein OS=Schistosoma mansoni GN=Smp_028980 PE=4 SV=1	3e-93	smm:Smp_028980 hypothetical protein	2e-93	Pfam|PF01956|IPR002809|Protein of unknown function DUF106, transmembrane|30|118|GO:0016020	2.7e-31	PANTHER|PTHR13116|IPR008568|Uncharacterised conserved protein UCP010045, transmembrane eukaryotic|1|170|GO:0016020	4.8e-95
Sjp_0034960	100	100	100	100	100	100	100		100	100	100	100	100	100	100	100	100	100	black	sp|O35817|AKA14_RAT A-kinase anchor protein 14 OS=Rattus norvegicus GN=Akap14 PE=2 SV=1	4e-18	tr|G4V7Y7|G4V7Y7_SCHMA Putative uncharacterized protein OS=Schistosoma mansoni GN=Smp_035380 PE=4 SV=1	5e-43	smm:Smp_035380 hypothetical protein	3e-43	Pfam|PF14469|IPR025663|A-kinase anchor protein 28kDa|56|177|	4e-32
Sjp_0035350	100	100	100	100	100	100	100		100	100	100	100	100	100	100	100	100	100	black	sp|P60521|GBRL2_MOUSE Gamma-aminobutyric acid receptor-associated protein-like 2 OS=Mus musculus GN=Gabarapl2 PE=1 SV=1	1e-27	tr|Q86E14|Q86E14_SCHJA SJCHGC06823 protein OS=Schistosoma japonicum PE=3 SV=1	4e-38	smm:Smp_087940.2 gaba(A) receptor-associated protein	5e-32	PANTHER|PTHR10969|IPR004241|Autophagy protein Atg8 ubiquitin like|11|84|	9.7e-44	Pfam|PF02991|IPR004241|Autophagy protein Atg8 ubiquitin like|11|84|	1e-31
Sjp_0036380	100	100	100	100	100	100	100		100	100	100	100	100	100	100	100	100	100	black	sp|P00774|CEL2A_RAT Chymotrypsin-like elastase family member 2A OS=Rattus norvegicus GN=Cela2a PE=2 SV=1	1e-08	tr|Q5D9V2|Q5D9V2_SCHJA SJCHGC03379 protein OS=Schistosoma japonicum PE=2 SV=1	4e-34	smm:Smp_194090 subfamily S1A unassigned peptidase (S01 family)	9e-32	Pfam|PF00089|IPR001254|Peptidase S1|11|58|GO:0004252|GO:0006508	1.5e-10	PANTHER|PTHR24250:SF6|T|-|11|66|	7e-18	PANTHER|PTHR24250|T|-|11|66|	7e-18
Sjp_0036650	100	100	100	100	100	100	100		100	100	100	100	100	100	100	100	100	100	black	sp|Q9Y0V6|TIM10_CAEEL Mitochondrial import inner membrane translocase subunit Tim10 OS=Caenorhabditis elegans GN=tin-10 PE=3 SV=1	2e-10	tr|Q5BS98|Q5BS98_SCHJA SJCHGC05334 protein OS=Schistosoma japonicum PE=4 SV=1	3e-34	smm:Smp_016130 mitochondrial import inner membrane translocase subunit tim10	3e-26	Pfam|PF02953|IPR004217|Tim10/DDP family zinc finger|14|77|	2.9e-19	PANTHER|PTHR11038|IPR027247|Mitochondrial import inner membrane translocase subunit Tim10/Tim12|13|85|GO:0045039	2.5e-26
Sjp_0037510	100	100	100	100	100	100	100		100	100	100	100	100	100	100	100	100	100	black			tr|G4VNP8|G4VNP8_SCHMA Putative uncharacterized protein OS=Schistosoma mansoni GN=Smp_074710 PE=4 SV=1	3e-80	smm:Smp_074710 hypothetical protein	2e-80
Sjp_0040240	100	100	100	100	100	100	100		100	100	100	100	100	100	100	100	100	100	black	sp|Q9CPY4|CDKA2_MOUSE Cyclin-dependent kinase 2-associated protein 2 OS=Mus musculus GN=Cdk2ap2 PE=2 SV=1	9e-13	tr|G4VGU9|G4VGU9_SCHMA Deleted in oral cancer 1/cdk2-associated protein-like OS=Schistosoma mansoni GN=Smp_137960 PE=4 SV=1	2e-36	smm:Smp_137960 deleted in oral cancer 1/cdk2-associated protein-like	9e-37	Pfam|PF09806|IPR019187|Cyclin-dependent kinase 2-associated protein|13|71|	2e-22	PANTHER|PTHR22607|T|-|10|75|	2.2e-34
Sjp_0041070	100	100	100	100	100	100	100		100	100	100	100	100	100	100	100	100	100	black	sp|Q6P8E9|NH2L1_XENTR NHP2-like protein 1 OS=Xenopus tropicalis GN=nhp2l1 PE=2 SV=1	4e-47	tr|Q5DFD4|Q5DFD4_SCHJA SJCHGC09523 protein OS=Schistosoma japonicum PE=2 SV=1	5e-66	smm:Smp_104660 ribosomal protein l7ae	3e-65	ProSitePatterns|PS01082|IPR004037|Ribosomal protein L7Ae conserved site|74|91|GO:0030529|GO:0042254	-	Pfam|PF01248|IPR004038|Ribosomal protein L7Ae/L30e/S12e/Gadd45|22|112|	1.2e-27	PANTHER|PTHR23105|T|-|7|125|	7.8e-54
Sjp_0041980	100	100	100	100	100	100	100		100	100	100	100	100	100	100	100	100	100	black			tr|G4V7Z9|G4V7Z9_SCHMA Epidermal growth factor receptor kinase substrate eps8-related protein OS=Schistosoma mansoni GN=Smp_035260.1 PE=4 SV=1	3e-123	smm:Smp_035260.3 epidermal growth factor receptor kinase substrate eps8-related protein	2e-123	PANTHER|PTHR12287:SF23|T|-|1|310|	1.5e-33	PANTHER|PTHR12287|T|-|1|310|	1.5e-33
Sjp_0043040	100	100	100	100	100	100	100		100	100	100	100	100	100	100	100	100	100	black	sp|Q9W5E1|RBX1A_DROME RING-box protein 1A OS=Drosophila melanogaster GN=Roc1a PE=1 SV=1	2e-44	tr|Q5D917|Q5D917_SCHJA SJCHGC01315 protein OS=Schistosoma japonicum PE=2 SV=1	1e-62	nve:NEMVE_v1g169697 hypothetical protein	2e-43	PANTHER|PTHR11210|T|-|18|117|	4.6e-65	Pfam|PF12678|IPR024766|Zinc finger, RING-H2-type|21|110|GO:0008270	2.3e-28	PANTHER|PTHR11210:SF20|T|-|18|117|	4.6e-65
Sjp_0043930	100	100	100	100	100	100	100		100	100	100	100	100	100	100	100	100	100	black	sp|P62083|RS7_RAT 40S ribosomal protein S7 OS=Rattus norvegicus GN=Rps7 PE=1 SV=1	4e-55	tr|Q86ET9|Q86ET9_SCHJA SJCHGC02314 protein OS=Schistosoma japonicum PE=2 SV=1	7e-113	smm:Smp_021140 ribosomal protein S7	2e-111	PANTHER|PTHR11278|IPR000554|Ribosomal protein S7e|11|200|GO:0003735|GO:0005622|GO:0005840|GO:0006412	8.3e-100	Pfam|PF01251|IPR000554|Ribosomal protein S7e|13|197|GO:0003735|GO:0005622|GO:0005840|GO:0006412	9.5e-68	PANTHER|PTHR11278:SF0|T|-|11|200|	8.3e-100
Sjp_0048550	100	100	100	100	100	100	100		100	100	100	100	100	100	100	100	100	100	black	sp|Q17PR1|JING_AEDAE Zinc finger protein jing homolog OS=Aedes aegypti GN=AAEL000263 PE=3 SV=1	6e-13	tr|Q5DB66|Q5DB66_SCHJA SJCHGC06260 protein OS=Schistosoma japonicum PE=2 SV=1	2e-171	smm:Smp_066430 ae-1 binding protein aebp2	6e-94	PANTHER|PTHR19818:SF9|T|-|99|278|	7.8e-14	PANTHER|PTHR19818|T|-|99|278|	7.8e-14	ProSitePatterns|PS00028|IPR007087|Zinc finger, C2H2|184|207|GO:0046872	-
Sjp_0049560	100	100	100	100	100	100	100		100	100	100	100	100	100	100	100	100	100	black			tr|G4VCT1|G4VCT1_SCHMA Putative uncharacterized protein OS=Schistosoma mansoni GN=Smp_065280 PE=4 SV=1	7e-33	smm:Smp_065280 hypothetical protein	5e-29
Sjp_0050110	100	100	100	100	100	100	100		100	100	100	100	100	100	100	100	100	100	black	sp|Q9NV56|MRGBP_HUMAN MRG/MORF4L-binding protein OS=Homo sapiens GN=MRGBP PE=1 SV=1	4e-16	tr|Q5DD10|Q5DD10_SCHJA SJCHGC05033 protein OS=Schistosoma japonicum PE=2 SV=1	3e-48	smm:Smp_130630 MRG-binding protein	6e-41	PANTHER|PTHR13581|IPR012423|Chromatin modification-related protein Eaf7/MRGBP|1|90|GO:0005634|GO:0006355|GO:0043189	1.7e-30	PANTHER|PTHR13581:SF4|T|-|1|90|	1.7e-30	Pfam|PF07904|IPR012423|Chromatin modification-related protein Eaf7/MRGBP|13|89|GO:0005634|GO:0006355|GO:0043189	4.7e-24
Sjp_0052600	100	100	100	100	100	100	100		100	100	100	100	100	100	100	100	100	100	black			tr|Q5C431|Q5C431_SCHJA SJCHGC07210 protein (Fragment) OS=Schistosoma japonicum PE=2 SV=2	6e-73	smm:Smp_011870 hypothetical protein	6e-66
Sjp_0053150	100	100	100	100	100	100	100		100	100	100	100	100	100	100	100	100	100	black	sp|Q7SY29|SPX2_DANRE Sugar phosphate exchanger 2 OS=Danio rerio GN=slc37a2 PE=2 SV=1	4e-34	tr|Q5DI21|Q5DI21_SCHJA SJCHGC01301 protein OS=Schistosoma japonicum PE=2 SV=1	8e-71	smm:Smp_144610 solute carrier family 37 member 2 (glycerol-3-phosphate transporter	5e-69	PANTHER|PTHR11662:SF34|T|-|26|153|	1.5e-52	PANTHER|PTHR11662|T|-|26|153|	1.5e-52
Sjp_0053720	100	100	100	100	100	100	100		100	100	100	100	100	100	100	100	100	100	black			tr|Q5C7W0|Q5C7W0_SCHJA SJCHGC07550 protein (Fragment) OS=Schistosoma japonicum PE=2 SV=2	4e-66	smm:Smp_008770 Mitochondrial 28S ribosomal protein S32 (S32mt) (MRP-S32)	4e-56	Pfam|PF10210|IPR019346|Ribosomal protein S32, mitochondrial|35|104|	9.4e-10	PANTHER|PTHR13450|T|-|31|129|	5.1e-30
Sjp_0054240	100	100	100	100	100	100	100		100	100	100	100	100	100	100	100	100	100	black	sp|O01374|QCR7_SCHMA Cytochrome b-c1 complex subunit 7 OS=Schistosoma mansoni PE=3 SV=1	3e-54	tr|Q86EV2|Q86EV2_SCHJA SJCHGC00717 protein OS=Schistosoma japonicum PE=2 SV=1	1e-71	smm:Smp_024120 Ubiquinol-cytochrome c reductase complex 14 kDa protein	7e-53	PANTHER|PTHR12022|IPR003197|Cytochrome b-c1 complex subunit 7|8|130|GO:0005750|GO:0006122	8.7e-33	PANTHER|PTHR12022:SF0|T|-|8|130|	8.7e-33	Pfam|PF02271|IPR003197|Cytochrome b-c1 complex subunit 7|17|117|GO:0005750|GO:0006122	1.9e-36
Sjp_0055140	100	100	100	100	100	100	100		100	100	100	100	100	100	100	100	100	100	black	sp|P26268|ODPT_ASCSU Pyruvate dehydrogenase E1 component subunit alpha type II, mitochondrial (Fragment) OS=Ascaris suum PE=2 SV=1	2e-122	tr|Q5DFX8|Q5DFX8_SCHJA SJCHGC01355 protein OS=Schistosoma japonicum PE=2 SV=1	0	smm:Smp_079920 pyruvate dehydrogenase	1e-174	PANTHER|PTHR11516:SF25|T|-|8|380|	1.1e-222	PANTHER|PTHR11516|T|-|8|380|	1.1e-222	Pfam|PF00676|IPR001017|Dehydrogenase, E1 component|66|358|GO:0008152|GO:0016624	3.6e-118
Sjp_0056610	100	100	100	100	100	100	100		100	100	100	100	100	100	100	100	100	100	black			tr|Q5DAS4|Q5DAS4_SCHJA SJCHGC03493 protein OS=Schistosoma japonicum PE=4 SV=1	7e-25	smm:Smp_030440 hypothetical protein	4e-16
Sjp_0056940	100	100	100	100	100	100	100		100	100	100	100	100	100	100	100	100	100	black	sp|Q5RIW8|MED23_DANRE Mediator of RNA polymerase II transcription subunit 23 OS=Danio rerio GN=med23 PE=2 SV=2	2e-10	tr|G4VT29|G4VT29_SCHMA Putative uncharacterized protein OS=Schistosoma mansoni GN=Smp_133740 PE=4 SV=1	2e-170	smm:Smp_133740 hypothetical protein	1e-170	PANTHER|PTHR12691:SF10|T|-|9|217|	3.9e-14	Pfam|PF11573|IPR021629|Mediator complex, subunit Med23|11|217|	2.4e-13	PANTHER|PTHR12691|T|-|9|217|	3.9e-14
Sjp_0057180	100	100	100	100	100	100	100		100	100	100	100	100	100	100	100	100	100	black			tr|Q7Z0T5|Q7Z0T5_SCHJA Ubiquinol-cytochrome C reductase complex protein (Fragment) OS=Schistosoma japonicum PE=2 SV=1	8e-30	smm:Smp_059930 hypothetical protein	7e-23	PANTHER|PTHR15336|IPR003422|Cytochrome b-c1 complex, subunit 6|3|67|GO:0006122|GO:0008121	1.3e-22	Pfam|PF02320|IPR023184|Ubiquinol-cytochrome C reductase hinge domain|6|67|	1.5e-21
Sjp_0057680	100	100	100	100	100	100	100		100	100	100	100	100	100	100	100	100	100	black	sp|Q566G2|RNKB_XENLA Ribonuclease kappa-B OS=Xenopus laevis GN=rnasek-b PE=3 SV=1	3e-06	tr|G4M114|G4M114_SCHMA Ribonuclease, putative OS=Schistosoma mansoni GN=Smp_105100 PE=4 SV=1	1e-36	smm:Smp_105100 ribonuclease	8e-37	PANTHER|PTHR31733|IPR026770|Ribonuclease kappa|1|97|GO:0004521|GO:0009303	1.7e-36
Sjp_0058980	100	100	100	100	100	100	100		100	100	100	100	100	100	100	100	100	100	black	sp|Q503B7|B9D1_DANRE B9 domain-containing protein 1 OS=Danio rerio GN=b9d1 PE=2 SV=1	3e-16	tr|Q5BVW4|Q5BVW4_SCHJA SJCHGC02685 protein (Fragment) OS=Schistosoma japonicum PE=2 SV=2	5e-32	smm:Smp_011740 eppb9	2e-27	PANTHER|PTHR12968|T|-|2|70|	7e-24	Pfam|PF07162|IPR010796|B9 domain|2|70|	1.3e-17
Sjp_0059010	100	100	100	100	100	100	100		100	100	100	100	100	100	100	100	100	100	black	sp|Q26548|PPIE_SCHMA Peptidyl-prolyl cis-trans isomerase E OS=Schistosoma mansoni PE=1 SV=2	3e-134	tr|Q5DER2|Q5DER2_SCHJA SJCHGC05278 protein OS=Schistosoma japonicum PE=2 SV=1	5e-151	smm:Smp_094810 PPIase E; cyclophilin E; peptidyl-prolyl cis-trans isomerase (PPIase) E; rotamase E (EC:5.2.1.8)	9e-149	Pfam|PF00160|IPR002130|Cyclophilin-type peptidyl-prolyl cis-trans isomerase domain|148|302|GO:0000413|GO:0003755|GO:0006457	1.1e-45	PANTHER|PTHR11071:SF130|T|-|42|304|	2.4e-183	PIRSF|PIRSF001475|IPR016304|Cyclophilin-type peptidyl-prolyl cis-trans isomerase E|1|305|GO:0003723|GO:0003755|GO:0006457	6.7e-248	Pfam|PF00076|IPR000504|RNA recognition motif domain|5|74|GO:0003676	2.8e-18	PANTHER|PTHR11071|T|-|42|304|	2.4e-183	SMART|SM00360|IPR000504|RNA recognition motif domain|3|76|GO:0003676	1.3e-20	IPRO	ProSitePatterns|PS00170|IPR020892|Cyclophilin-type peptidyl-prolyl cis-trans isomerase, conserved site|188|205|GO:0003755|GO:0006457	-
Sjp_0059680	100	100	100	100	100	100	100		100	100	100	100	100	100	100	100	100	100	black	sp|P62281|RS11_MOUSE 40S ribosomal protein S11 OS=Mus musculus GN=Rps11 PE=2 SV=3	2e-57	tr|Q5DB08|Q5DB08_SCHJA SJCHGC00575 protein OS=Schistosoma japonicum PE=2 SV=1	1e-78	smm:Smp_032760 ribosomal protein S11	1e-76	PANTHER|PTHR10744|IPR000266|Ribosomal protein S17|1|146|GO:0003735|GO:0005622|GO:0005840|GO:0006412	1.5e-86	ProSitePatterns|PS00056|IPR019979|Ribosomal protein S17, conserved site|109|121|GO:0003735|GO:0005622|GO:0005840|GO:0006412	-	Pfam|PF00366|IPR000266|Ribosomal protein S17|61|131|GO:0003735|GO:0005622|GO:0005840|GO:0006412	2e-29
Sjp_0062520	100	100	100	100	100	100	100		100	100	100	100	100	100	100	100	100	100	black	sp|P62257|UBE2H_MOUSE Ubiquitin-conjugating enzyme E2 H OS=Mus musculus GN=Ube2h PE=2 SV=1	2e-74	tr|Q5DG42|Q5DG42_SCHJA SJCHGC06296 protein OS=Schistosoma japonicum PE=2 SV=1	2e-90	xtr:448270 ube2h, e2-20k, ubc8, ubch, ubch2; ubiquitin-conjugating enzyme E2H (EC:6.3.2.19)	3e-73	SMART|SM00212|T|-|5|150|	1.5e-48	PANTHER|PTHR24067:SF0|T|-|5|185|	4.4e-85	Pfam|PF00179|IPR000608|Ubiquitin-conjugating enzyme, E2|29|144|GO:0016881	1.3e-35	ProSitePatterns|PS00183|IPR023313|Ubiquitin-conjugating enzyme, active site|75|91|	-	PANTHER|PTHR24067|T|-|5|185|	4.4e-85
Sjp_0062990	100	100	100	100	100	100	100		100	100	100	100	100	100	100	100	100	100	black			tr|G7YFM1|G7YFM1_CLOSI Neuroglobin OS=Clonorchis sinensis GN=CLF_106739 PE=3 SV=1	3e-24	smm:Smp_187090 hypothetical protein	3e-08
Sjp_0063680	100	100	100	100	100	100	100		100	100	100	100	100	100	100	100	100	100	black	sp|Q95NR9|CALM_METSE Calmodulin OS=Metridium senile PE=1 SV=3	4e-80	tr|G4VT44|G4VT44_SCHMA Putative calmodulin OS=Schistosoma mansoni GN=Smp_026560.2 PE=4 SV=1	5e-81	smm:Smp_026560.2 calmodulin	3e-81	PANTHER|PTHR23050:SF150|T|-|8|168|	3.5e-118	ProSitePatterns|PS00018|IPR018247|EF-Hand 1, calcium-binding site|40|52|	-	Pfam|PF13499|IPR011992|EF-hand domain pair|105|165|GO:0005509	6.2e-21	Pfam|PF13499|IPR011992|EF-hand domain pair|33|92|GO:0005509	2.7e-15	ProSitePatterns|PS00018|IPR018247|EF-Hand 1, calcium-binding site|113|125|	-	SMART|SM00054|IPR002048|EF-hand domain|31|59|GO:0005509	8.5e-09	IPRO	SMART|SM00054|IPR002048|EF-hand domain|67|95|GO:0005509	7.2e-09	IPRO	SMART|SM00054|IPR002048|EF-hand domain|104|132|GO:0005509	5.8e-09	IPRO	SMART|SM00054|IPR002048|EF-hand domain|140|168|GO:0005509	2e-09	IPRO	PANTHER|PTHR23050|T|-|8|168|	3.5e-118
Sjp_0063890	100	100	100	100	100	100	100		100	100	100	100	100	100	100	100	100	100	black			tr|G4VNQ4|G4VNQ4_SCHMA Putative uncharacterized protein OS=Schistosoma mansoni GN=Smp_131970 PE=4 SV=1	4e-108	smm:Smp_131970 hypothetical protein	1e-108	PANTHER|PTHR23295|T|-|1|234|	3.5e-43	PANTHER|PTHR23295:SF2|T|-|1|234|	3.5e-43	Pfam|PF00076|IPR000504|RNA recognition motif domain|8|68|GO:0003676	5.6e-06
Sjp_0064000	100	100	100	100	100	100	100		100	100	100	100	100	100	100	100	100	100	black			tr|Q5BSC6|Q5BSC6_SCHJA SJCHGC05094 protein (Fragment) OS=Schistosoma japonicum PE=2 SV=2	9e-94	smm:Smp_019820 hypothetical protein	4e-69	PANTHER|PTHR14684:SF1|T|-|61|211|	6.3e-35	PANTHER|PTHR14684|T|-|61|211|	6.3e-35
Sjp_0064020	100	100	100	100	100	100	100		100	100	100	100	100	100	100	100	100	100	black	sp|P53602|MVD1_HUMAN Diphosphomevalonate decarboxylase OS=Homo sapiens GN=MVD PE=1 SV=1	1e-38	tr|G4LZ01|G4LZ01_SCHMA Diphosphomevalonate decarboxylase OS=Schistosoma mansoni GN=Smp_172660 PE=4 SV=1	8e-110	smm:Smp_172660 diphosphomevalonate decarboxylase (EC:4.1.1.33)	4e-110	PANTHER|PTHR10977:SF2|T|-|8|337|	3.1e-108	Pfam|PF00288|IPR006204|GHMP kinase N-terminal domain|47|80|GO:0005524	5.8e-06	PIRSF|PIRSF015950|IPR005935|Diphosphomevalonate/phosphomevalonate decarboxylase|4|340|GO:0008299|GO:0016831	5.9e-47	PANTHER|PTHR10977|IPR005935|Diphosphomevalonate/phosphomevalonate decarboxylase|8|337|GO:0008299|GO:0016831	3.1e-108
Sjp_0064060	100	100	100	100	100	100	100		100	100	100	100	100	100	100	100	100	100	black			tr|G4LYY0|G4LYY0_SCHMA Putative uncharacterized protein OS=Schistosoma mansoni GN=Smp_132950 PE=4 SV=1	8e-36	smm:Smp_132950 hypothetical protein	5e-36	Pfam|PF13384|T|-|13|50|	3.6e-07
Sjp_0064130	100	100	100	100	100	100	100		100	100	100	100	100	100	100	100	100	100	black	sp|Q9CWH6|PSA7L_MOUSE Proteasome subunit alpha type-7-like OS=Mus musculus GN=Psma8 PE=2 SV=1	9e-92	tr|G4LZ69|G4LZ69_SCHMA Proteasome subunit alpha type OS=Schistosoma mansoni GN=Smp_076230 PE=3 SV=1	2e-136	smm:Smp_076230 proteasome subunit alpha 7 (T01 family)	1e-136	ProSitePatterns|PS00388|IPR000426|Proteasome alpha-subunit, N-terminal domain|5|27|GO:0004175|GO:0006511|GO:0019773	-	Pfam|PF00227|IPR001353|Proteasome, subunit alpha/beta|28|207|GO:0004298|GO:0005839|GO:0051603	8.3e-61	PANTHER|PTHR11599:SF15|T|-|1|259|	9.9e-155	SMART|SM00948|IPR000426|Proteasome alpha-subunit, N-terminal domain|5|27|GO:0004175|GO:0006511|GO:0019773	3.2e-11	PANTHER|PTHR11599|T|-|1|259|	9.9e-155	Pfam|PF10584|IPR000426|Proteasome alpha-subunit, N-terminal domain|5|27|GO:0004175|GO:0006511|GO:0019773	1.3e-14
Sjp_0065030	100	100	100	100	100	100	100		100	100	100	100	100	100	100	100	100	100	black			tr|G4VTV2|G4VTV2_SCHMA Putative myo inositol monophosphatase OS=Schistosoma mansoni GN=Smp_132900 PE=4 SV=1	2e-142	smm:Smp_132900 myo inositol monophosphatase	9e-143
Sjp_0067840	100	100	100	100	100	100	100		100	100	100	100	100	100	100	100	100	100	black	sp|Q14156|EFR3A_HUMAN Protein EFR3 homolog A OS=Homo sapiens GN=EFR3A PE=1 SV=2	1e-21	tr|G4VNC8|G4VNC8_SCHMA Putative uncharacterized protein OS=Schistosoma mansoni GN=Smp_158300 PE=4 SV=1	4e-147	smm:Smp_158300 hypothetical protein	2e-147	PANTHER|PTHR12444|T|-|8|204|	1.5e-59
Sjp_0068370	100	100	100	100	100	100	100		100	100	100	100	100	100	100	100	100	100	black	sp|P32495|NHP2_YEAST H/ACA ribonucleoprotein complex subunit 2 OS=Saccharomyces cerevisiae (strain ATCC 204508 / S288c) GN=NHP2 PE=1 SV=2	1e-19	tr|G4V8R9|G4V8R9_SCHMA Putative nucleolar protein family A member OS=Schistosoma mansoni GN=Smp_098330 PE=4 SV=1	2e-46	smm:Smp_098330 nucleolar protein family A member	1e-46	PANTHER|PTHR23105:SF12|T|-|17|130|	2.3e-30	PANTHER|PTHR23105|T|-|17|130|	2.3e-30	ProSitePatterns|PS01082|IPR004037|Ribosomal protein L7Ae conserved site|95|112|GO:0030529|GO:0042254	-	Pfam|PF01248|IPR004038|Ribosomal protein L7Ae/L30e/S12e/Gadd45|42|122|	7.4e-17
Sjp_0068970	100	100	100	100	100	100	100		100	100	100	100	100	100	100	100	100	100	black	sp|Q45FX5|VAV_CAEEL Protein vav-1 OS=Caenorhabditis elegans GN=vav-1 PE=1 SV=1	8e-09	tr|G4V959|G4V959_SCHMA Putative vav2 OS=Schistosoma mansoni GN=Smp_168370.1 PE=4 SV=1	5e-23	smm:Smp_168370.2 vav2	3e-23	SMART|SM00326|IPR001452|SH3 domain|9|67|GO:0005515	1e-08	Pfam|PF07653|IPR011511|Variant SH3 domain|10|63|	2.5e-11	PANTHER|PTHR22826:SF105|T|-|7|68|	3.2e-17	PANTHER|PTHR22826|T|-|7|68|	3.2e-17
Sjp_0071140	100	100	100	100	100	100	100		100	100	100	100	100	100	100	100	100	100	black	sp|Q9CR67|TMM33_MOUSE Transmembrane protein 33 OS=Mus musculus GN=Tmem33 PE=2 SV=1	5e-19	tr|Q5D930|Q5D930_SCHJA SJCHGC00341 protein OS=Schistosoma japonicum PE=2 SV=1	2e-72	smm:Smp_092810.1 hypothetical protein	5e-57	PANTHER|PTHR12703|T|-|20|135|	2.8e-33	Pfam|PF03661|IPR005344|Uncharacterised protein family UPF0121|26|139|GO:0016021	6.3e-52
Sjp_0072000	100	100	100	100	100	100	100		100	100	100	100	100	100	100	100	100	100	black	sp|P32780|TF2H1_HUMAN General transcription factor IIH subunit 1 OS=Homo sapiens GN=GTF2H1 PE=1 SV=1	8e-79	tr|G4VRZ6|G4VRZ6_SCHMA Putative uncharacterized protein OS=Schistosoma mansoni GN=Smp_011980 PE=4 SV=1	0	smm:Smp_011980 hypothetical protein	0	PANTHER|PTHR12856|IPR027079|TFIIH subunit Tfb1/p62|2|688|GO:0000439|GO:0006289|GO:0006351	5.7e-137	Pfam|PF08567|IPR013876|TFIIH p62 subunit, N-terminal|10|80|	9.4e-18	Pfam|PF03909|IPR005607|BSD|226|280|	2.7e-13	SMART|SM00751|IPR005607|BSD|226|278|	3.7e-11
Sjp_0072130	100	100	100	100	100	100	100		100	100	100	100	100	100	100	100	100	100	black	sp|P97363|SPTC2_MOUSE Serine palmitoyltransferase 2 OS=Mus musculus GN=Sptlc2 PE=2 SV=2	2e-92	tr|G4V7A1|G4V7A1_SCHMA Serine palmitoyltransferase 2 OS=Schistosoma mansoni GN=Smp_079380 PE=3 SV=1	3e-148	smm:Smp_079380 lcb2; serine palmitoyltransferase 2	6e-149	PANTHER|PTHR13693:SF3|T|-|1|314|	1.6e-153	Pfam|PF00155|IPR004839|Aminotransferase, class I/classII|90|271|GO:0009058|GO:0030170	2.2e-18	PANTHER|PTHR13693|T|-|1|314|	1.6e-153	ProSitePatterns|PS00599|IPR001917|Aminotransferase, class-II, pyridoxal-phosphate binding site|120|129|GO:0008152|GO:0016740	-
Sjp_0072530	100	100	100	100	100	100	100		100	100	100	100	100	100	100	100	100	100	black	sp|O01159|RSP7_CAEEL Probable splicing factor, arginine/serine-rich 7 OS=Caenorhabditis elegans GN=rsp-7 PE=3 SV=3	4e-12	tr|Q5BXZ1|Q5BXZ1_SCHJA Putative uncharacterized protein OS=Schistosoma japonicum PE=2 SV=1	2e-65	smm:Smp_035310 SFRS11 protein	1e-63	PANTHER|PTHR32343|T|-|4|121|	1.4e-46	PANTHER|PTHR32343:SF0|T|-|4|121|	1.4e-46
Sjp_0073040	100	100	100	100	100	100	100		100	100	100	100	100	100	100	100	100	100	black	sp|Q5E999|DUS11_BOVIN RNA/RNP complex-1-interacting phosphatase OS=Bos taurus GN=DUSP11 PE=2 SV=1	1e-11	tr|Q5DE16|Q5DE16_SCHJA SJCHGC07430 protein OS=Schistosoma japonicum PE=2 SV=1	9e-86	smm:Smp_144710 mRNA-capping enzyme	4e-43
Sjp_0073470	100	100	100	100	100	100	100		100	100	100	100	100	100	100	100	100	100	black	sp|Q6ZVS7|F183B_HUMAN Protein FAM183B OS=Homo sapiens GN=FAM183B PE=2 SV=2	1e-08	tr|G4VTE9|G4VTE9_SCHMA Putative uncharacterized protein OS=Schistosoma mansoni GN=Smp_165790 PE=4 SV=1	7e-36	smm:Smp_165790 hypothetical protein	4e-36
Sjp_0073980	100	100	100	100	100	100	100		100	100	100	100	100	100	100	100	100	100	black	sp|O89001|CBPD_MOUSE Carboxypeptidase D OS=Mus musculus GN=Cpd PE=1 SV=2	6e-06	tr|C7TYD8|C7TYD8_SCHJA Carboxypeptidase N, polypeptide 1, 50kD OS=Schistosoma japonicum PE=2 SV=1	8e-67	smm:Smp_182620 hypothetical protein	9e-37
Sjp_0074240	100	100	100	100	100	100	100		100	100	100	100	100	100	100	100	100	100	black	sp|P56288|EI2BG_SCHPO Probable translation initiation factor eIF-2B subunit gamma OS=Schizosaccharomyces pombe (strain 972 / ATCC 24843) GN=tif223 PE=1 SV=2	4e-06	tr|Q5BWJ1|Q5BWJ1_SCHJA SJCHGC08512 protein (Fragment) OS=Schistosoma japonicum PE=2 SV=2	5e-124	smm:Smp_146170 DNA polymerase epsilon catalytic subunit	6e-116	PANTHER|PTHR22572|T|-|68|273|	1.1e-22	PANTHER|PTHR22572:SF8|T|-|68|273|	1.1e-22
Sjp_0075240	100	100	100	100	100	100	100		100	100	100	100	100	100	100	100	100	100	black	sp|Q5TYQ1|ZYG11_DANRE Protein zyg-11 homolog OS=Danio rerio GN=zyg11 PE=2 SV=1	6e-39	tr|G4VP37|G4VP37_SCHMA Putative uncharacterized protein OS=Schistosoma mansoni GN=Smp_157770 PE=4 SV=1	0	smm:Smp_157770 hypothetical protein	0	PANTHER|PTHR12904|T|-|1|606|	2.8e-154	PANTHER|PTHR12904:SF19|T|-|1|606|	2.8e-154	Pfam|PF00929|IPR013520|Exonuclease, RNase T/DNA polymerase III|690|794|	1.8e-15
Sjp_0075320	100	100	100	100	100	100	100		100	100	100	100	100	100	100	100	100	100	black	sp|Q60793|KLF4_MOUSE Krueppel-like factor 4 OS=Mus musculus GN=Klf4 PE=1 SV=3	2e-35	tr|G4VP12|G4VP12_SCHMA Putative zinc finger protein OS=Schistosoma mansoni GN=Smp_018170 PE=4 SV=1	0	smm:Smp_018170 zinc finger protein	0	ProSitePatterns|PS00028|IPR007087|Zinc finger, C2H2|418|440|GO:0046872	-	ProSitePatterns|PS00028|IPR007087|Zinc finger, C2H2|478|498|GO:0046872	-	Pfam|PF13465|T|-|463|486|	9.5e-07	Pfam|PF13465|T|-|432|453|	5.9e-06	ProSitePatterns|PS00028|IPR007087|Zinc finger, C2H2|448|470|GO:0046872	-	PANTHER|PTHR23223|T|-|415|500|	1.5e-57
Sjp_0078610	100	100	100	100	100	100	100		100	100	100	100	100	100	100	100	100	100	black	sp|O15127|SCAM2_HUMAN Secretory carrier-associated membrane protein 2 OS=Homo sapiens GN=SCAMP2 PE=1 SV=2	1e-26	tr|Q5C0D2|Q5C0D2_SCHJA SJCHGC02332 protein (Fragment) OS=Schistosoma japonicum PE=2 SV=2	1e-96	smm:Smp_013460 SCAMP family	4e-82	Pfam|PF04144|IPR007273|SCAMP|106|202|GO:0015031|GO:0016021	2.2e-33	PANTHER|PTHR10687|IPR007273|SCAMP|2|201|GO:0015031|GO:0016021	7.4e-60	PANTHER|PTHR10687:SF2|T|-|2|201|	7.4e-60
Sjp_0079730	100	100	100	100	100	100	100		100	100	100	100	100	100	100	100	100	100	black	sp|Q6IR85|CN6LA_XENLA CCR4-NOT transcription complex subunit 6-like-A OS=Xenopus laevis GN=cnot6l-a PE=2 SV=1	6e-80	tr|G4LUP5|G4LUP5_SCHMA Carbon catabolite repressor protein, putative OS=Schistosoma mansoni GN=Smp_172270 PE=4 SV=1	0	smm:Smp_172270 carbon catabolite repressor protein	0	PANTHER|PTHR12121|T|-|245|623|	1.5e-152	PANTHER|PTHR12121:SF34|T|-|245|623|	1.5e-152	Pfam|PF03372|IPR005135|Endonuclease/exonuclease/phosphatase|255|609|	1.6e-20	Pfam|PF10609|IPR019591|Mrp/NBP35 ATP-binding protein|193|243|	4.3e-18
Sjp_0079860	100	100	100	100	100	100	100		100	100	100	100	100	100	100	100	100	100	black			tr|Q5D9S7|Q5D9S7_SCHJA SJCHGC02676 protein OS=Schistosoma japonicum PE=2 SV=1	7e-27	smm:Smp_006300 hypothetical protein	9e-22
Sjp_0080280	100	100	100	100	100	100	100		100	100	100	100	100	100	100	100	100	100	grey	sp|B0K012|CMKMT_RAT Calmodulin-lysine N-methyltransferase OS=Rattus norvegicus GN=Camkmt PE=1 SV=1	3e-09	tr|Q5DHL7|Q5DHL7_SCHJA SJCHGC01049 protein OS=Schistosoma japonicum PE=2 SV=1	1e-96	smm:Smp_151700 hypothetical protein	1e-69	PANTHER|PTHR13539|T|-|96|220|	1.9e-26
Sjp_0080590	100	100	100	100	100	100	100		100	100	100	100	100	100	100	100	100	100	black			tr|G4LVH1|G4LVH1_SCHMA Zinc finger protein, putative OS=Schistosoma mansoni GN=Smp_158280 PE=4 SV=1	7e-24	smm:Smp_158280 zinc finger protein	5e-24	ProSitePatterns|PS00028|IPR007087|Zinc finger, C2H2|47|68|GO:0046872	-	ProSitePatterns|PS00028|IPR007087|Zinc finger, C2H2|75|96|GO:0046872	-
Sjp_0080710	100	100	100	100	100	100	100		100	100	100	100	100	100	100	100	100	100	grey	sp|Q80YA9|CNKR2_MOUSE Connector enhancer of kinase suppressor of ras 2 OS=Mus musculus GN=Cnksr2 PE=1 SV=1	2e-13	tr|G4VSA2|G4VSA2_SCHMA Putative uncharacterized protein (Fragment) OS=Schistosoma mansoni GN=Smp_128400.2 PE=4 SV=1	9e-88	smm:Smp_128400.2 hypothetical protein	3e-88	PANTHER|PTHR12844|T|-|16|324|	7.1e-28
Sjp_0080800	100	100	100	100	100	100	100		100	100	100	100	100	100	100	100	100	100	black	sp|O01802|RL7_CAEEL 60S ribosomal protein L7 OS=Caenorhabditis elegans GN=rpl-7 PE=3 SV=1	4e-74	tr|Q86EZ7|Q86EZ7_SCHJA Clone ZZD126 mRNA sequence OS=Schistosoma japonicum PE=2 SV=1	2e-137	smm:Smp_101450 60S ribosomal protein L7	3e-117	PANTHER|PTHR11524:SF6|T|-|7|253|	2e-131	Pfam|PF08079|IPR012988|Ribosomal protein L30, N-terminal|25|93|	1.9e-17	PANTHER|PTHR11524|T|-|7|253|	2e-131	Pfam|PF00327|IPR016082|Ribosomal protein L30, ferredoxin-like fold domain|95|146|	1.8e-20
Sjp_0082700	100	100	100	100	100	100	100		100	100	100	100	100	100	100	100	100	100	black	sp|Q8N2U9|PQLC1_HUMAN PQ-loop repeat-containing protein 1 OS=Homo sapiens GN=PQLC1 PE=2 SV=1	4e-54	tr|Q5DB42|Q5DB42_SCHJA SJCHGC00659 protein OS=Schistosoma japonicum PE=2 SV=1	1e-134	smm:Smp_147370 hypothetical protein	2e-110	PANTHER|PTHR14856|T|-|1|233|	9.7e-86	SMART|SM00679|IPR006603|PQ-loop repeat|165|196|	2.2e-07	Pfam|PF04193|IPR006603|PQ-loop repeat|152|210|	8.6e-18	Pfam|PF04193|IPR006603|PQ-loop repeat|3|58|	5.6e-13
Sjp_0082770	100	100	100	100	100	100	100		100	100	100	100	100	100	100	100	100	100	black	sp|O04486|RAA2A_ARATH Ras-related protein RABA2a OS=Arabidopsis thaliana GN=RABA2A PE=2 SV=1	5e-36	tr|Q5DAC7|Q5DAC7_SCHJA SJCHGC05511 protein OS=Schistosoma japonicum PE=2 SV=1	4e-75	smm:Smp_104310 rab11	5e-59	Pfam|PF00071|IPR001806|Small GTPase superfamily|12|110|GO:0005525|GO:0007264	4.2e-29	SMART|SM00173|IPR020849|Small GTPase superfamily, Ras type|2|112|GO:0005525|GO:0006184|GO:0007165|GO:0016020	8.6e-07	SMART|SM00175|IPR003579|Small GTPase superfamily, Rab type|5|112|GO:0005525|GO:0007264|GO:0015031	9e-29	PANTHER|PTHR24073:SF87|T|-|13|149|	2.3e-59	PANTHER|PTHR24073|T|-|13|149|	2.3e-59
Sjp_0082860	100	100	100	100	100	100	100		100	100	100	100	100	100	100	100	100	100	black			tr|G4VNK1|G4VNK1_SCHMA Putative uncharacterized protein OS=Schistosoma mansoni GN=Smp_038540 PE=4 SV=1	1e-127	smm:Smp_038540 hypothetical protein	7e-128
Sjp_0083620	100	100	100	100	100	100	100		100	100	100	100	100	100	100	100	100	100	black	sp|Q9VWA1|CLC_DROME Clathrin light chain OS=Drosophila melanogaster GN=Clc PE=2 SV=1	3e-09	tr|Q5DAY7|Q5DAY7_SCHJA SJCHGC02696 protein (Fragment) OS=Schistosoma japonicum PE=2 SV=1	4e-107	smm:Smp_017880 hypothetical protein	5e-85	Pfam|PF01086|IPR000996|Clathrin light chain|35|178|GO:0005198|GO:0006886|GO:0016192|GO:0030130|GO:0030132	4.2e-14	PANTHER|PTHR10639|IPR000996|Clathrin light chain|21|181|GO:0005198|GO:0006886|GO:0016192|GO:0030130|GO:0030132	7e-23
Sjp_0084080	100	100	100	100	100	100	100		100	100	100	100	100	100	100	100	100	100	black	sp|Q5E9X2|MP2K6_BOVIN Dual specificity mitogen-activated protein kinase kinase 6 OS=Bos taurus GN=MAP2K6 PE=2 SV=1	2e-35	tr|G4V782|G4V782_SCHMA Protein kinase OS=Schistosoma mansoni GN=Smp_073510 PE=4 SV=1	6e-83	smm:Smp_073510 protein kinase	3e-83	PANTHER|PTHR24360|T|-|1|169|	4.6e-78	Pfam|PF00069|IPR000719|Protein kinase domain|17|168|GO:0004672|GO:0005524|GO:0006468	3.5e-34	PANTHER|PTHR24360:SF44|T|-|1|169|	4.6e-78	SMART|SM00220|IPR002290|Serine/threonine/dual specificity protein kinase, catalytic domain|3|176|GO:0004672|GO:0005524|GO:0006468	1.4e-09
Sjp_0085010	100	100	100	100	100	100	100		100	100	100	100	100	100	100	100	100	100	black	sp|Q8VI63|MOB2_MOUSE MOB kinase activator 2 OS=Mus musculus GN=Mob2 PE=2 SV=1	1e-17	tr|Q5DGU6|Q5DGU6_SCHJA SJCHGC02350 protein OS=Schistosoma japonicum PE=2 SV=1	1e-151	smm:Smp_078270 mps one binder kinase activator-like 2 (mob2)	6e-145	Pfam|PF03637|IPR005301|Mob1/phocein|144|309|	1.5e-27	PANTHER|PTHR22599|IPR005301|Mob1/phocein|144|309|	1.4e-44	PANTHER|PTHR22599:SF21|T|-|144|309|	1.4e-44
Sjp_0085060	100	100	100	100	100	100	100		100	100	100	100	100	100	100	100	100	100	black	sp|Q9XVZ8|ELOF1_CAEEL Transcription elongation factor 1 homolog OS=Caenorhabditis elegans GN=Y54G11A.11 PE=3 SV=1	5e-24	tr|Q5BSI3|Q5BSI3_SCHJA SJCHGC04188 protein OS=Schistosoma japonicum PE=4 SV=1	1e-33	smm:Smp_118750 hypothetical protein	3e-32	PANTHER|PTHR20934:SF0|T|-|19|100|	5.1e-49	Pfam|PF05129|IPR007808|Transcription elongation factor 1|19|99|	4.3e-30	PANTHER|PTHR20934|IPR007808|Transcription elongation factor 1|19|100|	5.1e-49
Sjp_0086810	100	100	100	100	100	100	100		100	100	100	100	100	100	100	100	100	100	black	sp|O95198|KLHL2_HUMAN Kelch-like protein 2 OS=Homo sapiens GN=KLHL2 PE=1 SV=2	4e-34	tr|G4VTG5|G4VTG5_SCHMA Kelch-related proteins OS=Schistosoma mansoni GN=Smp_143070 PE=4 SV=1	2e-142	smm:Smp_143070 hypothetical protein	1e-142	PANTHER|PTHR24412:SF1|T|-|1|399|	1.3e-89	PANTHER|PTHR24412|T|-|1|399|	1.3e-89	Pfam|PF07707|IPR011705|BTB/Kelch-associated|75|176|	9.6e-23	SMART|SM00875|IPR011705|BTB/Kelch-associated|75|178|	1e-25	Pfam|PF00651|IPR013069|BTB/POZ|1|69|GO:0005515	3.3e-09
Sjp_0087050	100	100	100	100	100	100	100		100	100	100	100	100	100	100	100	100	100	grey			tr|G4VSQ3|G4VSQ3_SCHMA Putative uncharacterized protein OS=Schistosoma mansoni GN=Smp_152410 PE=4 SV=1	2e-29	smm:Smp_152410 hypothetical protein	1e-29	Pfam|PF07679|IPR013098|Immunoglobulin I-set|18|51|	1.5e-06
Sjp_0087550	100	100	100	100	100	100	100		100	100	100	100	100	100	100	100	100	100	black			tr|Q5C422|Q5C422_SCHJA SJCHGC09019 protein (Fragment) OS=Schistosoma japonicum PE=2 SV=2	2e-130	smm:Smp_043430 hypothetical protein	1e-98
Sjp_0087560	100	100	100	100	100	100	100		100	100	100	100	100	100	100	100	100	100	black	sp|Q7L9B9|EEPD1_HUMAN Endonuclease/exonuclease/phosphatase family domain-containing protein 1 OS=Homo sapiens GN=EEPD1 PE=1 SV=2	2e-14	tr|Q5DCH1|Q5DCH1_SCHJA SJCHGC05406 protein OS=Schistosoma japonicum PE=2 SV=1	5e-89	smm:Smp_145590 hypothetical protein	2e-117	PANTHER|PTHR21180|T|-|58|273|	5.6e-15	PANTHER|PTHR21180:SF32|T|-|58|273|	5.6e-15
Sjp_0087750	100	100	100	100	100	100	100		100	100	100	100	100	100	100	100	100	100	black	sp|P36975|SNP25_DROME Synaptosomal-associated protein 25 OS=Drosophila melanogaster GN=Snap25 PE=2 SV=1	1e-58	tr|G4V9U7|G4V9U7_SCHMA Synaptosomal-associated protein OS=Schistosoma mansoni GN=Smp_034120 PE=3 SV=1	3e-111	smm:Smp_034120 synaptosomal associated protein	2e-111	PANTHER|PTHR19305:SF3|T|-|1|202|	7.8e-87	Pfam|PF00835|IPR000928|SNAP-25|91|139|	9.4e-07	Pfam|PF05739|IPR000727|Target SNARE coiled-coil domain|143|202|GO:0005515	6.5e-15	SMART|SM00397|IPR000727|Target SNARE coiled-coil domain|14|81|GO:0005515	8.8e-07	SMART|SM00397|IPR000727|Target SNARE coiled-coil domain|133|200|GO:0005515	1.6e-13	PANTHER|PTHR19305|T|-|1|202|	7.8e-87
Sjp_0089010	100	100	100	100	100	100	100		100	100	100	100	100	100	100	100	100	100	black	sp|P18031|PTN1_HUMAN Tyrosine-protein phosphatase non-receptor type 1 OS=Homo sapiens GN=PTPN1 PE=1 SV=1	5e-66	tr|G4VR77|G4VR77_SCHMA Putative uncharacterized protein OS=Schistosoma mansoni GN=Smp_139930 PE=4 SV=1	0	smm:Smp_139930 protein tyrosine phosphatase non-receptor type nt1	0	ProSitePatterns|PS00383|IPR016130|Protein-tyrosine phosphatase, active site|243|253|GO:0004725|GO:0016311|GO:0016791	-	SMART|SM00194|IPR000242|Protein-tyrosine phosphatase, receptor/non-receptor type|30|309|GO:0004725|GO:0006470	4.1e-86	PANTHER|PTHR19134:SF200|T|-|13|413|	1.1e-103	PANTHER|PTHR19134|T|-|13|413|	1.1e-103	Pfam|PF00102|IPR000242|Protein-tyrosine phosphatase, receptor/non-receptor type|75|305|GO:0004725|GO:0006470	9.1e-64	SMART|SM00404|IPR003595|Protein-tyrosine phosphatase, catalytic|200|306|	6.3e-35
Sjp_0090130	100	100	100	100	100	100	100		100	100	100	100	100	100	100	100	100	100	grey	sp|Q2KJI7|AFG32_BOVIN AFG3-like protein 2 OS=Bos taurus GN=AFG3L2 PE=2 SV=1	9e-102	tr|Q86DM6|Q86DM6_SCHJA Putative AFG3-like protein 2 (Fragment) OS=Schistosoma japonicum PE=2 SV=1	2e-137	ame:552166 GB16186; AFG3-like protein 2-like	2e-107	PANTHER|PTHR23076:SF50|T|-|35|271|	3.3e-177	ProSitePatterns|PS00674|IPR003960|ATPase, AAA-type, conserved site|133|151|GO:0005524	-	Pfam|PF01434|IPR000642|Peptidase M41|227|271|GO:0004222|GO:0005524|GO:0006508	1.1e-16	SMART|SM00382|IPR003593|AAA+ ATPase domain|27|165|	1.9e-17	Pfam|PF00004|IPR003959|ATPase, AAA-type, core|34|162|GO:0005524	1.4e-44	PANTHER|PTHR23076|T|-|35|271|	3.3e-177
Sjp_0091660	100	100	100	100	100	100	100		100	100	100	100	100	100	100	100	100	100	grey	sp|P30989|NTR1_HUMAN Neurotensin receptor type 1 OS=Homo sapiens GN=NTSR1 PE=1 SV=2	3e-06	tr|G4VQG1|G4VQG1_SCHMA Putative neuropeptide receptor OS=Schistosoma mansoni GN=Smp_141880 PE=3 SV=1	5e-101	smm:Smp_141880 neuropeptide receptor	3e-101	PANTHER|PTHR24243:SF21|T|-|18|80|	2.1e-20	ProSitePatterns|PS00237|IPR000276|G protein-coupled receptor, rhodopsin-like|52|68|GO:0004930|GO:0007186|GO:0016021	-	PANTHER|PTHR24243|T|-|18|80|	2.1e-20	Pfam|PF00001|IPR000276|G protein-coupled receptor, rhodopsin-like|24|74|GO:0004930|GO:0007186|GO:0016021	2.1e-10
Sjp_0092450	100	100	100	100	100	100	100		100	100	100	100	100	100	100	100	100	100	grey	sp|Q62193|RFA2_MOUSE Replication protein A 32 kDa subunit OS=Mus musculus GN=Rpa2 PE=1 SV=1	2e-16	tr|Q5DE14|Q5DE14_SCHJA SJCHGC02904 protein OS=Schistosoma japonicum PE=2 SV=1	3e-69	smm:Smp_080530 replication protein A	1e-61	PANTHER|PTHR13989:SF14|T|-|1|141|	1.3e-36	PANTHER|PTHR13989|T|-|1|141|	1.3e-36
Sjp_0092460	100	100	100	100	100	100	100		100	100	100	100	100	100	100	100	100	100	grey	sp|Q5ZHY5|CHIP_CHICK STIP1 homology and U box-containing protein 1 OS=Gallus gallus GN=STUB1 PE=2 SV=1	4e-47	tr|Q86EY4|Q86EY4_SCHJA SJCHGC01343 protein OS=Schistosoma japonicum PE=2 SV=2	1e-119	smm:Smp_165540 peptidyl-prolyl cis-trans isomerase	3e-98	PANTHER|PTHR22904:SF305|T|-|1|213|	4.2e-43	Pfam|PF04564|IPR003613|U box domain|139|210|GO:0004842|GO:0016567	7.6e-25	PANTHER|PTHR22904|T|-|1|213|	4.2e-43	SMART|SM00504|IPR003613|U box domain|142|205|GO:0004842|GO:0016567	4.5e-21
Sjp_0092560	100	100	100	100	100	100	100		100	100	100	100	100	100	100	100	100	100	black	sp|Q0X0A5|MARH5_CHLAE E3 ubiquitin-protein ligase MARCH5 OS=Chlorocebus aethiops GN=MARCH5 PE=2 SV=1	8e-14	tr|Q5BXT7|Q5BXT7_SCHJA SJCHGC06081 protein (Fragment) OS=Schistosoma japonicum PE=2 SV=2	1e-58	smm:Smp_010110.1 hypothetical protein	1e-52	PANTHER|PTHR12267|T|-|1|139|	1.4e-30
Sjp_0093070	100	100	100	100	100	100	100		100	100	100	100	100	100	100	100	100	100	black	sp|P56597|NDK5_HUMAN Nucleoside diphosphate kinase homolog 5 OS=Homo sapiens GN=NME5 PE=2 SV=1	7e-45	tr|Q5C0E8|Q5C0E8_SCHJA SJCHGC08719 protein (Fragment) OS=Schistosoma japonicum PE=2 SV=2	3e-78	smm:Smp_146210 nucleoside diphosphate kinase (EC:2.7.4.6)	3e-63	SMART|SM00562|IPR001564|Nucleoside diphosphate kinase|1|109|GO:0004550|GO:0005524|GO:0006165|GO:0006183|GO:0006228|GO:0006241	1.5e-27	Pfam|PF00334|IPR001564|Nucleoside diphosphate kinase|3|105|GO:0004550|GO:0005524|GO:0006165|GO:0006183|GO:0006228|GO:0006241	8.9e-30	Pfam|PF05186|IPR007858|Dpy-30 motif|116|142|	5e-09	PANTHER|PTHR11349|T|-|1|144|	6.2e-70	PANTHER|PTHR11349:SF52|T|-|1|144|	6.2e-70
Sjp_0093140	100	100	100	100	100	100	100		100	100	100	100	100	100	100	100	100	100	black	sp|Q5EAV6|PRP18_XENLA Pre-mRNA-splicing factor 18 OS=Xenopus laevis GN=prpf18 PE=2 SV=1	6e-51	tr|Q5DEM0|Q5DEM0_SCHJA SJCHGC02508 protein OS=Schistosoma japonicum PE=2 SV=1	6e-166	smm:Smp_059360 pre-mRNA processing factor	9e-138	PANTHER|PTHR13007:SF19|T|-|1|344|	3.8e-92	Pfam|PF08799|IPR014906|Pre-mRNA processing factor 4 (PRP4)-like|84|112|	9.6e-12	Pfam|PF02840|IPR004098|Prp18|235|344|GO:0005681|GO:0008380	6.8e-40	SMART|SM00500|IPR003648|Splicing factor motif|79|128|GO:0008380	6.6e-11	PANTHER|PTHR13007|T|-|1|344|	3.8e-92
Sjp_0093310	100	100	100	100	100	100	100		100	100	100	100	100	100	100	100	100	100	black	sp|Q66II3|GRB2_XENTR Growth factor receptor-bound protein 2 OS=Xenopus tropicalis GN=grb2 PE=2 SV=1	2e-08	tr|Q5DBN4|Q5DBN4_SCHJA SJCHGC05332 protein OS=Schistosoma japonicum PE=2 SV=1	9e-109	smm:Smp_044530 growth factor receptor-bound protein	6e-71	PANTHER|PTHR22820|T|-|24|204|	7.9e-34	PANTHER|PTHR22820:SF9|T|-|24|204|	7.9e-34	Pfam|PF14604|IPR001452|SH3 domain|144|200|GO:0005515	8.5e-12	SMART|SM00326|IPR001452|SH3 domain|140|203|GO:0005515	2.9e-16
Sjp_0093670	100	100	100	100	100	100	100		100	100	100	100	100	100	100	100	100	100	black	sp|Q9N0X0|AURKB_PIG Aurora kinase B OS=Sus scrofa GN=AURKB PE=2 SV=2	3e-32	tr|G4VQ85|G4VQ85_SCHMA Serine/threonine kinase OS=Schistosoma mansoni GN=Smp_135360 PE=4 SV=1	2e-54	smm:Smp_135360 serine/threonine protein kinase	1e-54	ProSitePatterns|PS00107|IPR017441|Protein kinase, ATP binding site|19|46|GO:0005524	-	Pfam|PF00069|IPR000719|Protein kinase domain|14|104|GO:0004672|GO:0005524|GO:0006468	7.7e-19	PANTHER|PTHR24350|T|-|10|107|	2e-53
Sjp_0094300	100	100	100	100	100	100	100		100	100	100	100	100	100	100	100	100	100	black	sp|Q6NUQ1|RINT1_HUMAN RAD50-interacting protein 1 OS=Homo sapiens GN=RINT1 PE=1 SV=1	3e-22	tr|G4VNI5|G4VNI5_SCHMA Putative uncharacterized protein OS=Schistosoma mansoni GN=Smp_061840 PE=4 SV=1	0	smm:Smp_061840 hypothetical protein	0	Pfam|PF04437|IPR007528|RINT-1/TIP-1|266|562|	8e-37	Pfam|PF04437|IPR007528|RINT-1/TIP-1|12|214|	6.4e-17	PANTHER|PTHR13520|T|-|11|566|	1.6e-101	PANTHER|PTHR13520:SF0|T|-|11|566|	1.6e-101
Sjp_0095100	100	100	100	100	100	100	100		100	100	100	100	100	100	100	100	100	100	black			tr|G4VRZ1|G4VRZ1_SCHMA Putative uncharacterized protein OS=Schistosoma mansoni GN=Smp_011960 PE=4 SV=1	8e-36	smm:Smp_011960 hypothetical protein	2e-48	PANTHER|PTHR14456|IPR009286|Inositol-pentakisphosphate 2-kinase|20|211|GO:0005524|GO:0035299	4e-18	Pfam|PF06090|IPR009286|Inositol-pentakisphosphate 2-kinase|37|170|GO:0005524|GO:0035299	6.6e-07
Sjp_0096850	100	100	100	100	100	100	100		100	100	100	100	100	100	100	100	100	100	black	sp|P49256|LMAN2_CANFA Vesicular integral-membrane protein VIP36 OS=Canis familiaris GN=LMAN2 PE=1 SV=1	3e-53	tr|Q5DBC5|Q5DBC5_SCHJA SJCHGC01379 protein OS=Schistosoma japonicum PE=2 SV=1	1e-145	smm:Smp_174580 vesicular integral-membrane protein vip36 (mannose-binding lectin 2)-related	8e-129	PANTHER|PTHR12223|IPR005052|Legume-like lectin|17|260|GO:0016020	1.2e-89	Pfam|PF03388|IPR005052|Legume-like lectin|25|235|GO:0016020	5.5e-75
Sjp_0098370	100	100	100	100	100	100	100		100	100	100	100	100	100	100	100	100	100	grey			tr|C7TY23|C7TY23_SCHJA Putative uncharacterized protein OS=Schistosoma japonicum PE=2 SV=1	2e-27	smm:Smp_159090 hypothetical protein	1e-23
Sjp_0098780	100	100	100	100	100	100	100		100	100	100	100	100	100	100	100	100	100	black			tr|C4QDD3|C4QDD3_SCHMA Putative uncharacterized protein OS=Schistosoma mansoni GN=Smp_154060 PE=4 SV=1	1e-48	smm:Smp_154060 hypothetical protein	7e-49
Sjp_0101480	100	100	100	100	100	100	100		100	100	100	100	100	100	100	100	100	100	black	sp|Q0VC92|MGN2_BOVIN Protein mago nashi homolog 2 OS=Bos taurus GN=MAGOHB PE=2 SV=1	6e-52	tr|Q86E05|Q86E05_SCHJA Clone ZZZ363 mRNA sequence OS=Schistosoma japonicum PE=2 SV=1	4e-61	smm:Smp_103470.3 hypothetical protein	2e-60	PANTHER|PTHR12638|IPR004023|Mago nashi protein|1|114|GO:0005634	8.7e-93	Pfam|PF02792|IPR004023|Mago nashi protein|5|114|GO:0005634	8.7e-58
Sjp_0101740	100	100	100	100	100	100	100		100	100	100	100	100	100	100	100	100	100	black	sp|O76756|RS8_APIME 40S ribosomal protein S8 OS=Apis mellifera GN=RpS8 PE=2 SV=2	6e-64	tr|Q5DFE0|Q5DFE0_SCHJA 40S ribosomal protein S8 OS=Schistosoma japonicum PE=2 SV=1	1e-101	smm:Smp_054780 40S ribosomal protein S8	3e-98	Pfam|PF01201|IPR022309|Ribosomal protein S8e/ribosomal biogenesis NSA2|4|200|	1e-47	ProSitePatterns|PS01193|IPR018283|Ribosomal protein S8e, conserved site|12|31|GO:0003735|GO:0005622|GO:0005840|GO:0006412	-	PANTHER|PTHR10394|IPR001047|Ribosomal protein S8e|3|218|GO:0003735|GO:0005622|GO:0005840|GO:0006412	3e-132
Sjp_0102540	100	100	100	100	100	100	100		100	100	100	100	100	100	100	100	100	100	grey	sp|B0S6U7|ERAL1_DANRE GTPase Era, mitochondrial OS=Danio rerio GN=eral1 PE=2 SV=1	1e-15	tr|Q5BZW1|Q5BZW1_SCHJA SJCHGC02949 protein (Fragment) OS=Schistosoma japonicum PE=2 SV=2	4e-69	smm:Smp_164220 GTP-binding protein era	9e-47	PANTHER|PTHR11649|T|-|39|137|	4e-29	PANTHER|PTHR11649:SF3|T|-|39|137|	4e-29	Pfam|PF01926|IPR006073|GTP binding domain|73|136|GO:0005525	3.7e-14
Sjp_0104510	100	100	100	100	100	100	100		100	100	100	100	100	100	100	100	100	100	black	sp|Q9Y2K9|STB5L_HUMAN Syntaxin-binding protein 5-like OS=Homo sapiens GN=STXBP5L PE=1 SV=2	3e-26	tr|G4VT13|G4VT13_SCHMA Putative tomosyn OS=Schistosoma mansoni GN=Smp_128490 PE=4 SV=1	1e-73	smm:Smp_128490 tomosyn	1e-73	PANTHER|PTHR10241:SF22|T|-|40|160|	1e-38	PANTHER|PTHR10241|T|-|40|160|	1e-38
Sjp_0105450	100	100	100	100	100	100	100		100	100	100	100	100	100	100	100	100	100	black	sp|P61971|NTF2_MOUSE Nuclear transport factor 2 OS=Mus musculus GN=Nutf2 PE=2 SV=1	1e-16	tr|Q5DCX5|Q5DCX5_SCHJA SJCHGC04892 protein OS=Schistosoma japonicum PE=2 SV=1	2e-44	smm:Smp_037700 nuclear transport factor	3e-32	Pfam|PF02136|IPR002075|Nuclear transport factor 2|1|82|GO:0005622|GO:0006810	3.5e-15	PANTHER|PTHR12612|T|-|1|86|	2.1e-28
Sjp_0105460	100	100	100	100	100	100	100		100	100	100	100	100	100	100	100	100	100	black	sp|Q69BJ7|UCRI_SAISC Cytochrome b-c1 complex subunit Rieske, mitochondrial OS=Saimiri sciureus GN=UQCRFS1 PE=3 SV=1	2e-63	tr|B3GUZ5|B3GUZ5_SCHJA Ubiquinol-cytochrome c reductase iron-sulfur subunit OS=Schistosoma japonicum PE=2 SV=1	4e-118	smm:Smp_061870 ubiquinol--cytochrome C reductase (EC:1.10.2.2)	9e-105	Pfam|PF02921|IPR004192|Ubiquinol cytochrome reductase, transmembrane domain|6|71|GO:0008121|GO:0055114	2.1e-22	PANTHER|PTHR10134:SF4|T|-|1|203|	1.8e-125	Pfam|PF00355|IPR017941|Rieske [2Fe-2S] iron-sulphur domain|109|193|GO:0016491|GO:0051537|GO:0055114	8.8e-15	PANTHER|PTHR10134|IPR014349|Rieske iron-sulphur protein|1|203|GO:0016679|GO:0055114	1.8e-125
Sjp_0106460	100	100	100	100	100	100	100		100	100	100	100	100	100	100	100	100	100	black			tr|Q4KXQ2|Q4KXQ2_SCHMA CAR OS=Schistosoma mansoni GN=CAR PE=2 SV=1	5e-170	smm:Smp_036500 nuclear receptor nhr-48	3e-170
Sjp_0106640	100	100	100	100	100	100	100		100	100	100	100	100	100	100	100	100	100	black	sp|Q52KZ6|UB12A_XENLA Ubiquitin carboxyl-terminal hydrolase 12-A OS=Xenopus laevis GN=usp12-a PE=2 SV=1	1e-46	tr|Q5DA23|Q5DA23_SCHJA Ubiquitin carboxyl-terminal hydrolase OS=Schistosoma japonicum PE=2 SV=1	8e-78	smm:Smp_000710 ubiquitin-specific peptidase 46 (C19 family)	9e-77	PANTHER|PTHR24619|T|-|15|196|	4e-69	Pfam|PF00443|IPR001394|Peptidase C19, ubiquitin carboxyl-terminal hydrolase|37|140|GO:0006511|GO:0036459	2.4e-28	Pfam|PF00443|IPR001394|Peptidase C19, ubiquitin carboxyl-terminal hydrolase|153|196|GO:0006511|GO:0036459	2e-06	ProSitePatterns|PS00972|IPR018200|Peptidase C19, ubiquitin carboxyl-terminal hydrolase, conserved site|39|54|GO:0006511|GO:0036459	-	PANTHER|PTHR24619:SF120|T|-|15|196|	4e-69
Sjp_0107970	100	100	100	100	100	100	100		100	100	100	100	100	100	100	100	100	100	black	sp|P12812|P40_SCHMA Major egg antigen OS=Schistosoma mansoni PE=2 SV=1	1e-112	tr|Q5DFS8|Q5DFS8_SCHJA SJCHGC09367 protein OS=Schistosoma japonicum PE=2 SV=1	0	smm:Smp_148530 heat shock protein 16	4e-163	PANTHER|PTHR11527|T|-|11|221|	2.4e-58	Pfam|PF00011|IPR002068|Alpha crystallin/Hsp20 domain|144|222|	1.3e-14	Pfam|PF00011|IPR002068|Alpha crystallin/Hsp20 domain|283|352|	1e-08	PANTHER|PTHR11527:SF42|T|-|11|221|	2.4e-58
Sjp_0108320	100	100	100	100	100	100	100		100	100	100	100	100	100	100	100	100	100	black	sp|Q3SY17|S2552_HUMAN Solute carrier family 25 member 52 OS=Homo sapiens GN=SLC25A52 PE=2 SV=2	3e-33	tr|Q5DF75|Q5DF75_SCHJA SJCHGC05858 protein OS=Schistosoma japonicum PE=2 SV=1	9e-114	smm:Smp_121130 mitochondrial carrier protein	5e-102	PANTHER|PTHR24089:SF129|T|-|1|215|	1.1e-88	PANTHER|PTHR24089|T|-|1|215|	1.1e-88	Pfam|PF00153|IPR018108|Mitochondrial substrate/solute carrier|140|216|	2.3e-09	Pfam|PF00153|IPR018108|Mitochondrial substrate/solute carrier|42|121|	8.9e-15
Sjp_0016860	100	100	100	99.9	100	100	100		100	100	100	100	100	100	100	99.9857	100	100	black	sp|Q3TQI7|CI078_MOUSE Uncharacterized protein C9orf78 homolog OS=Mus musculus PE=1 SV=2	1e-41	tr|Q5DAQ6|Q5DAQ6_SCHJA SJCHGC04993 protein OS=Schistosoma japonicum PE=2 SV=1	3e-131	smm:Smp_035150 hypothetical protein	7e-102	Pfam|PF07052|IPR010756|Hepatocellular carcinoma-associated antigen 59|114|208|	6.3e-26	PANTHER|PTHR13486:SF2|T|-|4|269|	1.7e-84	PANTHER|PTHR13486|IPR010756|Hepatocellular carcinoma-associated antigen 59|4|269|	1.7e-84
Sjp_0020890	100	100	100	100	100	100	100		100	100	100	100	100	100	100	100	99.9857	100	black	sp|Q58F21|BRDT_HUMAN Bromodomain testis-specific protein OS=Homo sapiens GN=BRDT PE=1 SV=4	5e-61	tr|G4V8V7|G4V8V7_SCHMA Putative bromodomain-containing protein 3, brd3 OS=Schistosoma mansoni GN=Smp_147950 PE=4 SV=1	0	smm:Smp_147950 bromodomain-containing protein 3 brd3	0
Sjp_0026300	100	100	99.9	100	100	100	100		100	100	100	100	100	100	100	99.9857	100	100	black	sp|Q9NR30|DDX21_HUMAN Nucleolar RNA helicase 2 OS=Homo sapiens GN=DDX21 PE=1 SV=5	2e-111	tr|G4VP33|G4VP33_SCHMA Putative dead box ATP-dependent RNA helicase OS=Schistosoma mansoni GN=Smp_157800 PE=4 SV=1	0	smm:Smp_157800 DEAD box ATP-dependent RNA helicase	0	Pfam|PF00271|IPR001650|Helicase, C-terminal|287|354|	1.9e-24	SMART|SM00487|IPR014001|Helicase, superfamily 1/2, ATP-binding domain|28|236|	5e-47	SMART|SM00490|IPR001650|Helicase, C-terminal|275|355|	3.7e-26	PANTHER|PTHR24031:SF136|T|-|9|405|	2.1e-189	PANTHER|PTHR24031|T|-|9|405|	2.1e-189	Pfam|PF00270|IPR011545|DEAD/DEAH box helicase domain|34|206|GO:0003676|GO:0005524	2e-40
Sjp_0029850	100	100	100	100	99.9	100	100		100	100	100	100	100	100	100	99.9857	100	100	black			tr|G4VEY7|G4VEY7_SCHMA Putative uncharacterized protein OS=Schistosoma mansoni GN=Smp_026280.1 PE=4 SV=1	2e-49	smm:Smp_026280.2 hypothetical protein	1e-49
Sjp_0047890	100	100	99.9	100	100	100	100		100	100	100	100	100	100	100	99.9857	100	100	black	sp|E7F6F9|KLHL3_DANRE Kelch-like protein 3 OS=Danio rerio GN=klhl3 PE=3 SV=1	2e-50	tr|G4VQG3|G4VQG3_SCHMA Kelch-like protein OS=Schistosoma mansoni GN=Smp_141890 PE=4 SV=1	5e-88	smm:Smp_141890 hypothetical protein	7e-89	SMART|SM00612|IPR006652|Kelch repeat type 1|262|308|GO:0005515	8.5e-19	SMART|SM00612|IPR006652|Kelch repeat type 1|309|355|GO:0005515	3.6e-12	PANTHER|PTHR24412|T|-|165|393|	6.6e-77	PANTHER|PTHR24412:SF155|T|-|165|393|	6.6e-77	Pfam|PF01344|IPR006652|Kelch repeat type 1|298|341|GO:0005515	6.1e-11	Pfam|PF01344|IPR006652|Kelch repeat type 1|345|390|GO:0005515	3.6e-14	IPRO	Pfam|PF01344|IPR006652|Kelch repeat type 1|250|294|GO:0005515	2.3e-16
Sjp_0047920	99.9	100	100	100	100	100	100		100	100	100	100	100	100	100	99.9857	100	100	black	sp|Q66H20|PTBP2_RAT Polypyrimidine tract-binding protein 2 OS=Rattus norvegicus GN=Ptbp2 PE=2 SV=1	6e-64	tr|G4VQG0|G4VQG0_SCHMA Putative polypyrimidine tract binding protein OS=Schistosoma mansoni GN=Smp_036590.1 PE=4 SV=1	0	smm:Smp_036590.2 polypyrimidine tract binding protein	0	PANTHER|PTHR11546:SF4|T|-|14|621|	5.4e-184	Pfam|PF13893|T|-|63|116|	4.2e-07	Pfam|PF13893|T|-|174|232|	1.8e-10	PANTHER|PTHR11546|T|-|14|621|	5.4e-184	Pfam|PF14259|T|-|549|613|	5.7e-07	Pfam|PF14259|T|-|420|468|	3.9e-06	IPRO	SMART|SM00360|IPR000504|RNA recognition motif domain|548|617|GO:0003676	3.7e-06
Sjp_0064190	100	100	100	100	100	99.9	100		100	100	100	100	100	100	100	99.9857	100	100	black	sp|O61492|FLOT2_DROME Flotillin-2 OS=Drosophila melanogaster GN=Flo-2 PE=2 SV=3	3e-131	tr|G4V9T2|G4V9T2_SCHMA Putative flotillin-2 OS=Schistosoma mansoni GN=Smp_033970 PE=4 SV=1	0	smm:Smp_033970 flotillin-2	0	PANTHER|PTHR13806|IPR027705|Flotillin family|1|388|	1.4e-243	PANTHER|PTHR13806:SF17|T|-|1|388|	1.4e-243	Pfam|PF01145|IPR001107|Band 7 protein|9|139|	2.1e-18
Sjp_0068730	100	100	100	100	100	100	99.9		100	100	100	100	100	100	100	99.9857	100	100	black	sp|O18413|PRS8_DROME 26S protease regulatory subunit 8 OS=Drosophila melanogaster GN=Pros45 PE=1 SV=2	0	tr|Q5DA11|Q5DA11_SCHJA SJCHGC09272 protein OS=Schistosoma japonicum PE=2 SV=1	0	smm:Smp_119310 26S protease regulatory subunit	0	PANTHER|PTHR23073:SF12|T|-|16|430|	0	PANTHER|PTHR23073|T|-|16|430|	0	Pfam|PF00004|IPR003959|ATPase, AAA-type, core|210|342|GO:0005524	1.4e-42	SMART|SM00382|IPR003593|AAA+ ATPase domain|206|345|	1.3e-23	ProSitePatterns|PS00674|IPR003960|ATPase, AAA-type, conserved site|313|331|GO:0005524	-
Sjp_0075180	99.9	100	100	100	100	100	100		100	100	100	100	100	100	100	99.9857	100	100	black	sp|Q8BFQ4|WDR82_MOUSE WD repeat-containing protein 82 OS=Mus musculus GN=Wdr82 PE=1 SV=1	2e-115	tr|Q5DDE2|Q5DDE2_SCHJA SJCHGC01023 protein OS=Schistosoma japonicum PE=2 SV=1	0	smm:Smp_151180 hypothetical protein	0	PANTHER|PTHR19861|T|-|1|320|	1.4e-166	Pfam|PF00400|IPR001680|WD40 repeat|99|135|GO:0005515	1.7e-07	SMART|SM00320|IPR001680|WD40 repeat|96|135|GO:0005515	1.4e-07
Sjp_0076130	99.9	100	100	100	100	100	100		100	100	100	100	100	100	100	99.9857	100	100	black	sp|Q6NWL4|RCD1_DANRE Cell differentiation protein RCD1 homolog OS=Danio rerio GN=rqcd1 PE=2 SV=1	9e-54	tr|G7YL91|G7YL91_CLOSI Cell differentiation protein RCD1 homolog OS=Clonorchis sinensis GN=CLF_110888 PE=4 SV=1	5e-65	smm:Smp_127530 suppression of tumorigenicity	1e-72	PANTHER|PTHR12262|IPR007216|Rcd1|5|199|	1.1e-92	Pfam|PF04078|IPR007216|Rcd1|5|142|	1.1e-58
Sjp_0076160	100	100	100	100	99.9	100	100		100	100	100	100	100	100	100	99.9857	100	100	black	sp|Q1RLU8|ST7_DANRE Suppressor of tumorigenicity 7 protein homolog OS=Danio rerio GN=st7 PE=2 SV=1	4e-72	tr|G5BNW5|G5BNW5_HETGA Suppressor of tumorigenicity protein 7-like protein OS=Heterocephalus glaber GN=GW7_03051 PE=4 SV=1	2e-119	smm:Smp_127530 suppression of tumorigenicity	1e-100	PANTHER|PTHR12745|IPR007311|ST7|1|379|	8.4e-215	Pfam|PF04184|IPR007311|ST7|1|219|	5.2e-96
Sjp_0080730	100	100	100	100	100	100	99.9		100	100	100	100	100	100	100	99.9857	100	100	black	sp|O70196|PPCE_RAT Prolyl endopeptidase OS=Rattus norvegicus GN=Prep PE=1 SV=1	0	tr|Q5C1S0|Q5C1S0_SCHJA SJCHGC02324 protein (Fragment) OS=Schistosoma japonicum PE=2 SV=2	0	smm:Smp_011590.2 prolyl oligopeptidase (S09 family)	0	Pfam|PF02897|IPR023302|Peptidase S9A, N-terminal domain|8|400|GO:0004252|GO:0070008	1.7e-115	Pfam|PF00326|IPR001375|Peptidase S9, prolyl oligopeptidase, catalytic domain|466|700|GO:0006508|GO:0008236	8.4e-57	PANTHER|PTHR11757|IPR002470|Peptidase S9A, prolyl oligopeptidase|8|706|GO:0004252|GO:0006508	0	PANTHER|PTHR11757:SF2|T|-|8|706|	0
Sjp_0081570	100	100	100	100	100	100	99.9		100	100	100	100	100	100	100	99.9857	100	100	black	sp|Q6NZ06|ILF2_DANRE Interleukin enhancer-binding factor 2 homolog OS=Danio rerio GN=ilf2 PE=2 SV=1	2e-74	tr|G4LV53|G4LV53_SCHMA Interleukin enhancer binding factor, putative OS=Schistosoma mansoni GN=Smp_141000 PE=4 SV=1	3e-176	smm:Smp_141000 interleukin enhancer binding factor	2e-176	SMART|SM00572|IPR006561|DZF domain|92|334|	3.4e-63	Pfam|PF07528|IPR006561|DZF domain|99|324|	1.4e-67	PANTHER|PTHR10910:SF89|T|-|1|373|	1.1e-66	PANTHER|PTHR10910|T|-|1|373|	1.1e-66
Sjp_0084940	100	99.9	100	100	100	100	100		100	100	100	100	100	100	100	99.9857	100	100	grey	sp|Q5R4G2|PA1B2_PONAB Platelet-activating factor acetylhydrolase IB subunit beta OS=Pongo abelii GN=PAFAH1B2 PE=2 SV=1	3e-46	tr|Q5DA50|Q5DA50_SCHJA SJCHGC01287 protein OS=Schistosoma japonicum PE=2 SV=1	3e-127	smm:Smp_073600 platelet-activating factor acetylhydrolase ib	6e-121	Pfam|PF13472|T|-|75|217|	6.4e-13	PANTHER|PTHR11852|T|-|34|226|	1.6e-94
Sjp_0089050	100	100	100	100	100	100	99.9		100	100	100	100	100	100	100	99.9857	100	100	black	sp|Q8BGM5|BEST2_MOUSE Bestrophin-2 OS=Mus musculus GN=Best2 PE=2 SV=1	9e-49	tr|G4LUQ2|G4LUQ2_SCHMA Bestrophin-related OS=Schistosoma mansoni GN=Smp_188670 PE=4 SV=1	1e-71	smm:Smp_188670 bestrophin-related	3e-71	Pfam|PF01062|IPR021134|Bestrophin/UPF0187|1|281|	2.4e-55	PANTHER|PTHR10736|IPR000615|Bestrophin|2|281|	3.8e-108
Sjp_0091300	100	100	100	100	100	99.9	100		100	100	100	100	100	100	100	99.9857	100	100	grey	sp|O14662|STX16_HUMAN Syntaxin-16 OS=Homo sapiens GN=STX16 PE=1 SV=3	3e-17	tr|Q5D961|Q5D961_SCHJA SJCHGC01269 protein OS=Schistosoma japonicum PE=2 SV=1	9e-84	smm:Smp_138840 syntaxin	2e-57	PANTHER|PTHR19957:SF83|T|-|1|160|	9.5e-29	PANTHER|PTHR19957|T|-|1|160|	9.5e-29	Pfam|PF00804|IPR006011|Syntaxin, N-terminal domain|52|153|GO:0016020	4.8e-07
Sjp_0096510	100	100	100	100	100	100	99.9		100	100	100	100	100	100	100	99.9857	100	100	black	sp|Q923D5|WBP11_MOUSE WW domain-binding protein 11 OS=Mus musculus GN=Wbp11 PE=1 SV=2	2e-31	tr|G4LZ67|G4LZ67_SCHMA Putative uncharacterized protein OS=Schistosoma mansoni GN=Smp_163260 PE=4 SV=1	3e-97	smm:Smp_163260 hypothetical protein	2e-97	PANTHER|PTHR13361:SF1|T|-|2|197|	3.6e-77	PANTHER|PTHR13361|T|-|2|197|	3.6e-77	Pfam|PF09429|IPR019007|WW domain binding protein 11|12|89|GO:0006396	9.7e-17
Sjp_0107810	100	100	99.9	100	100	100	100		100	100	100	100	100	100	100	99.9857	100	100	black	sp|P04412|EGFR_DROME Epidermal growth factor receptor OS=Drosophila melanogaster GN=Egfr PE=1 SV=3	1e-18	tr|Q26566|Q26566_SCHMA Epidermal growth factor receptor (Precursor) OS=Schistosoma mansoni GN=SER PE=2 SV=1	2e-175	smm:Smp_093930.2 tyrosine kinase	3e-175	Pfam|PF14843|T|-|170|244|	2e-08	SMART|SM00261|IPR006212|Furin-like repeat|173|218|	1.4e-10
Sjp_0060140	100	100	100	100	99.9	100	100		100	100	100	100	100	100	100	99.9857	99.9857	100	black	sp|Q14BN4|SLMAP_HUMAN Sarcolemmal membrane-associated protein OS=Homo sapiens GN=SLMAP PE=1 SV=1	4e-74	tr|G4M184|G4M184_SCHMA SLAP , putative (Fragment) OS=Schistosoma mansoni GN=Smp_070920.1 PE=4 SV=1	0	smm:Smp_070920.2 SLAP	0	SMART|SM00240|IPR000253|Forkhead-associated (FHA) domain|36|92|GO:0005515	3.4e-09	PANTHER|PTHR18889|T|-|6|694|	8.2e-181	PANTHER|PTHR18889:SF11|T|-|6|694|	8.2e-181	Pfam|PF00498|IPR000253|Forkhead-associated (FHA) domain|37|114|GO:0005515	2.8e-15
Sjp_0100090	100	100	100	100	100	100	100		100	100	100	100	100	100	99.9	100	99.9857	99.9857	grey			tr|C4QII1|C4QII1_SCHMA Putative uncharacterized protein OS=Schistosoma mansoni GN=Smp_164760 PE=4 SV=1	0	smm:Smp_164760 hypothetical protein	0	PANTHER|PTHR10489:SF543|T|-|12|690|	1.6e-104	PANTHER|PTHR10489|T|-|12|690|	1.6e-104
Sjp_0103930	100	100	100	100	100	99.9	100		100	100	100	100	100	100	100	99.9857	99.9857	100	black	sp|Q24564|MERH_DROME Moesin/ezrin/radixin homolog 2 OS=Drosophila melanogaster GN=Mer PE=1 SV=1	1e-07	tr|G4VR70|G4VR70_SCHMA Putative merlin/moesin/ezrin/radixin OS=Schistosoma mansoni GN=Smp_174960 PE=4 SV=1	0	smm:Smp_174960 merlin/moesin/ezrin/radixin	0	PANTHER|PTHR23281|T|-|6|336|	1.8e-54	PANTHER|PTHR23281:SF18|T|-|6|336|	1.8e-54	Pfam|PF09380|IPR018980|FERM, C-terminal PH-like domain|9|60|	5.9e-10
Sjp_0018520	99.9	100	100	100	100	100	99.9		100	100	100	100	100	100	100	99.9714	100	100	black	sp|Q5ZJ65|FA76A_CHICK Protein FAM76A OS=Gallus gallus GN=FAM76A PE=2 SV=1	9e-28	tr|G4VM19|G4VM19_SCHMA Putative uncharacterized protein OS=Schistosoma mansoni GN=Smp_164990 PE=4 SV=1	1e-174	smm:Smp_164990 hypothetical protein	2e-170	PANTHER|PTHR22875|T|-|1|265|	2.2e-54
Sjp_0025230	100	100	99.9	100	100	99.9	100		100	100	100	100	100	100	100	99.9714	100	100	black	sp|Q92769|HDAC2_HUMAN Histone deacetylase 2 OS=Homo sapiens GN=HDAC2 PE=1 SV=2	1e-170	tr|A5H658|A5H658_SCHMA Histone deacetylase OS=Schistosoma mansoni GN=HDAC1 PE=2 SV=1	0	smm:Smp_005210 SmHDAC1; histone deacetylase	0	PANTHER|PTHR10625|IPR000286|Histone deacetylase superfamily|1|396|	1.3e-274	PANTHER|PTHR10625:SF113|T|-|1|396|	1.3e-274	Pfam|PF00850|IPR023801|Histone deacetylase domain|23|316|	1.6e-81	PIRSF|PIRSF037913|IPR003084|Histone deacetylase|5|432|GO:0004407|GO:0016575	2.3e-298
Sjp_0048240	100	100	100	99.9	99.9	100	100		100	100	100	100	100	100	100	99.9714	100	100	black	sp|P56705|WNT4_HUMAN Protein Wnt-4 OS=Homo sapiens GN=WNT4 PE=1 SV=4	3e-56	tr|A6XBT4|A6XBT4_SCHJA Protein Wnt OS=Schistosoma japonicum PE=2 SV=1	2e-141	smm:Smp_151400 wnt related	1e-78	ProSitePatterns|PS00246|IPR018161|Wnt protein, conserved site|114|123|	-	PANTHER|PTHR12027:SF81|T|-|7|312|	1.7e-139	SMART|SM00097|IPR005817|Wnt|2|312|GO:0005102|GO:0005576|GO:0007275|GO:0016055	2e-86	PANTHER|PTHR12027|IPR005817|Wnt|7|312|GO:0005102|GO:0005576|GO:0007275|GO:0016055	1.7e-139	Pfam|PF00110|IPR005817|Wnt|6|312|GO:0005102|GO:0005576|GO:0007275|GO:0016055	2.7e-101
Sjp_0056600	99.9	100	100	100	100	100	99.9		100	100	100	100	100	100	100	99.9714	100	100	black			tr|C4QJY1|C4QJY1_SCHMA Rhodopsin-like orphan GPCR,putative OS=Schistosoma mansoni GN=Smp_167870 PE=4 SV=2	3e-105	smm:Smp_167870 rhodopsin-like orphan GPCR	2e-84	Pfam|PF00001|IPR000276|G protein-coupled receptor, rhodopsin-like|2|172|GO:0004930|GO:0007186|GO:0016021	7.5e-08
Sjp_0062810	100	100	100	100	99.9	100	99.9		100	100	100	100	100	100	100	99.9714	100	100	black	sp|Q09363|SQV8_CAEEL Probable glucuronosyltransferase sqv-8 OS=Caenorhabditis elegans GN=sqv-8 PE=1 SV=1	5e-56	tr|Q5DCK4|Q5DCK4_SCHJA SJCHGC09394 protein OS=Schistosoma japonicum PE=2 SV=1	3e-176	smm:Smp_083130 beta-13-glucuronyltransferase	7e-123	PANTHER|PTHR10896|IPR005027|Glycosyl transferase, family 43|50|312|GO:0015018|GO:0016020	4.8e-111	Pfam|PF03360|IPR005027|Glycosyl transferase, family 43|78|289|GO:0015018|GO:0016020	1.4e-74
Sjp_0064850	100	99.9	100	100	100	100	99.9		100	100	100	100	100	100	100	99.9714	100	100	black	sp|Q6DCT2|CJ076_XENLA UPF0668 protein C10orf76 homolog OS=Xenopus laevis PE=2 SV=2	2e-22	tr|G4VI52|G4VI52_SCHMA Putative uncharacterized protein OS=Schistosoma mansoni GN=Smp_149810.2 PE=4 SV=1	3e-109	smm:Smp_149810.2 hypothetical protein	2e-109	PANTHER|PTHR13608:SF3|T|-|10|215|	9.2e-83	PANTHER|PTHR13608|T|-|10|215|	9.2e-83
Sjp_0069250	100	100	100	100	100	99.9	99.9		100	100	100	100	100	100	100	99.9714	100	100	black	sp|Q86E67|DRE2_SCHJA Anamorsin homolog OS=Schistosoma japonicum GN=SJCHGC06006 PE=2 SV=1	6e-163	tr|H2KVJ2|H2KVJ2_CLOSI Anamorsin homolog OS=Clonorchis sinensis GN=CLF_112477 PE=4 SV=1	8e-57	smm:Smp_006210 hypothetical protein	1e-107	PANTHER|PTHR13273|IPR007785|Anamorsin|9|276|GO:0005737|GO:0016226|GO:0051536	3.7e-58	Pfam|PF05093|IPR007785|Anamorsin|200|266|GO:0005737|GO:0016226|GO:0051536	1.9e-22
Sjp_0073200	100	100	100	99.9	99.9	100	100		100	100	100	100	100	100	100	99.9714	100	100	black	sp|Q9BQ67|GRWD1_HUMAN Glutamate-rich WD repeat-containing protein 1 OS=Homo sapiens GN=GRWD1 PE=1 SV=1	3e-52	tr|Q5BZ64|Q5BZ64_SCHJA SJCHGC05598 protein (Fragment) OS=Schistosoma japonicum PE=2 SV=2	3e-126	smm:Smp_022660 hypothetical protein	3e-106
Sjp_0076640	100	100	100	99.9	99.9	100	100		100	100	100	100	100	100	100	99.9714	100	100	black	sp|Q8N5D0|WDTC1_HUMAN WD and tetratricopeptide repeats protein 1 OS=Homo sapiens GN=WDTC1 PE=1 SV=2	1e-40	tr|G4VRW5|G4VRW5_SCHMA Putative uncharacterized protein OS=Schistosoma mansoni GN=Smp_145610 PE=4 SV=1	5e-155	smm:Smp_145610 hypothetical protein	3e-155	PANTHER|PTHR15574:SF21|T|-|7|802|	5.2e-120	Pfam|PF00400|IPR001680|WD40 repeat|531|567|GO:0005515	6.6e-07	PANTHER|PTHR15574|T|-|7|802|	5.2e-120
Sjp_0092570	99.9	100	99.9	100	100	100	100		100	100	100	100	100	100	100	99.9714	100	100	black	sp|C4PZQ3|LIAS_SCHMA Lipoyl synthase, mitochondrial OS=Schistosoma mansoni GN=Smp_010100 PE=3 SV=1	5e-152	tr|G7YWE3|G7YWE3_CLOSI Lipoic acid synthetase OS=Clonorchis sinensis GN=CLF_112452 PE=3 SV=1	2e-113	smm:Smp_010100 lipoic acid synthetase	9e-151	PIRSF|PIRSF005963|IPR003698|Lipoyl synthase|1|284|GO:0009107|GO:0016992|GO:0051539	8.1e-141	SMART|SM00729|IPR006638|Elongator protein 3/MiaB/NifB|31|247|GO:0003824|GO:0051536	4.5e-06	PANTHER|PTHR10949|IPR003698|Lipoyl synthase|9|284|GO:0009107|GO:0016992|GO:0051539	2.4e-186	Pfam|PF04055|IPR007197|Radical SAM|38|205|GO:0003824|GO:0051536	1.5e-07
Sjp_0104650	100	100	100	99.9	99.9	100	100		100	100	100	100	100	100	100	99.9714	100	100	black	sp|O27612|GLNA_METTH Glutamine synthetase OS=Methanothermobacter thermautotrophicus (strain ATCC 29096 / DSM 1053 / JCM 10044 / NBRC 100330 / Delta H) GN=glnA PE=3 SV=1	5e-28	tr|C4Q2Z2|C4Q2Z2_SCHMA Glutamine synthetase bacteria, putative OS=Schistosoma mansoni GN=Smp_021460 PE=3 SV=1	3e-176	smm:Smp_021460 glutamine synthetase bacteria	2e-176	Pfam|PF00120|IPR008146|Glutamine synthetase, catalytic domain|38|279|GO:0004356|GO:0006807	2.4e-34	PANTHER|PTHR20852|T|-|22|365|	1.5e-91	PANTHER|PTHR20852:SF7|T|-|22|365|	1.5e-91
Sjp_0008190	100	99.8	100	100	100	100	100		100	100	100	100	100	100	100	99.9714	100	100	black	sp|P51644|ARF4_XENLA ADP-ribosylation factor 4 OS=Xenopus laevis GN=arf4 PE=1 SV=2	3e-76	tr|Q5D9T3|Q5D9T3_SCHJA SJCHGC01339 protein OS=Schistosoma japonicum PE=2 SV=1	5e-101	smm:Smp_088650 ADP-ribosylation factor arf	8e-82	SMART|SM00178|IPR006687|Small GTPase superfamily, SAR1-type|1|176|GO:0005525|GO:0005622|GO:0006886	7.6e-26	SMART|SM00177|IPR024156|Small GTPase superfamily, ARF type|1|180|GO:0005525|GO:0005622|GO:0007264	4.1e-106	PANTHER|PTHR11711:SF153|T|-|1|178|	1.4e-113	Pfam|PF00025|IPR006689|Small GTPase superfamily, ARF/SAR type|6|175|GO:0005525	2.4e-73	PANTHER|PTHR11711|T|-|1|178|	1.4e-113
Sjp_0016880	99.8	100	100	100	100	100	100		100	100	100	100	100	100	100	99.9714	100	100	black			tr|G4V814|G4V814_SCHMA Putative uncharacterized protein OS=Schistosoma mansoni GN=Smp_035120 PE=4 SV=1	4e-73	smm:Smp_035120 hypothetical protein	2e-73	Pfam|PF12796|IPR020683|Ankyrin repeat-containing domain|65|145|	1.5e-08
Sjp_0017450	99.8	100	100	100	100	100	100		100	100	100	100	100	100	100	99.9714	100	100	black	sp|P10160|IF5A1_RABIT Eukaryotic translation initiation factor 5A-1 OS=Oryctolagus cuniculus GN=EIF5A PE=1 SV=2	8e-46	tr|Q86DY5|Q86DY5_SCHJA Clone ZZZ427 mRNA sequence OS=Schistosoma japonicum PE=2 SV=1	1e-89	smm:Smp_039400 initiation factor 5a	2e-65	PANTHER|PTHR11673|IPR001884|Translation elongation factor IF5A|2|160|GO:0003723|GO:0003746|GO:0008612|GO:0043022|GO:0045901|GO:0045905	2.7e-81	Pfam|PF01287|IPR020189|Translation elongation factor, IF5A C-terminal|85|155|GO:0003723|GO:0003746|GO:0006452|GO:0043022|GO:0045901|GO:0045905	2e-19	PIRSF|PIRSF003025|IPR001884|Translation elongation factor IF5A|1|159|GO:0003723|GO:0003746|GO:0008612|GO:0043022|GO:0045901|GO:0045905	5e-93	ProSitePatterns|PS00302|IPR019769|Translation elongation factor, IF5A, hypusine site|50|57|GO:0003723|GO:0003746|GO:0006452|GO:0043022|GO:0045901|GO:0045905	-
Sjp_0021650	100	99.8	100	100	100	100	100		100	100	100	100	100	100	100	99.9714	100	100	black	sp|P28021|CSK2B_XENLA Casein kinase II subunit beta OS=Xenopus laevis GN=csnk2b PE=1 SV=1	2e-91	tr|Q86FQ5|Q86FQ5_SCHJA Casein kinase II beta subunit OS=Schistosoma japonicum PE=2 SV=1	5e-120	smm:Smp_025010 casein kinase II beta subunit	5e-109
Sjp_0026110	100	100	100	100	99.8	100	100		100	100	100	100	100	100	100	99.9714	100	100	black			tr|Q5C777|Q5C777_SCHJA SJCHGC06173 protein (Fragment) OS=Schistosoma japonicum PE=2 SV=2	9e-72	smm:Smp_052780 hypothetical protein	5e-51
Sjp_0034480	100	100	100	100	100	100	99.8		100	100	100	100	100	100	100	99.9714	100	100	black	sp|Q8ITC3|RS19_ARGIR 40S ribosomal protein S19 OS=Argopecten irradians GN=RPS19 PE=2 SV=1	9e-39	tr|Q5D941|Q5D941_SCHJA SJCHGC06232 protein OS=Schistosoma japonicum PE=2 SV=1	5e-78	smm:Smp_174950 40S ribosomal protein S19	9e-73	Pfam|PF01090|IPR001266|Ribosomal protein S19e|4|141|GO:0003735|GO:0005622|GO:0005840|GO:0006412	2.5e-52	PANTHER|PTHR11710|IPR001266|Ribosomal protein S19e|1|140|GO:0003735|GO:0005622|GO:0005840|GO:0006412	4.7e-72
Sjp_0036910	100	100	100	100	99.8	100	100		100	100	100	100	100	100	100	99.9714	100	100	black			tr|Q5DH29|Q5DH29_SCHJA Putative uncharacterized protein OS=Schistosoma japonicum PE=2 SV=1	4e-72	smm:Smp_138890.2 zinc finger protein	5e-45
Sjp_0043320	100	100	100	100	100	99.8	100		100	100	100	100	100	100	100	99.9714	100	100	black	sp|O77735|SCAM1_PIG Secretory carrier-associated membrane protein 1 OS=Sus scrofa GN=SCAMP1 PE=2 SV=1	6e-28	tr|Q5C2H8|Q5C2H8_SCHJA SJCHGC06276 protein (Fragment) OS=Schistosoma japonicum PE=2 SV=2	1e-123	smm:Smp_127650 secretory carrier membrane protein	9e-131	Pfam|PF04144|IPR007273|SCAMP|112|289|GO:0015031|GO:0016021	5.6e-52	PANTHER|PTHR10687|IPR007273|SCAMP|9|301|GO:0015031|GO:0016021	1.4e-98
Sjp_0055130	99.8	100	100	100	100	100	100		100	100	100	100	100	100	100	99.9714	100	100	grey			tr|G4VTR8|G4VTR8_SCHMA Putative uncharacterized protein OS=Schistosoma mansoni GN=Smp_173900 PE=4 SV=1	2e-63	smm:Smp_173900 hypothetical protein	2e-63
Sjp_0055480	100	100	100	100	100	99.8	100		100	100	100	100	100	100	100	99.9714	100	100	black	sp|P51970|NDUA8_HUMAN NADH dehydrogenase [ubiquinone] 1 alpha subcomplex subunit 8 OS=Homo sapiens GN=NDUFA8 PE=1 SV=3	2e-27	tr|Q5DFB6|Q5DFB6_SCHJA Putative uncharacterized protein OS=Schistosoma japonicum PE=2 SV=1	9e-101	smm:Smp_027480 hypothetical protein	1e-82	PANTHER|PTHR13344:SF0|T|-|6|177|	8.5e-54	PIRSF|PIRSF017016|IPR016680|NADH dehydrogenase [ubiquinone] (complex I), alpha subcomplex, subunit 8|1|168|	6.8e-82	PANTHER|PTHR13344|T|-|6|177|	8.5e-54
Sjp_0062710	99.8	100	100	100	100	100	100		100	100	100	100	100	100	100	99.9714	100	100	black	sp|P82916|RT17_BOVIN 28S ribosomal protein S17, mitochondrial OS=Bos taurus GN=MRPS17 PE=1 SV=3	5e-10	tr|Q5DD29|Q5DD29_SCHJA SJCHGC04492 protein OS=Schistosoma japonicum PE=2 SV=1	3e-97	smm:Smp_158640 pol-related	9e-80	PANTHER|PTHR24088|T|-|30|172|	3.3e-47
Sjp_0079620	100	99.8	100	100	100	100	100		100	100	100	100	100	100	100	99.9714	100	100	black	sp|Q5F3Z3|UB2V2_CHICK Ubiquitin-conjugating enzyme E2 variant 2 OS=Gallus gallus GN=UBE2V2 PE=2 SV=1	1e-31	tr|Q7Z1I1|Q7Z1I1_SCHJA Ubiquitin-conjugating enzyme E OS=Schistosoma japonicum PE=2 SV=1	3e-50	smm:Smp_166600 ubiquitin conjugating enzyme	1e-47	PANTHER|PTHR24067|T|-|7|122|	6.5e-44	PANTHER|PTHR24067:SF69|T|-|7|122|	6.5e-44	Pfam|PF00179|IPR000608|Ubiquitin-conjugating enzyme, E2|61|122|GO:0016881	3.5e-13
Sjp_0082300	100	100	100	99.8	100	100	100		100	100	100	100	100	100	100	99.9714	100	100	black	sp|Q9D8N6|LIN37_MOUSE Protein lin-37 homolog OS=Mus musculus GN=Lin37 PE=2 SV=1	4e-17	tr|G4VJ97|G4VJ97_SCHMA Putative antolefinin (Antolefinine) OS=Schistosoma mansoni GN=Smp_113630 PE=4 SV=1	9e-134	smm:Smp_113630 Antolefinin (Antolefinine)	5e-134	PANTHER|PTHR31336|T|-|35|275|	3.8e-71	Pfam|PF15306|IPR028226|Protein LIN37|115|266|GO:0007049|GO:0017053	1.9e-30
Sjp_0086360	100	100	100	100	100	99.8	100		100	100	100	100	100	100	100	99.9714	100	100	black			tr|G4VTQ3|G4VTQ3_SCHMA Putative arf gtpase-activating protein OS=Schistosoma mansoni GN=Smp_179610 PE=4 SV=1	7e-39	smm:Smp_179610 arf gtpase-activating protein	2e-40	PANTHER|PTHR23180:SF223|T|-|60|186|	3.5e-27	PANTHER|PTHR23180|T|-|60|186|	3.5e-27
Sjp_0092160	100	99.8	100	100	100	100	100		100	100	100	100	100	100	100	99.9714	100	100	black			tr|G4VQP3|G4VQP3_SCHMA Putative uncharacterized protein OS=Schistosoma mansoni GN=Smp_153750 PE=4 SV=1	1e-31	smm:Smp_153750 hypothetical protein	5e-38	Pfam|PF09769|IPR019166|Apolipoprotein O|42|140|	9.9e-07
Sjp_0096790	100	100	100	100	100	99.8	100		100	100	100	100	100	100	100	99.9714	100	100	black	sp|Q6PA43|GNPI2_XENLA Glucosamine-6-phosphate isomerase 2 OS=Xenopus laevis GN=gnpda2 PE=2 SV=1	6e-69	tr|Q5DCA2|Q5DCA2_SCHJA SJCHGC01037 protein OS=Schistosoma japonicum PE=2 SV=1	6e-99	smm:Smp_091850 glucosamine-6-phosphate isomerase	2e-94	ProSitePatterns|PS01161|IPR018321|Glucosamine-6-phosphate isomerase, conserved site|43|61|GO:0004342|GO:0006044	-	Pfam|PF01182|IPR006148|Glucosamine/galactosamine-6-phosphate isomerase|11|134|GO:0005975	4.7e-11	PANTHER|PTHR11280|IPR004547|Glucosamine-6-phosphate isomerase|14|186|GO:0004342|GO:0006044	4.7e-118
Sjp_0098440	100	99.8	100	100	100	100	100		100	100	100	100	100	100	100	99.9714	100	100	black	sp|A8WQQ5|EXOS4_CAEBR Putative exosome complex component RRP41 OS=Caenorhabditis briggsae GN=exos-4.1 PE=3 SV=1	4e-29	tr|Q5BZN7|Q5BZN7_SCHJA SJCHGC06185 protein (Fragment) OS=Schistosoma japonicum PE=2 SV=2	8e-86	smm:Smp_012110 ribonuclease pH related	3e-82	Pfam|PF01138|IPR001247|Exoribonuclease, phosphorolytic domain 1|18|149|	1e-28	PANTHER|PTHR11953|T|-|7|160|	4.4e-60	PANTHER|PTHR11953:SF0|T|-|7|160|	4.4e-60
Sjp_0100760	99.8	100	100	100	100	100	100		100	100	100	100	100	100	100	99.9714	100	100	black			tr|Q5DD52|Q5DD52_SCHJA SJCHGC01295 protein OS=Schistosoma japonicum PE=2 SV=1	7e-120	smm:Smp_102330 hypothetical protein	5e-68
Sjp_0104110	100	99.8	100	100	100	100	100		100	100	100	100	100	100	100	99.9714	100	100	black	sp|Q9Y6B6|SAR1B_HUMAN GTP-binding protein SAR1b OS=Homo sapiens GN=SAR1B PE=1 SV=1	8e-80	tr|B3GUT0|B3GUT0_SCHJA Putative uncharacterized protein OS=Schistosoma japonicum PE=2 SV=1	9e-113	smm:Smp_073590 GTP-binding protein-like protein	6e-111	SMART|SM00177|IPR024156|Small GTPase superfamily, ARF type|8|186|GO:0005525|GO:0005622|GO:0007264	3.2e-21	PANTHER|PTHR11711:SF12|IPR006687|Small GTPase superfamily, SAR1-type|1|198|GO:0005525|GO:0005622|GO:0006886	1.2e-114	PANTHER|PTHR11711|T|-|1|198|	1.2e-114	SMART|SM00178|IPR006687|Small GTPase superfamily, SAR1-type|5|198|GO:0005525|GO:0005622|GO:0006886	4.7e-100	Pfam|PF00025|IPR006689|Small GTPase superfamily, ARF/SAR type|13|197|GO:0005525	1.9e-63
Sjp_0079910	100	100	100	100	100	99.9	100		100	100	100	100	100	100	100	99.9857	99.9714	100	black	sp|Q99LI7|CSTF3_MOUSE Cleavage stimulation factor subunit 3 OS=Mus musculus GN=Cstf3 PE=1 SV=1	5e-167	tr|G4VNB3|G4VNB3_SCHMA Putative cleavage stimulation factor OS=Schistosoma mansoni GN=Smp_147360 PE=4 SV=1	0	smm:Smp_147360 cleavage stimulation factor	0	Pfam|PF05843|IPR008847|Suppressor of forked|367|416|GO:0005634|GO:0006397	8.1e-18	PANTHER|PTHR19980|T|-|1|592|	7.1e-260
Sjp_0091330	99.9	100	100	100	100	100	100		100	100	100	100	100	100	100	99.9857	99.9714	100	black			tr|C4QPP9|C4QPP9_SCHMA Putative uncharacterized protein OS=Schistosoma mansoni GN=Smp_180190 PE=4 SV=1	0	smm:Smp_180190 hypothetical protein	0	Pfam|PF14911|IPR029424|MMS22-like, C-terminal|376|491|	6.8e-07
Sjp_0025260	99.9	100	100	100	100	100	100		100	100	100	100	100	100	100	99.9857	99.9714	100	black	sp|Q94250|MBL_CAEEL Muscleblind-like protein OS=Caenorhabditis elegans GN=mbl-1 PE=1 SV=2	3e-07	tr|G4V5Z6|G4V5Z6_SCHMA Muscleblind-like protein OS=Schistosoma mansoni GN=Smp_005160 PE=4 SV=1	7e-86	smm:Smp_005160 muscleblind-like protein	2e-131	PANTHER|PTHR12675|T|-|217|295|	2.7e-13	PANTHER|PTHR12675:SF5|T|-|217|295|	2.7e-13
Sjp_0012110	99.9	100	100	100	99.9	100	99.9		100	100	100	100	100	100	100	99.9571	100	100	black	sp|Q5ZIP6|OTU6B_CHICK OTU domain-containing protein 6B OS=Gallus gallus GN=OTUD6B PE=2 SV=1	5e-29	tr|Q5DA01|Q5DA01_SCHJA SJCHGC05345 protein OS=Schistosoma japonicum PE=2 SV=1	6e-123	smm:Smp_030280.2 C64 protease (C64 family)	2e-80
Sjp_0039210	100	100	99.9	100	99.9	100	99.9		100	100	100	100	100	100	100	99.9571	100	100	black	sp|O44451|ODPB_CAEEL Pyruvate dehydrogenase E1 component subunit beta, mitochondrial OS=Caenorhabditis elegans GN=C04C3.3 PE=1 SV=2	6e-121	tr|G4VF59|G4VF59_SCHMA Pyruvate dehydrogenase (Lipoamide) OS=Schistosoma mansoni GN=Smp_002510 PE=4 SV=1	5e-154	smm:Smp_002510 pyruvate dehydrogenase (lipoamide) (EC:1.2.4.1)	6e-160	Pfam|PF02779|IPR005475|Transketolase-like, pyrimidine-binding domain|1|175|	4e-45	SMART|SM00861|IPR005475|Transketolase-like, pyrimidine-binding domain|1|176|	2e-56	PANTHER|PTHR11624|T|-|1|306|	2.3e-195	PANTHER|PTHR11624:SF56|IPR027110|Pyruvate dehydrogenase E1 component subunit beta|1|306|GO:0004739|GO:0006086	2.3e-195	Pfam|PF02780|IPR005476|Transketolase, C-terminal|194|256|GO:0003824|GO:0008152	9.4e-21
Sjp_0042060	100	100	100	99.9	99.9	100	99.9		100	100	100	100	100	100	100	99.9571	100	100	black	sp|P47943|IF4A_SCHPO ATP-dependent RNA helicase eIF4A OS=Schizosaccharomyces pombe (strain 972 / ATCC 24843) GN=tif1 PE=1 SV=2	7e-130	tr|Q5DCD8|Q5DCD8_SCHJA SJCHGC06278 protein OS=Schistosoma japonicum PE=2 SV=1	0	smm:Smp_097660 DEAD box ATP-dependent RNA helicase	0	SMART|SM00487|IPR014001|Helicase, superfamily 1/2, ATP-binding domain|45|242|	3.8e-57	PANTHER|PTHR24031:SF57|T|-|9|381|	1.1e-195	PANTHER|PTHR24031|T|-|9|381|	1.1e-195	Pfam|PF00270|IPR011545|DEAD/DEAH box helicase domain|51|212|GO:0003676|GO:0005524	6.7e-42	Pfam|PF00271|IPR001650|Helicase, C-terminal|284|360|	2.2e-25	SMART|SM00490|IPR001650|Helicase, C-terminal|279|360|	5.6e-31
Sjp_0070480	99.9	100	100	99.9	99.9	100	100		100	100	100	100	100	100	100	99.9571	100	100	black	sp|Q7ZV22|MTAP_DANRE S-methyl-5'-thioadenosine phosphorylase OS=Danio rerio GN=mtap PE=2 SV=2	6e-79	tr|Q5D9T6|Q5D9T6_SCHJA SJCHGC01779 protein OS=Schistosoma japonicum PE=2 SV=1	5e-161	smm:Smp_028190 methylthioadenosine phosphorylase	1e-118	Pfam|PF01048|IPR000845|Nucleoside phosphorylase domain|5|239|GO:0003824|GO:0009116	1.1e-36	ProSitePatterns|PS01240|IPR018099|Purine phosphorylase, family 2, conserved site|52|92|GO:0016763	-	PANTHER|PTHR11904:SF1|T|-|3|260|	2.4e-123	PANTHER|PTHR11904|IPR001369|PNP/MTAP phosphorylase|3|260|	2.4e-123
Sjp_0080670	100	100	100	99.9	99.9	100	99.9		100	100	100	100	100	100	100	99.9571	100	100	black	sp|Q9R031|XPR1_MUSMC Xenotropic and polytropic retrovirus receptor 1 homolog OS=Mus musculus castaneus GN=Xpr1 PE=2 SV=1	4e-63	tr|G4V836|G4V836_SCHMA Putative xenotropic and polytropic murine leukemia virus receptor xpr1 OS=Schistosoma mansoni GN=Smp_141110 PE=4 SV=1	2e-120	smm:Smp_141110 xenotropic and polytropic murine leukemia virus receptor xpr1	1e-120	PANTHER|PTHR10783:SF39|T|-|2|374|	5.5e-108	Pfam|PF03105|IPR004331|SPX, N-terminal|1|231|	1.1e-38	Pfam|PF03124|IPR004342|EXS, C-terminal|326|390|GO:0016021	5.2e-10	PANTHER|PTHR10783|T|-|2|374|	5.5e-108
Sjp_0012120	99.7	100	100	100	100	100	100		100	100	100	100	100	100	100	99.9571	100	100	grey	sp|B0BN18|PFD2_RAT Prefoldin subunit 2 OS=Rattus norvegicus GN=Pfdn2 PE=2 SV=1	1e-18	tr|Q5DHC5|Q5DHC5_SCHJA SJCHGC04348 protein OS=Schistosoma japonicum PE=2 SV=1	1e-47	smm:Smp_030290 prefoldin subunit 2	2e-44
Sjp_0015240	99.7	100	100	100	100	100	100		100	100	100	100	100	100	100	99.9571	100	100	grey			tr|Q86FE5|Q86FE5_SCHJA Clone ZZD1477 mRNA sequence OS=Schistosoma japonicum PE=2 SV=1	5e-19	smm:Smp_022450.1 hypothetical protein	3e-16
Sjp_0020970	99.7	100	100	100	100	100	100		100	100	100	100	100	100	100	99.9571	100	100	grey			tr|Q5DEA9|Q5DEA9_SCHJA SJCHGC01291 protein OS=Schistosoma japonicum PE=2 SV=1	1e-59	smm:Smp_048230 high-affinity copper uptake protein	4e-49
Sjp_0064170	100	100	100	100	100	99.9	99.8		100	100	100	100	100	100	100	99.9571	100	100	black	sp|O14732|IMPA2_HUMAN Inositol monophosphatase 2 OS=Homo sapiens GN=IMPA2 PE=1 SV=1	4e-61	tr|G4VRY6|G4VRY6_SCHMA Inositol monophosphatase OS=Schistosoma mansoni GN=Smp_095000.2 PE=4 SV=1	1e-146	smm:Smp_095000.2 inositol monophosphatase	9e-147	ProSitePatterns|PS00629|IPR020583|Inositol monophosphatase, metal-binding site|91|104|	-	ProSitePatterns|PS00630|IPR020550|Inositol monophosphatase, conserved site|222|236|GO:0046854	-	PANTHER|PTHR20854:SF4|T|-|15|277|	7.7e-106	Pfam|PF00459|IPR000760|Inositol monophosphatase|20|270|GO:0046854	4.9e-70	PANTHER|PTHR20854|IPR000760|Inositol monophosphatase|15|277|GO:0046854	7.7e-106
Sjp_0081360	100	100	100	100	100	100	99.7		100	100	100	100	100	100	100	99.9571	100	100	grey	sp|Q3ZCB2|PLAC8_BOVIN Placenta-specific gene 8 protein OS=Bos taurus GN=PLAC8 PE=3 SV=1	7e-08	tr|Q5DB80|Q5DB80_SCHJA SJCHGC05742 protein OS=Schistosoma japonicum PE=4 SV=1	8e-51	smm:Smp_101970 Placenta-specificprotein 8 protein (C15 protein) (Onzin)	3e-43	PANTHER|PTHR15907|T|-|1|104|	3.7e-25	Pfam|PF04749|IPR006461|Uncharacterised protein family Cys-rich|17|102|	9.9e-16
Sjp_0085370	99.7	100	100	100	100	100	100		100	100	100	100	100	100	100	99.9571	100	100	grey			tr|G4VCB2|G4VCB2_SCHMA Gliacolin-related OS=Schistosoma mansoni GN=Smp_023240 PE=4 SV=1	1e-18	smm:Smp_023240 gliacolin-related	3e-20
Sjp_0101890	100	99.7	100	100	100	100	100		100	100	100	100	100	100	100	99.9571	100	100	grey			tr|G4VRL9|G4VRL9_SCHMA Putative apoptosis regulator bax OS=Schistosoma mansoni GN=Smp_095190 PE=4 SV=1	4e-17	smm:Smp_095190 apoptosis regulator bax	2e-17	PANTHER|PTHR11256|IPR026298|Blc2 family|22|86|GO:0042981	1.6e-18	PANTHER|PTHR11256:SF41|IPR026308|Apoptosis regulator BAK|22|86|GO:0043065	1.6e-18	Pfam|PF00452|IPR026298|Blc2 family|16|84|GO:0042981	5.5e-13
Sjp_0048760	100	100	100	100	100	99.9	100		100	100	100	100	100	100	100	99.9857	99.9571	100	black	sp|Q9NR71|ASAH2_HUMAN Neutral ceramidase OS=Homo sapiens GN=ASAH2 PE=1 SV=2	5e-101	tr|G4VN86|G4VN86_SCHMA Ceramidase OS=Schistosoma mansoni GN=Smp_147460 PE=4 SV=1	5e-167	smm:Smp_147460 ceramidase	1e-166	PANTHER|PTHR12670|IPR006823|Neutral/alkaline nonlysosomal ceramidase|1|328|	5.5e-206	Pfam|PF04734|IPR006823|Neutral/alkaline nonlysosomal ceramidase|1|328|	2.9e-136	PANTHER|PTHR12670:SF1|T|-|1|328|	5.5e-206
Sjp_0080240	99.9	100	100	100	100	100	100		100	100	100	100	100	100	100	99.9857	99.9571	100	black	sp|Q8BN82|S17A5_MOUSE Sialin OS=Mus musculus GN=Slc17a5 PE=1 SV=2	4e-24	tr|G4VRY8|G4VRY8_SCHMA Putative sodium-dependent phosphate transporter OS=Schistosoma mansoni GN=Smp_095010 PE=4 SV=1	1e-83	smm:Smp_095010 phosphate transporter	4e-85	PANTHER|PTHR11662|T|-|15|300|	9.4e-143	Pfam|PF07690|IPR011701|Major facilitator superfamily|19|257|GO:0016021|GO:0055085	3.4e-22	PANTHER|PTHR11662:SF40|T|-|15|300|	9.4e-143
Sjp_0101330	100	100	100	100	100	99.9	100		100	100	100	100	100	100	100	99.9857	99.9571	100	black			tr|G4VTU8|G4VTU8_SCHMA Putative uncharacterized protein OS=Schistosoma mansoni GN=Smp_180080 PE=4 SV=1	1e-50	smm:Smp_180080 hypothetical protein	8e-51
Sjp_0104100	100	99.9	100	100	100	100	100		100	100	100	100	100	100	100	99.9857	99.9571	100	black			tr|Q5C673|Q5C673_SCHJA SJCHGC05020 protein (Fragment) OS=Schistosoma japonicum PE=2 SV=2	2e-115	smm:Smp_125540 hypothetical protein	3e-37
Sjp_0031090	100	100	100	99.9	100	100	99.9		100	100	100	100	100	100	100	99.9714	99.9714	100	black	sp|Q15427|SF3B4_HUMAN Splicing factor 3B subunit 4 OS=Homo sapiens GN=SF3B4 PE=1 SV=1	3e-81	tr|G4LZ80|G4LZ80_SCHMA Splicing factor 3b, subunit 4,putative OS=Schistosoma mansoni GN=Smp_067420 PE=4 SV=1	6e-89	smm:Smp_067420 splicing factor 3b subunit 4 (fragment)	4e-89	Pfam|PF13893|T|-|16|56|	1.4e-06	Pfam|PF00076|IPR000504|RNA recognition motif domain|70|140|GO:0003676	2.8e-20	Pfam|PF00076|IPR000504|RNA recognition motif domain|201|271|GO:0003676	2.8e-20	SMART|SM00360|IPR000504|RNA recognition motif domain|200|274|GO:0003676	5.4e-24	SMART|SM00360|IPR000504|RNA recognition motif domain|69|143|GO:0003676	5.4e-24	PANTHER|PTHR24011|T|-|16|430|	1.7e-97
Sjp_0051650	100	100	100	99.9	99.9	100	100		100	100	100	100	100	100	100	99.9714	99.9714	100	black	sp|Q6IR75|CSN2_XENLA COP9 signalosome complex subunit 2 (Fragment) OS=Xenopus laevis GN=csn2 PE=2 SV=1	0	tr|G4V8G0|G4V8G0_SCHMA Putative cop9 signalosome complex subunit OS=Schistosoma mansoni GN=Smp_020050 PE=4 SV=1	0	smm:Smp_020050 cop9 signalosome complex subunit	0	PANTHER|PTHR10678|T|-|4|426|	3.3e-233	SMART|SM00088|IPR000717|Proteasome component (PCI) domain|344|426|GO:0005515	1.6e-18	SMART|SM00753|IPR013143|PCI/PINT associated module|168|342|	3.4e-56	Pfam|PF01399|IPR000717|Proteasome component (PCI) domain|309|411|GO:0005515	4.8e-24
Sjp_0078790	100	99.9	100	100	99.9	100	100		100	100	100	100	100	100	100	99.9714	99.9714	100	black	sp|O00232|PSD12_HUMAN 26S proteasome non-ATPase regulatory subunit 12 OS=Homo sapiens GN=PSMD12 PE=1 SV=3	3e-134	tr|G4LX66|G4LX66_SCHMA Proteasome regulatory subunit-related OS=Schistosoma mansoni GN=Smp_058650 PE=4 SV=1	0	smm:Smp_058650 proteasome regulatory subunit-related	0	SMART|SM00088|IPR000717|Proteasome component (PCI) domain|339|418|GO:0005515	7e-13	PANTHER|PTHR10855|T|-|1|445|	3.9e-224	Pfam|PF01399|IPR000717|Proteasome component (PCI) domain|293|405|GO:0005515	2.5e-19	PANTHER|PTHR10855:SF1|T|-|1|445|	3.9e-224
Sjp_0000280	99.9	100	100	99.9	100	99.9	99.9		100	100	100	100	100	100	100	99.9429	100	100	black	sp|Q12874|SF3A3_HUMAN Splicing factor 3A subunit 3 OS=Homo sapiens GN=SF3A3 PE=1 SV=1	1e-148	tr|G4V6M0|G4V6M0_SCHMA Putative splicing factor 3a OS=Schistosoma mansoni GN=Smp_003630 PE=4 SV=1	0	smm:Smp_003630 splicing factor 3a	0	PANTHER|PTHR12786:SF2|T|-|1|511|	1.2e-222	Pfam|PF11931|IPR024598|Domain of unknown function DUF3449|328|510|	2.7e-73	Pfam|PF12108|IPR021966|Splicing factor SF3a60 binding domain|67|94|	1.3e-14	PANTHER|PTHR12786|T|-|1|511|	1.2e-222	Pfam|PF13297|T|-|238|296|	6.7e-25
Sjp_0002320	99.9	100	99.9	99.9	100	99.9	100		100	100	100	100	100	100	100	99.9429	100	100	black	sp|A5PJA8|EMC7_BOVIN ER membrane protein complex subunit 7 OS=Bos taurus GN=EMC7 PE=2 SV=1	6e-31	tr|Q5DFB7|Q5DFB7_SCHJA SJCHGC05863 protein OS=Schistosoma japonicum PE=2 SV=1	5e-105	smm:Smp_061310.1 hypothetical protein	6e-87	PANTHER|PTHR13605|T|-|1|217|	4e-83	Pfam|PF09430|IPR019008|Domain of unknown function DUF2012|32|142|	5.9e-29
Sjp_0013280	100	99.9	99.9	100	100	99.9	99.9		100	100	100	100	100	100	100	99.9429	100	100	black	sp|Q5FWL7|ZDH15_XENLA Palmitoyltransferase ZDHHC15 OS=Xenopus laevis GN=zdhhc15 PE=2 SV=1	3e-64	tr|Q5DDG3|Q5DDG3_SCHJA SJCHGC06311 protein OS=Schistosoma japonicum PE=2 SV=1	7e-158	smm:Smp_169610 zinc finger protein	7e-140	PANTHER|PTHR22883|T|-|10|297|	1.5e-97	Pfam|PF01529|IPR001594|Zinc finger, DHHC-type, palmitoyltransferase|76|259|GO:0008270	2.8e-43	PANTHER|PTHR22883:SF13|T|-|10|297|	1.5e-97
Sjp_0059280	99.9	99.9	100	99.9	99.9	100	100		100	100	100	100	100	100	100	99.9429	100	100	black	sp|P42335|IP3KB_RAT Inositol-trisphosphate 3-kinase B OS=Rattus norvegicus GN=Itpkb PE=1 SV=3	1e-50	tr|Q5DHU6|Q5DHU6_SCHJA SJCHGC06700 protein OS=Schistosoma japonicum PE=2 SV=1	6e-124	smm:Smp_140840 inositol triphosphate 3-kinase C	3e-103	Pfam|PF03770|IPR005522|Inositol polyphosphate kinase|53|245|GO:0008440	4.8e-31	PANTHER|PTHR12400|IPR005522|Inositol polyphosphate kinase|5|260|GO:0008440	1.7e-87	PANTHER|PTHR12400:SF44|T|-|5|260|	1.7e-87
Sjp_0069900	99.9	100	99.9	99.9	99.9	100	100		100	100	100	100	100	100	100	99.9429	100	100	black	sp|Q8AVF4|MLECB_XENLA Malectin-B OS=Xenopus laevis GN=mlec-b PE=2 SV=2	1e-45	tr|Q5DCB4|Q5DCB4_SCHJA SJCHGC05854 protein OS=Schistosoma japonicum PE=2 SV=1	1e-144	smm:Smp_005060.2 hypothetical protein	2e-102	Pfam|PF11721|IPR021720|Malectin|19|179|	7.6e-37	PANTHER|PTHR13460|T|-|1|266|	4e-82
Sjp_0073360	99.9	99.9	99.9	100	99.9	100	100		100	100	100	100	100	100	100	99.9429	100	100	black	sp|Q566Y9|MPPE1_DANRE Metallophosphoesterase 1 OS=Danio rerio GN=mppe1 PE=2 SV=1	5e-07	tr|Q5C2J8|Q5C2J8_SCHJA SJCHGC08393 protein (Fragment) OS=Schistosoma japonicum PE=2 SV=2	2e-124	smm:Smp_017860 metallo phosphoesterase related	3e-87
Sjp_0078180	100	99.9	100	99.9	99.9	100	99.9		100	100	100	100	100	100	100	99.9429	100	100	black	sp|P17971|KCNAL_DROME Potassium voltage-gated channel protein Shal OS=Drosophila melanogaster GN=Shal PE=1 SV=2	4e-89	tr|G4V7X8|G4V7X8_SCHMA Putative voltage-gated potassium channel OS=Schistosoma mansoni GN=Smp_160780 PE=4 SV=1	2e-161	smm:Smp_160780 voltage-gated potassium channel	1e-161	Pfam|PF00520|IPR005821|Ion transport domain|236|301|GO:0005216|GO:0006811|GO:0016020|GO:0055085	4.8e-08	Pfam|PF11601|IPR021645|Shal-type voltage-gated potassium channels|11|33|	6.4e-10	PANTHER|PTHR11537|IPR028325|Voltage-gated potassium channel|45|290|GO:0005249|GO:0006813|GO:0008076	3.6e-136	PANTHER|PTHR11537:SF105|T|-|45|290|	3.6e-136	SMART|SM00225|IPR000210|BTB/POZ-like|48|147|GO:0005515	1.4e-07	Pfam|PF02214|IPR003131|Potassium channel tetramerisation-type BTB domain|52|139|GO:0051260	5.2e-25
Sjp_0080350	100	100	99.9	99.9	99.9	99.9	100		100	100	100	100	100	100	100	99.9429	100	100	black	sp|Q12873|CHD3_HUMAN Chromodomain-helicase-DNA-binding protein 3 OS=Homo sapiens GN=CHD3 PE=1 SV=3	5e-47	tr|G4VS04|G4VS04_SCHMA Putative chromodomain helicase DNA binding protein OS=Schistosoma mansoni GN=Smp_128600 PE=4 SV=1	2e-170	smm:Smp_128600 chromodomain helicase DNA binding protein	3e-170	PANTHER|PTHR10799|T|-|23|877|	2.1e-77	PANTHER|PTHR10799:SF460|T|-|23|877|	2.1e-77	Pfam|PF00176|IPR000330|SNF2-related|654|754|GO:0003677|GO:0005524	3.4e-11
Sjp_0091520	100	100	100	99.9	99.9	99.9	99.9		100	100	100	100	100	100	100	99.9429	100	100	black	sp|Q3AF07|DNAJ_CARHZ Chaperone protein DnaJ OS=Carboxydothermus hydrogenoformans (strain Z-2901 / DSM 6008) GN=dnaJ PE=3 SV=1	2e-11	tr|G4V9V8|G4V9V8_SCHMA DNAj-related OS=Schistosoma mansoni GN=Smp_006690 PE=4 SV=1	1e-65	smm:Smp_006690 DNAj-related	9e-66	SMART|SM00271|IPR001623|DnaJ domain|3|61|	1.7e-13	PANTHER|PTHR24078:SF153|T|-|1|192|	1.5e-26	ProSitePatterns|PS00636|IPR018253|DnaJ domain, conserved site|46|65|	-	Pfam|PF00226|IPR001623|DnaJ domain|4|66|	5.5e-18	PANTHER|PTHR24078|T|-|1|192|	1.5e-26
Sjp_0092540	99.9	100	100	100	99.9	99.9	99.9		100	100	100	100	100	100	100	99.9429	100	100	black	sp|B5DEQ3|XPP3_RAT Probable Xaa-Pro aminopeptidase 3 OS=Rattus norvegicus GN=Xpnpep3 PE=1 SV=1	5e-66	tr|Q5D954|Q5D954_SCHJA SJCHGC00876 protein OS=Schistosoma japonicum PE=2 SV=1	0	smm:Smp_127540 aminopeptidase P homologue (M24 family)	3e-104	PANTHER|PTHR10804:SF17|T|-|34|378|	4.5e-66	Pfam|PF00557|IPR000994|Peptidase M24, structural domain|147|371|	1.2e-44	PANTHER|PTHR10804|T|-|34|378|	4.5e-66	Pfam|PF05195|IPR007865|Aminopeptidase P, N-terminal|6|83|GO:0004177|GO:0030145	3.4e-07
Sjp_0068360	99.9	100	100	100	100	99.8	99.9		100	100	100	100	100	100	100	99.9429	100	100	black	sp|Q676U5|A16L1_HUMAN Autophagy-related protein 16-1 OS=Homo sapiens GN=ATG16L1 PE=1 SV=2	6e-48	tr|Q5BVW0|Q5BVW0_SCHJA SJCHGC01217 protein (Fragment) OS=Schistosoma japonicum PE=2 SV=2	0	smm:Smp_135430 family S9 non-peptidase homologue (S09 family)	0	Pfam|PF08614|IPR013923|Autophagy-related protein 16|8|188|	1.6e-23	SMART|SM00320|IPR001680|WD40 repeat|332|371|GO:0005515	1.2e-06	PANTHER|PTHR19878|T|-|5|436|	1.4e-115	Pfam|PF00400|IPR001680|WD40 repeat|253|284|GO:0005515	1.1e-06	Pfam|PF00400|IPR001680|WD40 repeat|338|371|GO:0005515	6.6e-07	ProSitePatterns|PS00678|IPR019775|WD40 repeat, conserved site|358|372|	-
Sjp_0099280	99.8	100	99.9	100	100	100	99.9		100	100	100	100	100	100	100	99.9429	100	100	black	sp|Q9VS60|SMSR1_DROME Sphingomyelin synthase-related 1 OS=Drosophila melanogaster GN=SMSr PE=1 SV=2	2e-88	tr|G4VAL8|G4VAL8_SCHMA Spingomyelin synthetase-related OS=Schistosoma mansoni GN=Smp_150380 PE=4 SV=1	0	smm:Smp_150380 spingomyelin synthetase-related	0	Pfam|PF14360|IPR025749|Sphingomyelin synthase-like domain|293|365|	1.8e-26	PANTHER|PTHR21290|T|-|7|430|	6e-139	PANTHER|PTHR21290:SF25|T|-|7|430|	6e-139
Sjp_0001940	100	100	100	100	100	99.8	99.8		100	100	100	100	100	100	100	99.9429	100	100	black	sp|Q9D600|PSF2_MOUSE DNA replication complex GINS protein PSF2 OS=Mus musculus GN=Gins2 PE=2 SV=1	7e-30	tr|C1M0W4|C1M0W4_SCHMA Putative uncharacterized protein OS=Schistosoma mansoni GN=Smp_100380 PE=4 SV=2	7e-83	smm:Smp_100380 hypothetical protein	8e-84	Pfam|PF05916|IPR021151|GINS complex|43|152|	2.9e-15	PANTHER|PTHR12772|IPR007257|GINS complex, subunit Psf2|1|194|GO:0005634|GO:0006260	4.2e-64
Sjp_0003710	100	100	100	99.8	99.8	100	100		100	100	100	100	100	100	100	99.9429	100	100	black	sp|Q9UKJ5|CHIC2_HUMAN Cysteine-rich hydrophobic domain 2 protein OS=Homo sapiens GN=CHIC2 PE=1 SV=1	2e-29	tr|Q5D9N8|Q5D9N8_SCHJA SJCHGC02102 protein OS=Schistosoma japonicum PE=2 SV=1	5e-81	smm:Smp_062550 cysteine-rich hydrophobic domain 2 (chic1)	1e-78	PANTHER|PTHR13005|T|-|19|161|	1.8e-82	PANTHER|PTHR13005:SF1|T|-|19|161|	1.8e-82	Pfam|PF10256|IPR019383|Golgin subfamily A member 7/ERF4|35|137|	1.2e-23
Sjp_0017950	100	100	99.8	100	100	99.8	100		100	100	100	100	100	100	100	99.9429	100	100	black	sp|Q9D0W5|PPIL1_MOUSE Peptidyl-prolyl cis-trans isomerase-like 1 OS=Mus musculus GN=Ppil1 PE=2 SV=1	3e-57	tr|G4VFI9|G4VFI9_SCHMA Peptidyl-prolyl cis-trans isomerase OS=Schistosoma mansoni GN=Smp_029900.1 PE=3 SV=1	4e-79	smm:Smp_029900.1 peptidyl-prolyl cis-trans isomerase-like 1 ppil1	2e-79	PANTHER|PTHR11071|T|-|10|155|	6.8e-96	Pfam|PF00160|IPR002130|Cyclophilin-type peptidyl-prolyl cis-trans isomerase domain|10|158|GO:0000413|GO:0003755|GO:0006457	9.3e-52	ProSitePatterns|PS00170|IPR020892|Cyclophilin-type peptidyl-prolyl cis-trans isomerase, conserved site|44|61|GO:0003755|GO:0006457	-	PIRSF|PIRSF001467|IPR024936|Cyclophilin-type peptidyl-prolyl cis-trans isomerase|4|163|GO:0003755|GO:0006457	1.9e-98
Sjp_0021640	99.6	100	100	100	100	100	100		100	100	100	100	100	100	100	99.9429	100	100	grey	sp|Q9VHI4|SF3B5_DROME Probable splicing factor 3B subunit 5 OS=Drosophila melanogaster GN=CG11985 PE=1 SV=1	1e-38	tr|G4VM94|G4VM94_SCHMA Putative uncharacterized protein OS=Schistosoma mansoni GN=Smp_135740 PE=4 SV=1	8e-42	smm:Smp_135740 hypothetical protein	4e-42
Sjp_0023460	99.6	100	100	100	100	100	100		100	100	100	100	100	100	100	99.9429	100	100	grey	sp|P09383|HPRT_SCHMA Hypoxanthine-guanine phosphoribosyltransferase OS=Schistosoma mansoni GN=HGPRT PE=2 SV=1	7e-114	tr|Q5MB11|Q5MB11_SCHJA Hypoxanthine-guanine phosphoribosyltranferase OS=Schistosoma japonicum PE=2 SV=1	1e-131	smm:Smp_103560 hypoxanthine-guanine phosphoribosyltransferase	4e-114	PANTHER|PTHR22573|T|-|29|242|	2.4e-85	PANTHER|PTHR22573:SF9|T|-|29|242|	2.4e-85	Pfam|PF00156|IPR000836|Phosphoribosyltransferase domain|66|188|GO:0009116	2.8e-10
Sjp_0025150	100	100	99.8	99.8	100	100	100		100	100	100	100	100	100	100	99.9429	100	100	black	sp|Q9D1D4|TMEDA_MOUSE Transmembrane emp24 domain-containing protein 10 OS=Mus musculus GN=Tmed10 PE=2 SV=1	3e-51	tr|Q5DBA9|Q5DBA9_SCHJA SJCHGC00879 protein OS=Schistosoma japonicum PE=2 SV=1	1e-105	smm:Smp_079310 transmembrane protein tmp21-related	2e-100	PANTHER|PTHR22811|IPR015720|TMP21-related|1|206|	4.1e-83	Pfam|PF01105|IPR009038|GOLD|23|200|GO:0006810|GO:0016021	5.2e-45	PANTHER|PTHR22811:SF58|T|-|1|206|	4.1e-83
Sjp_0043270	99.6	100	100	100	100	100	100		100	100	100	100	100	100	100	99.9429	100	100	grey	sp|Q6NYD1|ROMO1_DANRE Reactive oxygen species modulator 1 OS=Danio rerio GN=romo1 PE=3 SV=1	2e-17	tr|G4VML9|G4VML9_SCHMA Putative uncharacterized protein OS=Schistosoma mansoni GN=Smp_010400 PE=4 SV=1	8e-24	smm:Smp_010400 hypothetical protein	4e-24	Pfam|PF10247|IPR018450|Reactive oxygen species modulator 1|14|80|	1.1e-25
Sjp_0062030	100	100	100	100	100	99.6	100		100	100	100	100	100	100	100	99.9429	100	100	grey	sp|Q9P7K0|TIM9_SCHPO Mitochondrial import inner membrane translocase subunit tim9 OS=Schizosaccharomyces pombe (strain 972 / ATCC 24843) GN=tim9 PE=3 SV=1	3e-08	tr|G4VLK9|G4VLK9_SCHMA Putative uncharacterized protein OS=Schistosoma mansoni GN=Smp_123240 PE=4 SV=1	2e-35	smm:Smp_123240 hypothetical protein	1e-09	Pfam|PF02953|IPR004217|Tim10/DDP family zinc finger|10|67|	4.4e-13	PANTHER|PTHR10898|T|-|1|73|	1.3e-23
Sjp_0067090	100	100	100	100	100	99.8	99.8		100	100	100	100	100	100	100	99.9429	100	100	black	sp|Q8HYI9|PFD5_BOVIN Prefoldin subunit 5 OS=Bos taurus GN=PFDN5 PE=2 SV=1	2e-31	tr|Q86F25|Q86F25_SCHJA SJCHGC02568 protein OS=Schistosoma japonicum PE=2 SV=1	3e-83	smm:Smp_073540 prefoldin subunit	5e-64	PANTHER|PTHR12674:SF2|T|-|1|145|	5.6e-51	PANTHER|PTHR12674|T|-|1|145|	5.6e-51	Pfam|PF02996|IPR004127|Prefoldin alpha-like|23|141|GO:0006457|GO:0016272|GO:0051082	2.4e-23
Sjp_0069350	100	99.8	100	100	99.8	100	100		100	100	100	100	100	100	100	99.9429	100	100	black	sp|P17133|RU17_DROME U1 small nuclear ribonucleoprotein 70 kDa OS=Drosophila melanogaster GN=snRNP-U1-70K PE=1 SV=2	8e-40	tr|Q5DAV8|Q5DAV8_SCHJA SJCHGC02307 protein (Fragment) OS=Schistosoma japonicum PE=2 SV=1	2e-80	smm:Smp_013360 U1 small nuclear ribonucleoprotein 70 kD	9e-78	Pfam|PF00076|IPR000504|RNA recognition motif domain|104|172|GO:0003676	1.1e-19	SMART|SM00360|IPR000504|RNA recognition motif domain|102|175|GO:0003676	5.6e-19	PANTHER|PTHR13952|T|-|2|190|	7.5e-106	Pfam|PF12220|IPR022023|U1 small nuclear ribonucleoprotein of 70kDa N-terminal|1|93|	6.7e-32	PANTHER|PTHR13952:SF5|T|-|2|190|	7.5e-106
Sjp_0078170	100	100	100	100	100	99.8	99.8		100	100	100	100	100	100	100	99.9429	100	100	black	sp|P59998|ARPC4_HUMAN Actin-related protein 2/3 complex subunit 4 OS=Homo sapiens GN=ARPC4 PE=1 SV=3	2e-61	tr|Q5DFU4|Q5DFU4_SCHJA SJCHGC04797 protein OS=Schistosoma japonicum PE=2 SV=1	1e-82	smm:Smp_160770.2 arp2/3 complex 20 kD subunit	5e-75	Pfam|PF05856|IPR008384|ARP2/3 complex, 20kDa subunit (P20-Arc)|1|154|GO:0005856|GO:0005885|GO:0030041|GO:0034314	6.1e-62	PANTHER|PTHR22629|IPR008384|ARP2/3 complex, 20kDa subunit (P20-Arc)|1|156|GO:0005856|GO:0005885|GO:0030041|GO:0034314	2.7e-109
Sjp_0084700	100	100	99.8	99.8	100	100	100		100	100	100	100	100	100	100	99.9429	100	100	black	sp|P32529|RPA12_YEAST DNA-directed RNA polymerase I subunit RPA12 OS=Saccharomyces cerevisiae (strain ATCC 204508 / S288c) GN=RPA12 PE=1 SV=1	2e-10	tr|G4LW01|G4LW01_SCHMA DNA-directed RNA polymerase I, putative OS=Schistosoma mansoni GN=Smp_072800 PE=4 SV=1	7e-73	smm:Smp_072800 DNA-directed RNA polymerase I	4e-73	ProSitePatterns|PS00466|IPR001222|Zinc finger, TFIIS-type|124|159|GO:0003676|GO:0006351|GO:0008270	-	Pfam|PF01096|IPR001222|Zinc finger, TFIIS-type|123|158|GO:0003676|GO:0006351|GO:0008270	5.9e-15	PANTHER|PTHR11239:SF11|T|-|11|162|	1.9e-41	PANTHER|PTHR11239|T|-|11|162|	1.9e-41	SMART|SM00440|IPR001222|Zinc finger, TFIIS-type|122|161|GO:0003676|GO:0006351|GO:0008270	9.2e-13
Sjp_0085460	99.6	100	100	100	100	100	100		100	100	100	100	100	100	100	99.9429	100	100	grey			tr|G4VGS8|G4VGS8_SCHMA Putative uncharacterized protein OS=Schistosoma mansoni GN=Smp_137820 PE=4 SV=1	9e-21	smm:Smp_137820 hypothetical protein	5e-21
Sjp_0094750	100	99.8	99.8	100	100	100	100		100	100	100	100	100	100	100	99.9429	100	100	black	sp|O60427|FADS1_HUMAN Fatty acid desaturase 1 OS=Homo sapiens GN=FADS1 PE=1 SV=2	2e-41	tr|Q5DI16|Q5DI16_SCHJA SJCHGC05823 protein OS=Schistosoma japonicum PE=2 SV=1	9e-91	smm:Smp_132740 fatty acid desaturase	3e-80	PANTHER|PTHR19353|T|-|6|149|	7.5e-64	PANTHER|PTHR19353:SF19|T|-|6|149|	7.5e-64	Pfam|PF00487|IPR005804|Fatty acid desaturase, type 1|10|127|GO:0006629	1.3e-23
Sjp_0097630	100	100	100	99.8	99.8	100	100		100	100	100	100	100	100	100	99.9429	100	100	black	sp|O75626|PRDM1_HUMAN PR domain zinc finger protein 1 OS=Homo sapiens GN=PRDM1 PE=1 SV=2	3e-12	tr|G4VS90|G4VS90_SCHMA Putative uncharacterized protein OS=Schistosoma mansoni GN=Smp_128350 PE=4 SV=1	4e-68	smm:Smp_128350 hypothetical protein	3e-68	PANTHER|PTHR11389:SF339|T|-|8|60|	4.8e-23	ProSitePatterns|PS00028|IPR007087|Zinc finger, C2H2|14|34|GO:0046872	-	PANTHER|PTHR11389|T|-|8|60|	4.8e-23
Sjp_0103720	99.6	100	100	100	100	100	100		100	100	100	100	100	100	100	99.9429	100	100	grey	sp|P33095|RS15A_STRPU 40S ribosomal protein S15a OS=Strongylocentrotus purpuratus GN=RPS15A PE=2 SV=3	5e-40	tr|Q5DH03|Q5DH03_SCHJA SJCHGC05946 protein OS=Schistosoma japonicum PE=2 SV=1	2e-46	smm:Smp_076740 30S ribosomal protein S8	3e-46	PANTHER|PTHR11758|IPR000630|Ribosomal protein S8|1|90|GO:0003735|GO:0005840|GO:0006412	4.2e-59	Pfam|PF00410|IPR000630|Ribosomal protein S8|1|89|GO:0003735|GO:0005840|GO:0006412	3.8e-13	ProSitePatterns|PS00053|IPR000630|Ribosomal protein S8|60|77|GO:0003735|GO:0005840|GO:0006412	-
Sjp_0104010	99.6	100	100	100	100	100	100		100	100	100	100	100	100	100	99.9429	100	100	grey			tr|G4LX67|G4LX67_SCHMA Putative uncharacterized protein OS=Schistosoma mansoni GN=Smp_153720 PE=4 SV=1	4e-119	smm:Smp_153720 hypothetical protein	2e-119	PANTHER|PTHR23185|IPR026736|Protein virilizer|3|237|	7.1e-33	PANTHER|PTHR23185:SF0|T|-|3|237|	7.1e-33
Sjp_0107950	99.8	99.8	100	100	100	100	100		100	100	100	100	100	100	100	99.9429	100	100	black	sp|Q9D2X0|ANR39_MOUSE Ankyrin repeat domain-containing protein 39 OS=Mus musculus GN=Ankrd39 PE=2 SV=1	1e-24	tr|Q5D8Z6|Q5D8Z6_SCHJA SJCHGC04364 protein OS=Schistosoma japonicum PE=2 SV=1	1e-74	smm:Smp_143770 hspc200	2e-55	Pfam|PF12796|IPR020683|Ankyrin repeat-containing domain|34|89|	4.4e-10	PANTHER|PTHR24148|T|-|11|134|	5.4e-25
Sjp_0108620	100	100	99.8	100	99.8	100	100		100	100	100	100	100	100	100	99.9429	100	100	black	sp|Q9GMF1|DGAT1_CHLAE Diacylglycerol O-acyltransferase 1 OS=Chlorocebus aethiops GN=DGAT1 PE=2 SV=1	4e-55	tr|C4PZS7|C4PZS7_SCHMA Diacylglycerol O-acyltransferase 1 OS=Schistosoma mansoni GN=Smp_127280 PE=4 SV=2	3e-96	smm:Smp_127280 dga1; diacylglycerol O-acyltransferase 1	2e-96	PANTHER|PTHR10408|IPR014371|Sterol O-acyltransferase, ACAT/DAG/ARE types|27|205|GO:0008374	5.2e-101	Pfam|PF03062|IPR004299|Membrane bound O-acyl transferase, MBOAT|20|192|	8.9e-20	PANTHER|PTHR10408:SF7|T|-|27|205|	5.2e-101
Sjp_0070920	100	100	100	100	100	99.9	100		100	100	100	100	100	99.8	100	99.9857	99.9714	99.9714	black			tr|G4VNY5|G4VNY5_SCHMA Putative uncharacterized protein OS=Schistosoma mansoni GN=Smp_132010 PE=4 SV=1	0	smm:Smp_132010 hypothetical protein	0
Sjp_0079260	99.9	100	100	100	100	100	100		99.8	100	100	100	100	100	100	99.9857	99.9714	99.9714	black	sp|O93430|GLRA1_DANRE Glycine receptor subunit alphaZ1 OS=Danio rerio GN=glra1 PE=2 SV=1	6e-62	tr|G4VR43|G4VR43_SCHMA Putative cys-loop ligand gated ion channel subunit OS=Schistosoma mansoni GN=Smp_096480 PE=3 SV=1	0	smm:Smp_096480 Cys-loop ligand gated ion channel subunit	0	PANTHER|PTHR18945:SF437|T|-|8|491|	1.4e-193	Pfam|PF02932|IPR006029|Neurotransmitter-gated ion-channel transmembrane domain|252|483|GO:0006811|GO:0016020	7.2e-25	ProSitePatterns|PS00236|IPR018000|Neurotransmitter-gated ion-channel, conserved site|161|175|	-	PANTHER|PTHR18945|IPR006201|Neurotransmitter-gated ion-channel|8|491|GO:0006811|GO:0016021	1.4e-193	Pfam|PF02931|IPR006202|Neurotransmitter-gated ion-channel ligand-binding|32|244|GO:0005230|GO:0006810|GO:0016020	1.9e-50
Sjp_0105540	100	99.9	100	100	100	100	100		100	99.8	100	100	100	100	100	99.9857	99.9714	99.9714	black	sp|Q8N4V2|SVOP_HUMAN Synaptic vesicle 2-related protein OS=Homo sapiens GN=SVOP PE=2 SV=1	8e-63	tr|G4VRJ6|G4VRJ6_SCHMA Putative sugar transporter OS=Schistosoma mansoni GN=Smp_171870 PE=4 SV=1	2e-177	smm:Smp_171870 sugar transporter	1e-177	PANTHER|PTHR24064|T|-|42|427|	1.2e-89	Pfam|PF00083|IPR005828|General substrate transporter|92|264|GO:0016021|GO:0022857|GO:0055085	2e-23	PANTHER|PTHR24064:SF172|T|-|42|427|	1.2e-89
Sjp_0069430	99.9	100	100	100	100	100	100		99.9	100	100	100	100	100	100	99.9857	99.9571	99.9857	black	sp|Q8K4J6|MKL1_MOUSE MKL/myocardin-like protein 1 OS=Mus musculus GN=Mkl1 PE=1 SV=2	1e-15	tr|G4VNJ0|G4VNJ0_SCHMA Myocardin-related transcription factor OS=Schistosoma mansoni GN=Smp_155370 PE=4 SV=1	4e-85	smm:Smp_155370 myocardin-related transcription factor	2e-85	PANTHER|PTHR22793:SF12|T|-|7|400|	1.6e-57	PANTHER|PTHR22793|T|-|7|400|	1.6e-57
Sjp_0075110	100	100	100	100	99.9	100	100		100	100	100	99.9	100	100	100	99.9857	99.9571	99.9857	black	sp|Q5TBA9|FRY_HUMAN Protein furry homolog OS=Homo sapiens GN=FRY PE=1 SV=1	5e-112	tr|G4VQF7|G4VQF7_SCHMA Putative heat containing protein OS=Schistosoma mansoni GN=Smp_141860 PE=4 SV=1	0	smm:Smp_141860 heat containing protein	0	Pfam|PF14222|IPR025614|Cell morphogenesis protein N-terminal|117|328|	1.1e-47	Pfam|PF14222|IPR025614|Cell morphogenesis protein N-terminal|328|497|	1e-23	PANTHER|PTHR12295:SF30|T|-|53|2767|	0	Pfam|PF14225|IPR025481|Cell morphogenesis protein C-terminal|2630|2762|	1.1e-11	PANTHER|PTHR12295|T|-|53|2767|	0
Sjp_0011870	99.9	100	100	100	100	100	99.8		100	100	100	100	100	100	100	99.9571	99.9714	100	black	sp|P61222|ABCE1_MOUSE ATP-binding cassette sub-family E member 1 OS=Mus musculus GN=Abce1 PE=2 SV=1	0	tr|G7YQI2|G7YQI2_CLOSI ATP-binding cassette sub-family E member 1 OS=Clonorchis sinensis GN=CLF_107209 PE=4 SV=1	0	smm:Smp_124460 ATP-binding cassette sub-family E (oabp) member	0
Sjp_0039150	99.9	100	100	100	100	100	100		100	100	100	100	100	100	100	99.9857	99.9429	100	black			tr|Q5DG05|Q5DG05_SCHJA SJCHGC02558 protein OS=Schistosoma japonicum PE=2 SV=1	4e-112	smm:Smp_174880 FOG precursor	6e-57
Sjp_0055150	100	100	100	99.9	100	100	100		100	100	100	100	100	100	100	99.9857	99.9429	100	black			tr|Q86EW2|Q86EW2_SCHJA SJCHGC00983 protein (Fragment) OS=Schistosoma japonicum PE=2 SV=2	7e-139	smm:Smp_094470 hypothetical protein	4e-80	PANTHER|PTHR20923:SF0|T|-|45|253|	1.3e-44	SMART|SM00443|IPR000467|G-patch domain|108|184|GO:0003676	4.3e-06	PANTHER|PTHR20923|T|-|45|253|	1.3e-44
Sjp_0067910	100	99.9	100	100	100	100	100		100	100	100	100	100	100	100	99.9857	99.9429	100	black			tr|G4VP22|G4VP22_SCHMA Putative uncharacterized protein OS=Schistosoma mansoni GN=Smp_157870 PE=4 SV=1	7e-64	smm:Smp_157870 hypothetical protein	4e-64	SMART|SM00614|IPR003656|Zinc finger, BED-type|36|91|GO:0003677	9.9e-09
Sjp_0085360	100	100	100	100	100	99.9	100		100	100	100	100	100	100	100	99.9857	99.9429	100	black	sp|Q5U3G6|YIF1B_DANRE Protein YIF1B OS=Danio rerio GN=yif1b PE=2 SV=2	1e-54	tr|G4VCB3|G4VCB3_SCHMA Putative yip1 interacting factor homolog (Yif1 protein) OS=Schistosoma mansoni GN=Smp_023230 PE=4 SV=1	2e-120	smm:Smp_023230 yip1 interacting factor homolog (yif1 protein)	9e-121	PANTHER|PTHR14083|IPR005578|Hrf1|6|283|	3e-110	PANTHER|PTHR14083:SF0|T|-|6|283|	3e-110	Pfam|PF03878|IPR005578|Hrf1|45|278|	1.8e-76
Sjp_0105250	99.9	100	100	100	100	100	100		100	100	100	100	100	100	100	99.9857	99.9429	100	black	sp|Q9UL59|ZN214_HUMAN Zinc finger protein 214 OS=Homo sapiens GN=ZNF214 PE=2 SV=2	5e-20	tr|C7TY13|C7TY13_SCHJA Zinc finger protein 235 OS=Schistosoma japonicum PE=2 SV=1	7e-91	smm:Smp_139600 zinc finger protein	3e-90	ProSitePatterns|PS00028|IPR007087|Zinc finger, C2H2|102|123|GO:0046872	-	PANTHER|PTHR24409|T|-|8|205|	1.7e-42	ProSitePatterns|PS00028|IPR007087|Zinc finger, C2H2|131|152|GO:0046872	-	ProSitePatterns|PS00028|IPR007087|Zinc finger, C2H2|15|36|GO:0046872	-	ProSitePatterns|PS00028|IPR007087|Zinc finger, C2H2|73|94|GO:0046872	-	ProSitePatterns|PS00028|IPR007087|Zinc finger, C2H2|44|65|GO:0046872	-
Sjp_0108100	100	99.9	100	100	100	100	100		100	100	100	100	100	100	100	99.9857	99.9429	100	grey	sp|Q26626|KIFA3_STRPU Kinesin-associated protein 3 OS=Strongylocentrotus purpuratus GN=KAP115 PE=1 SV=1	1e-45	tr|C4PZS2|C4PZS2_SCHMA Kinesin-associated protein, putative OS=Schistosoma mansoni GN=Smp_127250 PE=4 SV=2	0	smm:Smp_127250 kinesin-associated protein	1e-152	PANTHER|PTHR15605:SF2|T|-|1|500|	3.4e-107	Pfam|PF05804|T|-|5|98|	2.2e-12	Pfam|PF05804|T|-|184|228|	1.1e-06	Pfam|PF05804|T|-|259|390|	1.1e-47	PANTHER|PTHR15605|IPR008658|Kinesin-associated protein 3|1|500|GO:0005871|GO:0019894	3.4e-107
Sjp_0101690	100	100	99.9	100	99.9	100	100		100	100	100	100	100	100	100	99.9714	99.9571	100	black			tr|G4VRG4|G4VRG4_SCHMA Putative uncharacterized protein OS=Schistosoma mansoni GN=Smp_168060 PE=4 SV=1	5e-93	smm:Smp_168060 hypothetical protein	5e-88
Sjp_0020230	100	100	99.9	100	100	99.9	99.9		100	100	100	100	100	100	100	99.9571	99.9714	100	black	sp|P41214|EIF2D_HUMAN Eukaryotic translation initiation factor 2D OS=Homo sapiens GN=EIF2D PE=1 SV=3	4e-22	tr|G4VNI7|G4VNI7_SCHMA Putative ligatin OS=Schistosoma mansoni GN=Smp_155400 PE=4 SV=1	8e-165	smm:Smp_155400 ligatin	4e-165	PANTHER|PTHR12217|T|-|6|462|	3.5e-75	PANTHER|PTHR12217:SF4|T|-|6|462|	3.5e-75	Pfam|PF01253|IPR001950|Translation initiation factor SUI1|382|460|GO:0003743|GO:0006413	1.7e-10
Sjp_0044260	99.9	99.9	100	99.9	99.9	100	99.9		100	100	100	100	100	100	100	99.9286	100	100	black	sp|P54775|PRS6B_MOUSE 26S protease regulatory subunit 6B OS=Mus musculus GN=Psmc4 PE=1 SV=2	0	tr|G4V9B5|G4V9B5_SCHMA Putative 26s protease regulatory subunit 6b OS=Schistosoma mansoni GN=Smp_072340 PE=3 SV=1	0	smm:Smp_072340 26S protease regulatory subunit 6b	0	PANTHER|PTHR23073:SF8|T|-|28|415|	2.6e-283	ProSitePatterns|PS00674|IPR003960|ATPase, AAA-type, conserved site|302|320|GO:0005524	-	SMART|SM00382|IPR003593|AAA+ ATPase domain|195|334|	1.3e-21	PANTHER|PTHR23073|T|-|28|415|	2.6e-283	Pfam|PF00004|IPR003959|ATPase, AAA-type, core|199|331|GO:0005524	5.9e-44
Sjp_0064530	100	99.9	99.9	99.9	99.9	99.9	100		100	100	100	100	100	100	100	99.9286	100	100	black	sp|Q5GIS3|GBB_PINFU Guanine nucleotide-binding protein subunit beta OS=Pinctada fucata PE=1 SV=1	1e-133	tr|G4VA12|G4VA12_SCHMA Putative g-protein, beta subunit OS=Schistosoma mansoni GN=Smp_063640 PE=4 SV=1	8e-149	smm:Smp_063640 G-protein beta subunit	4e-149	ProSitePatterns|PS00678|IPR019775|WD40 repeat, conserved site|157|171|	-	PANTHER|PTHR19850|T|-|1|288|	2.8e-221	ProSitePatterns|PS00678|IPR019775|WD40 repeat, conserved site|70|84|	-	Pfam|PF00400|IPR001680|WD40 repeat|137|170|GO:0005515	5.1e-07	Pfam|PF00400|IPR001680|WD40 repeat|216|252|GO:0005515	4.2e-08	Pfam|PF00400|IPR001680|WD40 repeat|254|288|GO:0005515	5.2e-06	IPRO	Pfam|PF00400|IPR001680|WD40 repeat|49|83|GO:0005515	6e-07	IPRO	Pfam|PF00400|IPR001680|WD40 repeat|175|212|GO:0005515	2.8e-08	IPRO	SMART|SM00320|IPR001680|WD40 repeat|173|212|GO:0005515	2.1e-07	IPRO	SMART|SM00320|IPR001680|WD40 repeat|249|288|GO:0005515	3.3e-06
Sjp_0065010	99.9	99.9	99.9	100	100	99.9	99.9		100	100	100	100	100	100	100	99.9286	100	100	black	sp|Q7L0Y3|MRRP1_HUMAN Mitochondrial ribonuclease P protein 1 OS=Homo sapiens GN=TRMT10C PE=1 SV=2	2e-09	tr|G4VTU6|G4VTU6_SCHMA Sad1/unc-84-like protein OS=Schistosoma mansoni GN=Smp_210580 PE=4 SV=1	6e-124	smm:Smp_179730 sad1/unc-84-like protein	3e-88	PANTHER|PTHR13563:SF5|IPR025812|Mitochondrial ribonuclease P, tRNA methyltransferase protein 1|1|270|GO:0005739	1.7e-60	PANTHER|PTHR13563|IPR007356|tRNA (guanine-N1-)-methyltransferase, eukaryotic|1|270|	1.7e-60
Sjp_0067200	99.9	100	99.9	99.9	99.9	100	99.9		100	100	100	100	100	100	100	99.9286	100	100	black	sp|Q9C3Y4|RHOA_EMENI GTP-binding protein rhoA OS=Emericella nidulans (strain FGSC A4 / ATCC 38163 / CBS 112.46 / NRRL 194 / M139) GN=rhoA PE=3 SV=1	1e-41	tr|Q8I8A0|Q8I8A0_SCHMA Putative rho3 GTPase OS=Schistosoma mansoni GN=Rho3 PE=2 SV=1	4e-128	smm:Smp_081190 Rho3 GTPase	3e-128	PANTHER|PTHR24072|T|-|1|195|	5.8e-70	Pfam|PF00071|IPR001806|Small GTPase superfamily|7|184|GO:0005525|GO:0007264	8.9e-40	SMART|SM00174|IPR003578|Small GTPase superfamily, Rho type|8|186|GO:0005525|GO:0005622|GO:0007264	4.5e-61	SMART|SM00175|IPR003579|Small GTPase superfamily, Rab type|7|186|GO:0005525|GO:0007264|GO:0015031	1.6e-13	SMART|SM00173|IPR020849|Small GTPase superfamily, Ras type|3|186|GO:0005525|GO:0006184|GO:0007165|GO:0016020	3.2e-10	PANTHER|PTHR24072:SF0|T|-|1|195|	5.8e-70
Sjp_0104670	100	99.9	100	99.9	99.9	99.9	99.9		100	100	100	100	100	100	100	99.9286	100	100	black	sp|Q58715|Y1319_METJA Uncharacterized sodium-dependent transporter MJ1319 OS=Methanocaldococcus jannaschii (strain ATCC 43067 / DSM 2661 / JAL-1 / JCM 10045 / NBRC 100440) GN=MJ1319 PE=3 SV=1	6e-22	tr|H2KTT8|H2KTT8_CLOSI Transporter OS=Clonorchis sinensis GN=CLF_106166 PE=3 SV=1	3e-141	smm:Smp_129900 sodium-dependent neurotransmitter transporter	6e-133	Pfam|PF00209|IPR000175|Sodium:neurotransmitter symporter|186|312|GO:0005328|GO:0006836|GO:0016021	6e-14	Pfam|PF00209|IPR000175|Sodium:neurotransmitter symporter|43|159|GO:0005328|GO:0006836|GO:0016021	8.4e-18	PANTHER|PTHR11616|IPR000175|Sodium:neurotransmitter symporter|1|346|GO:0005328|GO:0006836|GO:0016021	4e-156	PANTHER|PTHR11616:SF127|T|-|1|346|	4e-156
Sjp_0010280	99.9	99.9	99.8	100	99.9	100	100		100	100	100	100	100	100	100	99.9286	100	100	black	sp|P53041|PPP5_HUMAN Serine/threonine-protein phosphatase 5 OS=Homo sapiens GN=PPP5C PE=1 SV=1	5e-143	tr|G4V8L2|G4V8L2_SCHMA Putative uncharacterized protein OS=Schistosoma mansoni GN=Smp_090860 PE=4 SV=1	0	smm:Smp_090860 protein phosphatase-5	0	Pfam|PF13414|T|-|8|73|	5.5e-16	PANTHER|PTHR11668:SF12|IPR011236|Serine/threonine protein phosphatase 5|8|414|GO:0004721|GO:0005634|GO:0005737|GO:0006470	6.9e-212	Pfam|PF00515|IPR001440|Tetratricopeptide TPR1|78|110|GO:0005515	4.5e-08	PIRSF|PIRSF033096|IPR011236|Serine/threonine protein phosphatase 5|4|416|GO:0004721|GO:0005634|GO:0005737|GO:0006470	4.9e-212	SMART|SM00028|IPR019734|Tetratricopeptide repeat|77|110|GO:0005515	5.8e-07	SMART|SM00156|IPR006186|Serine/threonine-specific protein phosphatase/bis(5-nucleosyl)-tetraphosphatase|189|416|GO:0016787	1e-79	IPRO	Pfam|PF08321|IPR013235|PPP domain|116|214|	1.3e-25	IPRO	Pfam|PF00149|IPR004843|Calcineurin-like phosphoesterase domain, apaH type|221|414|GO:0016787	1.4e-43	IPRO	PANTHER|PTHR11668|T|-|8|414|	6.9e-212
Sjp_0015290	100	99.9	100	99.7	99.9	100	100		100	100	100	100	100	100	100	99.9286	100	100	grey	sp|Q23400|RCL1_CAEEL Probable RNA 3'-terminal phosphate cyclase-like protein OS=Caenorhabditis elegans GN=ZK1127.5 PE=3 SV=2	3e-68	tr|Q5BWD6|Q5BWD6_SCHJA SJCHGC00602 protein (Fragment) OS=Schistosoma japonicum PE=2 SV=2	0	smm:Smp_102450 rna 3' terminal phosphate cyclase	0	Pfam|PF05189|IPR013791|RNA 3'-terminal phosphate cyclase, insert domain|183|290|	1.2e-27	Pfam|PF01137|IPR023797|RNA 3'-terminal phosphate cyclase domain|6|343|	2.7e-48	PIRSF|PIRSF005378|IPR000228|RNA 3'-terminal phosphate cyclase|1|392|GO:0006396	1.6e-119	PANTHER|PTHR11096|IPR000228|RNA 3'-terminal phosphate cyclase|5|392|GO:0006396	1e-151	ProSitePatterns|PS01287|IPR020719|RNA 3'-terminal phosphate cyclase-like, conserved site|156|166|	-	PANTHER|PTHR11096:SF1|T|-|5|392|	1e-151
Sjp_0001920	99.5	100	100	100	100	100	100		100	100	100	100	100	100	100	99.9286	100	100	grey	sp|Q8HXB8|RL29_MACFA 60S ribosomal protein L29 OS=Macaca fascicularis GN=RPL29 PE=2 SV=3	2e-20	tr|Q5BT73|Q5BT73_SCHJA SJCHGC02562 protein OS=Schistosoma japonicum PE=4 SV=1	1e-31	smm:Smp_066940 60S ribosomal protein L29	4e-27	Pfam|PF01779|IPR002673|Ribosomal protein L29e|3|42|GO:0003735|GO:0005622|GO:0005840|GO:0006412	1.1e-23	PANTHER|PTHR12884|IPR002673|Ribosomal protein L29e|2|58|GO:0003735|GO:0005622|GO:0005840|GO:0006412	2e-50
Sjp_0008090	100	100	100	100	100	99.5	100		100	100	100	100	100	100	100	99.9286	100	100	grey	sp|P61086|UBE2K_HUMAN Ubiquitin-conjugating enzyme E2 K OS=Homo sapiens GN=UBE2K PE=1 SV=3	3e-59	tr|G4VDR2|G4VDR2_SCHMA Putative ubiquitin-conjugating enzyme E2-25kD OS=Schistosoma mansoni GN=Smp_082050 PE=3 SV=1	1e-109	smm:Smp_082050 ubiquitin-conjugating enzyme E2-25kD	8e-110	PANTHER|PTHR24067:SF29|T|-|1|192|	1e-92	ProSitePatterns|PS00183|IPR023313|Ubiquitin-conjugating enzyme, active site|80|96|	-	SMART|SM00212|T|-|7|154|	1.7e-58	Pfam|PF00179|IPR000608|Ubiquitin-conjugating enzyme, E2|8|147|GO:0016881	3.5e-42	PANTHER|PTHR24067|T|-|1|192|	1e-92	Pfam|PF00627|IPR000449|Ubiquitin-associated domain/translation elongation factor EF-Ts, N-terminal|165|197|GO:0005515	4.4e-07
Sjp_0025700	100	100	100	100	100	100	99.5		100	100	100	100	100	100	100	99.9286	100	100	grey	sp|Q5ZKH0|TF2H5_CHICK General transcription factor IIH subunit 5 OS=Gallus gallus GN=GTF2H5 PE=3 SV=1	2e-15	tr|Q5BS73|Q5BS73_SCHJA SJCHGC05705 protein OS=Schistosoma japonicum PE=4 SV=1	4e-34	smm:Smp_052760 transcription factor complex TTD-A subunit	8e-33	Pfam|PF06331|IPR009400|TFIIH subunit TTDA/Tfb5|1|69|GO:0000439|GO:0006289|GO:0006355	4.6e-25
Sjp_0058590	99.7	99.8	100	100	100	100	100		100	100	100	100	100	100	100	99.9286	100	100	grey	sp|O08730|GLYG_RAT Glycogenin-1 OS=Rattus norvegicus GN=Gyg1 PE=2 SV=4	7e-49	tr|Q5C3E1|Q5C3E1_SCHJA SJCHGC05968 protein (Fragment) OS=Schistosoma japonicum PE=2 SV=2	2e-69	smm:Smp_008490 glycogenin-related	9e-63	PANTHER|PTHR11183|T|-|1|127|	4.1e-78	Pfam|PF01501|IPR002495|Glycosyl transferase, family 8|3|124|GO:0016757	2e-20	PANTHER|PTHR11183:SF18|T|-|1|127|	4.1e-78
Sjp_0094150	100	100	99.7	100	99.8	100	100		100	100	100	100	100	100	100	99.9286	100	100	grey	sp|P61964|WDR5_HUMAN WD repeat-containing protein 5 OS=Homo sapiens GN=WDR5 PE=1 SV=1	1e-82	tr|G4VCN7|G4VCN7_SCHMA Putative wd-repeat protein OS=Schistosoma mansoni GN=Smp_046750 PE=4 SV=1	7e-87	smm:Smp_046750 hypothetical protein	4e-87	PANTHER|PTHR22847:SF308|T|-|6|196|	3.7e-91	SMART|SM00320|IPR001680|WD40 repeat|10|49|GO:0005515	8.4e-09	SMART|SM00320|IPR001680|WD40 repeat|52|107|GO:0005515	2.2e-06	PANTHER|PTHR22847|T|-|6|196|	3.7e-91	ProSitePatterns|PS00678|IPR019775|WD40 repeat, conserved site|139|153|	-	Pfam|PF00400|IPR001680|WD40 repeat|14|49|GO:0005515	1.9e-09	IPRO	Pfam|PF00400|IPR001680|WD40 repeat|53|82|GO:0005515	1.4e-07	IPRO	Pfam|PF00400|IPR001680|WD40 repeat|111|152|GO:0005515	2.8e-06	IPRO	Pfam|PF00400|IPR001680|WD40 repeat|157|195|GO:0005515	1.8e-09	IPRO	ProSitePatterns|PS00678|IPR019775|WD40 repeat, conserved site|36|50|	-
Sjp_0065020	100	100	100	100	100	100	99.9		100	100	100	100	100	99.9	99.9	99.9857	99.9571	99.9714	black	sp|Q96SU4|OSBL9_HUMAN Oxysterol-binding protein-related protein 9 OS=Homo sapiens GN=OSBPL9 PE=1 SV=2	3e-47	tr|G4VTU5|G4VTU5_SCHMA Putative oxysterol-binding protein OS=Schistosoma mansoni GN=Smp_179720 PE=4 SV=1	2e-78	smm:Smp_132890 serine/threonine protein kinase	2e-94	PANTHER|PTHR10972:SF79|T|-|1|171|	2.5e-70	SMART|SM00233|IPR001849|Pleckstrin homology domain|1|97|	8e-15	PANTHER|PTHR10972|IPR000648|Oxysterol-binding protein|1|171|	2.5e-70	Pfam|PF00169|IPR001849|Pleckstrin homology domain|1|93|	1.1e-11	Pfam|PF02269|IPR003195|Transcription initiation factor IID, 18kDa subunit|852|903|GO:0006366	4.1e-12
Sjp_0032620	100	100	100	99.9	99.9	100	100		100	100	100	100	100	100	100	99.9714	99.9429	100	black	sp|Q01167|FOXK2_HUMAN Forkhead box protein K2 OS=Homo sapiens GN=FOXK2 PE=1 SV=3	8e-25	tr|G4VRV9|G4VRV9_SCHMA Putative uncharacterized protein OS=Schistosoma mansoni GN=Smp_145650 PE=4 SV=1	3e-99	smm:Smp_145640.2 forkhead protein/ forkhead protein domain	1e-83	ProSitePatterns|PS00657|IPR018122|Transcription factor, fork head, conserved site|163|176|GO:0003700|GO:0006355|GO:0043565	-	PANTHER|PTHR11829|T|-|15|223|	5.7e-40	PANTHER|PTHR11829:SF118|T|-|15|223|	5.7e-40	ProSitePatterns|PS00658|IPR018122|Transcription factor, fork head, conserved site|207|213|GO:0003700|GO:0006355|GO:0043565	-	Pfam|PF00250|IPR001766|Transcription factor, fork head|163|226|GO:0003700|GO:0006355|GO:0043565	1.9e-25	SMART|SM00339|IPR001766|Transcription factor, fork head|161|245|GO:0003700|GO:0006355|GO:0043565	9.1e-27
Sjp_0067660	100	99.9	100	99.9	100	100	100		100	100	100	100	100	100	100	99.9714	99.9429	100	black	sp|A1L1S5|FOXF1_DANRE Forkhead box protein F1 OS=Danio rerio GN=foxf1 PE=2 SV=1	1e-43	tr|G4LZ65|G4LZ65_SCHMA Forkhead protein/ forkhead protein domain,putative OS=Schistosoma mansoni GN=Smp_076300 PE=4 SV=1	2e-160	smm:Smp_076300 forkhead protein/ forkhead protein domain	1e-160	SMART|SM00339|IPR001766|Transcription factor, fork head|23|113|GO:0003700|GO:0006355|GO:0043565	3.4e-53	PANTHER|PTHR11829|T|-|21|217|	4.9e-81	PANTHER|PTHR11829:SF127|T|-|21|217|	4.9e-81	Pfam|PF00250|IPR001766|Transcription factor, fork head|25|117|GO:0003700|GO:0006355|GO:0043565	8.5e-36	ProSitePatterns|PS00658|IPR018122|Transcription factor, fork head, conserved site|69|75|GO:0003700|GO:0006355|GO:0043565	-	ProSitePatterns|PS00657|IPR018122|Transcription factor, fork head, conserved site|25|38|GO:0003700|GO:0006355|GO:0043565	-
Sjp_0078860	99.9	100	100	100	100	100	99.9		100	100	100	100	100	100	100	99.9714	99.9429	100	black			tr|G4VTP7|G4VTP7_SCHMA Putative uncharacterized protein OS=Schistosoma mansoni GN=Smp_165460 PE=4 SV=1	0	smm:Smp_165460 hypothetical protein	0
Sjp_0094860	100	100	99.9	100	100	100	99.9		100	100	100	100	100	100	100	99.9714	99.9429	100	black	sp|Q2KIT4|DNJB4_BOVIN DnaJ homolog subfamily B member 4 OS=Bos taurus GN=DNAJB4 PE=2 SV=1	3e-53	tr|Q5DF67|Q5DF67_SCHJA SJCHGC06021 protein OS=Schistosoma japonicum PE=2 SV=1	2e-109	smm:Smp_020920.1 DNAj homolog subfamily B member 4	2e-97	SMART|SM00271|IPR001623|DnaJ domain|3|60|	1.4e-32	PANTHER|PTHR24077|T|-|1|421|	1.1e-146	PANTHER|PTHR24077:SF223|T|-|1|421|	1.1e-146	Pfam|PF01556|IPR002939|Chaperone DnaJ, C-terminal|335|414|	1.9e-19	ProSitePatterns|PS00636|IPR018253|DnaJ domain, conserved site|45|64|	-	Pfam|PF00226|IPR001623|DnaJ domain|4|65|	2.4e-29
Sjp_0054510	99.9	100	99.9	99.9	99.9	100	100		100	100	100	100	100	100	100	99.9429	99.9714	100	black	sp|A2VDQ7|ZN420_BOVIN Zinc finger protein 420 OS=Bos taurus GN=ZNF420 PE=2 SV=1	1e-42	tr|G4V7X2|G4V7X2_SCHMA Putative zinc finger protein OS=Schistosoma mansoni GN=Smp_160730 PE=4 SV=1	3e-149	smm:Smp_160730 zinc finger protein	2e-149	ProSitePatterns|PS00028|IPR007087|Zinc finger, C2H2|421|442|GO:0046872	-	ProSitePatterns|PS00028|IPR007087|Zinc finger, C2H2|521|542|GO:0046872	-	ProSitePatterns|PS00028|IPR007087|Zinc finger, C2H2|142|162|GO:0046872	-	ProSitePatterns|PS00028|IPR007087|Zinc finger, C2H2|319|339|GO:0046872	-	ProSitePatterns|PS00028|IPR007087|Zinc finger, C2H2|81|102|GO:0046872	-	ProSitePatterns|PS00028|IPR007087|Zinc finger, C2H2|205|226|GO:0046872	-	IPRO	ProSitePatterns|PS00028|IPR007087|Zinc finger, C2H2|493|513|GO:0046872	-	IPRO	ProSitePatterns|PS00028|IPR007087|Zinc finger, C2H2|110|131|GO:0046872	-	IPRO	PANTHER|PTHR24409|T|-|82|542|	2.4e-95	IPRO	ProSitePatterns|PS00028|IPR007087|Zinc finger, C2H2|465|485|GO:0046872	-
Sjp_0015370	99.9	99.9	99.9	99.9	100	99.9	99.9		100	100	100	100	100	100	100	99.9143	100	100	black	sp|Q92925|SMRD2_HUMAN SWI/SNF-related matrix-associated actin-dependent regulator of chromatin subfamily D member 2 OS=Homo sapiens GN=SMARCD2 PE=1 SV=3	5e-89	tr|G7YWW2|G7YWW2_CLOSI SWI/SNF-related matrix-associated actin-dependent regulator of chromatin subfamily D (Fragment) OS=Clonorchis sinensis GN=CLF_112730 PE=4 SV=1	6e-113	smm:Smp_134310 brg-1 associated factor	3e-106	PANTHER|PTHR13844|T|-|69|459|	7.1e-167	Pfam|PF02201|IPR003121|SWIB/MDM2 domain|271|307|GO:0005515	3.3e-07
Sjp_0067770	99.9	100	99.9	99.9	99.9	99.9	99.9		100	100	100	100	100	100	100	99.9143	100	100	black	sp|Q7ZVT3|SAS6_DANRE Spindle assembly abnormal protein 6 homolog OS=Danio rerio GN=sass6 PE=1 SV=1	6e-23	tr|G4VTD1|G4VTD1_SCHMA Putative bullous pemphigoid antigen 1, isoform 5 (BPA) (Hemidesmosomal plaque protein) (Dystonia musculorum protein) (Dystonin) OS=Schistosoma mansoni GN=Smp_159110 PE=4 SV=1	4e-122	smm:Smp_159110 dystonin	3e-122	PANTHER|PTHR18937:SF194|T|-|142|291|	4.6e-47	PANTHER|PTHR18937|T|-|142|291|	4.6e-47
Sjp_0069880	99.9	99.9	99.9	99.9	100	99.9	99.9		100	100	100	100	100	100	100	99.9143	100	100	black	sp|Q68EP9|ATG4C_XENTR Cysteine protease ATG4C OS=Xenopus tropicalis GN=atg4c PE=2 SV=1	4e-35	tr|G4V5L7|G4V5L7_SCHMA Family C54 unassigned peptidase (C54 family) OS=Schistosoma mansoni GN=Smp_124830.1 PE=4 SV=1	8e-154	smm:Smp_124830.1 family C54 unassigned peptidase (C54 family)	5e-154	PANTHER|PTHR22624:SF15|T|-|36|444|	8.1e-104	Pfam|PF03416|IPR005078|Peptidase C54|406|442|	5.8e-06	Pfam|PF03416|IPR005078|Peptidase C54|86|404|	2.3e-56	PANTHER|PTHR22624|IPR005078|Peptidase C54|36|444|	8.1e-104
Sjp_0078030	99.9	100	99.9	99.9	99.9	99.9	99.9		100	100	100	100	100	100	100	99.9143	100	100	black	sp|Q52KB5|ZBT24_DANRE Zinc finger and BTB domain-containing protein 24 OS=Danio rerio GN=zbtb24 PE=2 SV=1	3e-11	tr|C1M0L1|C1M0L1_SCHMA Zinc finger protein, putative OS=Schistosoma mansoni GN=Smp_094640 PE=4 SV=1	2e-102	smm:Smp_094640 zinc finger protein	1e-102	PANTHER|PTHR24409|T|-|120|228|	1.9e-23	PANTHER|PTHR24409:SF14|T|-|120|228|	1.9e-23	ProSitePatterns|PS00028|IPR007087|Zinc finger, C2H2|209|230|GO:0046872	-	ProSitePatterns|PS00028|IPR007087|Zinc finger, C2H2|181|202|GO:0046872	-	ProSitePatterns|PS00028|IPR007087|Zinc finger, C2H2|125|146|GO:0046872	-	ProSitePatterns|PS00028|IPR007087|Zinc finger, C2H2|153|174|GO:0046872	-
Sjp_0011310	99.9	100	99.9	100	99.9	99.8	99.9		100	100	100	100	100	100	100	99.9143	100	100	black	sp|P51163|HEM4_MOUSE Uroporphyrinogen-III synthase OS=Mus musculus GN=Uros PE=2 SV=1	2e-24	tr|Q5DB19|Q5DB19_SCHJA SJCHGC05188 protein OS=Schistosoma japonicum PE=2 SV=1	6e-143	smm:Smp_079840 uroporphyrinogen-III synthase (EC:4.2.1.75)	1e-125	Pfam|PF02602|IPR003754|Tetrapyrrole biosynthesis, uroporphyrinogen III synthase|42|266|GO:0004852|GO:0033014	1.4e-36	PANTHER|PTHR12390|T|-|16|271|	9.8e-57
Sjp_0078530	99.8	99.9	100	99.9	99.9	99.9	100		100	100	100	100	100	100	100	99.9143	100	100	black	sp|Q26547|GLO2_SCHMA Probable hydroxyacylglutathione hydrolase OS=Schistosoma mansoni PE=2 SV=1	4e-112	tr|Q86DW6|Q86DW6_SCHJA SJCHGC05735 protein OS=Schistosoma japonicum PE=2 SV=1	6e-152	smm:Smp_091010 hydroxyacylglutathione hydrolase (Glyoxalase II) (Glx II)	3e-136	Pfam|PF00753|IPR001279|Beta-lactamase-like|28|197|	4.1e-20	PANTHER|PTHR11935|T|-|2|279|	1.2e-123	SMART|SM00849|IPR001279|Beta-lactamase-like|29|197|	5.7e-26	PIRSF|PIRSF005457|IPR017782|Hydroxyacylglutathione hydrolase|14|279|GO:0004416|GO:0006750|GO:0008270	1.1e-80	PANTHER|PTHR11935:SF7|IPR017782|Hydroxyacylglutathione hydrolase|2|279|GO:0004416|GO:0006750|GO:0008270	1.2e-123
Sjp_0084580	100	100	99.9	99.9	99.8	99.9	99.9		100	100	100	100	100	100	100	99.9143	100	100	black	sp|C4Q0P6|LIS1_SCHMA Lissencephaly-1 homolog OS=Schistosoma mansoni GN=Smp_129340 PE=3 SV=1	0	tr|Q5BVV8|Q5BVV8_SCHJA SJCHGC09556 protein (Fragment) OS=Schistosoma japonicum PE=2 SV=2	6e-170	smm:Smp_129340 hypothetical protein	0	ProSitePatterns|PS00678|IPR019775|WD40 repeat, conserved site|380|394|	-	Pfam|PF08513|IPR013720|LisH dimerisation motif, subgroup|9|35|	4.4e-06	PIRSF|PIRSF037647|IPR017252|Dynein regulator LIS1|1|436|	2.1e-212	PANTHER|PTHR22847|T|-|40|435|	1.2e-137	ProSitePatterns|PS00678|IPR019775|WD40 repeat, conserved site|219|233|	-	ProSitePatterns|PS00678|IPR019775|WD40 repeat, conserved site|338|352|	-	IPRO	SMART|SM00320|IPR001680|WD40 repeat|151|190|GO:0005515	1.3e-12	IPRO	SMART|SM00320|IPR001680|WD40 repeat|109|148|GO:0005515	4e-08	IPRO	SMART|SM00320|IPR001680|WD40 repeat|354|393|GO:0005515	1.5e-10	IPRO	SMART|SM00320|IPR001680|WD40 repeat|193|232|GO:0005515	1.5e-10
Sjp_0031490	99.4	100	100	100	100	100	100		100	100	100	100	100	100	100	99.9143	100	100	grey			tr|G4LYL4|G4LYL4_SCHMA Putative uncharacterized protein OS=Schistosoma mansoni GN=Smp_139500 PE=4 SV=1	2e-10	smm:Smp_139500 hypothetical protein	1e-10
Sjp_0049740	99.7	99.7	100	100	100	100	100		100	100	100	100	100	100	100	99.9143	100	100	grey	sp|O45499|RS26_CAEEL 40S ribosomal protein S26 OS=Caenorhabditis elegans GN=rps-26 PE=3 SV=1	2e-29	tr|Q5DH89|Q5DH89_SCHJA SJCHGC05252 protein OS=Schistosoma japonicum PE=4 SV=1	1e-50	smm:Smp_031310 40S ribosomal protein S26	2e-49	ProSitePatterns|PS00733|IPR000892|Ribosomal protein S26e|88|95|GO:0003735|GO:0005622|GO:0005840|GO:0006412	-	Pfam|PF01283|IPR000892|Ribosomal protein S26e|15|118|GO:0003735|GO:0005622|GO:0005840|GO:0006412	1e-45	PANTHER|PTHR12538|IPR000892|Ribosomal protein S26e|16|126|GO:0003735|GO:0005622|GO:0005840|GO:0006412	2.1e-65
Sjp_0051710	100	100	100	100	100	100	100		100	100	100	100	100	100	100	100	99.9143	100	black	sp|Q9DB50|AP1S2_MOUSE AP-1 complex subunit sigma-2 OS=Mus musculus GN=Ap1s2 PE=2 SV=1	9e-53	tr|Q5DGZ8|Q5DGZ8_SCHJA SJCHGC04563 protein OS=Schistosoma japonicum PE=2 SV=1	2e-76	smm:Smp_019990 clathrin adapter complex protein	1e-76	PIRSF|PIRSF015588|IPR016635|Adaptor protein complex, sigma subunit|19|165|GO:0008565|GO:0015031	1.1e-96	PANTHER|PTHR11753|IPR016635|Adaptor protein complex, sigma subunit|24|159|GO:0008565|GO:0015031	2.2e-89	Pfam|PF01217|IPR022775|AP complex, mu/sigma subunit|19|153|	2.5e-52	ProSitePatterns|PS00989|IPR000804|Clathrin adaptor complex, small chain|71|81|GO:0006886|GO:0016192|GO:0030117	-
Sjp_0054500	100	100	100	99.9	99.9	99.8	99.8		100	100	100	100	100	100	100	99.9143	100	100	black	sp|Q66H21|CHPT1_RAT Cholinephosphotransferase 1 OS=Rattus norvegicus GN=Chpt1 PE=2 SV=1	1e-64	tr|G4V7X1|G4V7X1_SCHMA Choline/ethanolaminephosphotransferase 1 OS=Schistosoma mansoni GN=Smp_071020 PE=3 SV=1	6e-179	smm:Smp_071020 ept1; choline/ethanolaminephosphotransferase 1; ethanolaminephosphotransferase (EC:2.7.8.1)	3e-179	ProSitePatterns|PS00379|IPR000462|CDP-alcohol phosphatidyltransferase|93|115|GO:0008654|GO:0016020|GO:0016780	-	Pfam|PF01066|IPR000462|CDP-alcohol phosphatidyltransferase|45|137|GO:0008654|GO:0016020|GO:0016780	8.6e-16	PANTHER|PTHR10414:SF38|T|-|6|379|	2.3e-144	PIRSF|PIRSF015665|IPR014472|Choline/ethanolamine phosphotransferase|2|372|	2.4e-73	PANTHER|PTHR10414|IPR014472|Choline/ethanolamine phosphotransferase|6|379|	2.3e-144
Sjp_0061000	100	100	100	100	100	99.7	99.7		100	100	100	100	100	100	100	99.9143	100	100	grey	sp|Q9Y2Y1|RPC10_HUMAN DNA-directed RNA polymerase III subunit RPC10 OS=Homo sapiens GN=POLR3K PE=1 SV=2	2e-14	tr|Q5DC18|Q5DC18_SCHJA DNA-directed RNA polymerase subunit OS=Schistosoma japonicum PE=3 SV=1	8e-62	smm:Smp_034100 DNA-directed RNA polymerase	2e-59	PANTHER|PTHR11239:SF12|T|-|1|115|	1.7e-39	PANTHER|PTHR11239|T|-|1|115|	1.7e-39	PIRSF|PIRSF005586|IPR012164|DNA-directed RNA polymerase, subunit C11/M/9|1|115|GO:0003899|GO:0006351|GO:0008270	1.5e-18	Pfam|PF01096|IPR001222|Zinc finger, TFIIS-type|76|113|GO:0003676|GO:0006351|GO:0008270	1.3e-18	SMART|SM00440|IPR001222|Zinc finger, TFIIS-type|75|114|GO:0003676|GO:0006351|GO:0008270	1.8e-18	ProSitePatterns|PS00466|IPR001222|Zinc finger, TFIIS-type|77|112|GO:0003676|GO:0006351|GO:0008270	-
Sjp_0061190	99.9	100	100	99.9	100	99.8	99.8		100	100	100	100	100	100	100	99.9143	100	100	black	sp|Q10567|AP1B1_HUMAN AP-1 complex subunit beta-1 OS=Homo sapiens GN=AP1B1 PE=1 SV=2	0	tr|G4V844|G4V844_SCHMA Adapter-related protein complex 1, beta subunit OS=Schistosoma mansoni GN=Smp_034870 PE=4 SV=1	0	smm:Smp_034870 adapter-related protein complex 1 beta subunit	0	PANTHER|PTHR11134:SF12|T|-|9|983|	0	Pfam|PF09066|IPR015151|Beta-adaptin appendage, C-terminal subdomain|873|983|GO:0006886|GO:0016192|GO:0030131	9.1e-29	PANTHER|PTHR11134|IPR026739|AP complex subunit beta|9|983|GO:0016192	0	SMART|SM01020|IPR015151|Beta-adaptin appendage, C-terminal subdomain|873|983|GO:0006886|GO:0016192|GO:0030131	6.6e-41	Pfam|PF02883|IPR008152|Clathrin adaptor, alpha/beta/gamma-adaptin, appendage, Ig-like subdomain|767|859|GO:0006886|GO:0016192|GO:0030131	4.8e-08	SMART|SM00809|IPR008152|Clathrin adaptor, alpha/beta/gamma-adaptin, appendage, Ig-like subdomain|750|864|GO:0006886|GO:0016192|GO:0030131	1.4e-10	IPRO	PIRSF|PIRSF002291|IPR016342|AP-1, 2,4 complex subunit beta|23|831|GO:0008565|GO:0015031	0	IPRO	Pfam|PF01602|IPR002553|Clathrin/coatomer adaptor, adaptin-like, N-terminal|42|562|GO:0006886|GO:0016192|GO:0030117	1.6e-162
Sjp_0081060	100	100	100	100	100	100	100		100	100	100	100	100	100	100	100	99.9143	100	black			tr|Q86EV8|Q86EV8_SCHJA SJCHGC05452 protein OS=Schistosoma japonicum PE=2 SV=1	4e-93	smm:Smp_107200 hypothetical protein	4e-33
Sjp_0101540	100	100	100	99.7	99.7	100	100		100	100	100	100	100	100	100	99.9143	100	100	grey			tr|G4VTG9|G4VTG9_SCHMA Putative uncharacterized protein OS=Schistosoma mansoni GN=Smp_164400 PE=4 SV=1	2e-22	smm:Smp_164400 hypothetical protein	1e-22
Sjp_0106720	100	99.8	99.8	99.9	99.9	100	100		100	100	100	100	100	100	100	99.9143	100	100	black	sp|O01479|TMOD_CAEEL Tropomodulin OS=Caenorhabditis elegans GN=unc-94 PE=1 SV=2	1e-50	tr|G4VJX4|G4VJX4_SCHMA Putative tropomodulin OS=Schistosoma mansoni GN=Smp_003710 PE=4 SV=1	2e-164	smm:Smp_003710 tropomodulin	1e-164	PANTHER|PTHR10901|IPR004934|Tropomodulin|1|349|GO:0005523|GO:0005856	1.5e-146	PANTHER|PTHR10901:SF6|T|-|1|349|	1.5e-146	Pfam|PF03250|IPR004934|Tropomodulin|7|151|GO:0005523|GO:0005856	2e-43
Sjp_0011840	99.8	100	100	99.8	100	100	99.8		100	100	100	100	100	100	100	99.9143	100	100	black	sp|P63081|VATL_RAT V-type proton ATPase 16 kDa proteolipid subunit OS=Rattus norvegicus GN=Atp6v0c PE=2 SV=1	4e-48	tr|Q5DDA3|Q5DDA3_SCHJA SJCHGC01775 protein OS=Schistosoma japonicum PE=2 SV=1	2e-67	smm:Smp_004310 vacuolar ATP synthase proteolipid subunit 1 2 3	1e-66
Sjp_0025220	99.8	100	100	99.8	99.8	100	100		100	100	100	100	100	100	100	99.9143	100	100	black	sp|Q24186|RS5A_DROME 40S ribosomal protein S5a OS=Drosophila melanogaster GN=RpS5a PE=1 SV=1	1e-86	tr|Q86EP9|Q86EP9_SCHJA SJCHGC06003 protein OS=Schistosoma japonicum PE=2 SV=1	6e-110	smm:Smp_093440 40S ribosomal protein S5	7e-108	ProSitePatterns|PS00052|IPR020606|Ribosomal protein S7, conserved site|60|86|GO:0003723|GO:0003735|GO:0006412	-	PIRSF|PIRSF002122|IPR000235|Ribosomal protein S5/S7|39|194|GO:0006412	8.9e-47	PANTHER|PTHR11205|IPR000235|Ribosomal protein S5/S7|5|194|GO:0006412	3.2e-133	Pfam|PF00177|IPR023798|Ribosomal protein S7 domain|39|194|	1.1e-37
Sjp_0034490	99.8	100	100	99.8	99.8	100	100		100	100	100	100	100	100	100	99.9143	100	100	black	sp|Q6NYX8|PITH1_DANRE PITH domain-containing protein 1 OS=Danio rerio GN=pithd1 PE=2 SV=1	2e-54	tr|Q5DFL9|Q5DFL9_SCHJA SJCHGC01693 protein OS=Schistosoma japonicum PE=2 SV=1	6e-117	smm:Smp_088390 hypothetical protein	5e-104	Pfam|PF06201|IPR010400|PITH domain|28|173|	8.2e-44	PANTHER|PTHR12175|T|-|1|197|	5e-94
Sjp_0043310	99.8	99.8	100	100	100	100	99.8		100	100	100	100	100	100	100	99.9143	100	100	black	sp|Q29RM3|REEP5_BOVIN Receptor expression-enhancing protein 5 OS=Bos taurus GN=REEP5 PE=2 SV=1	3e-39	tr|Q5DHC7|Q5DHC7_SCHJA SJCHGC01075 protein OS=Schistosoma japonicum PE=2 SV=1	4e-100	smm:Smp_010370 polyposis locus protein 1 homolog	3e-90	Pfam|PF03134|IPR004345|TB2/DP1/HVA22-related protein|54|147|	2.1e-31	PANTHER|PTHR12300|IPR004345|TB2/DP1/HVA22-related protein|9|177|	1.2e-64
Sjp_0045900	99.8	100	99.8	100	99.8	100	100		100	100	100	100	100	100	100	99.9143	100	100	black	sp|Q7TP17|U2AF4_RAT Splicing factor U2AF 26 kDa subunit OS=Rattus norvegicus GN=U2af1l4 PE=2 SV=1	3e-81	tr|Q15ES3|Q15ES3_SCHMA Putative u2 snRNP auxiliary factor, small subunit OS=Schistosoma mansoni GN=Smp_093100 PE=2 SV=1	5e-97	smm:Smp_093100 U2 snRNP auxiliary factor small subunit	3e-97	Pfam|PF00642|IPR000571|Zinc finger, CCCH-type|15|38|GO:0046872	8.5e-07	Pfam|PF00642|IPR000571|Zinc finger, CCCH-type|150|174|GO:0046872	9.5e-06	Pfam|PF13893|T|-|91|145|	1.7e-08	SMART|SM00361|IPR003954|RNA recognition motif domain, eukaryote|66|143|GO:0003676	1.3e-18	PANTHER|PTHR12620|IPR009145|U2 auxiliary factor small subunit|1|193|GO:0003723|GO:0005634	2e-140
Sjp_0089680	100	99.8	100	100	99.8	99.8	100		100	100	100	100	100	100	100	99.9143	100	100	black	sp|Q63ZR0|MAGT1_XENLA Magnesium transporter protein 1 OS=Xenopus laevis GN=magt1 PE=2 SV=1	7e-45	tr|Q5DHP2|Q5DHP2_SCHJA SJCHGC02763 protein OS=Schistosoma japonicum PE=2 SV=1	1e-122	smm:Smp_055200 dolichyl-diphosphooligosaccharide-proteinglycos yl transferase-related	6e-97	Pfam|PF04756|IPR021149|Oligosaccharyl transferase complex, subunit OST3/OST6|158|216|	3.1e-06	PANTHER|PTHR12692:SF0|T|-|1|218|	2.6e-70	PANTHER|PTHR12692|IPR006844|Magnesium transporter protein 1|1|218|	2.6e-70
Sjp_0100470	99.8	100	100	100	100	99.8	99.8		100	100	100	100	100	100	100	99.9143	100	100	black	sp|P07607|TYSY_MOUSE Thymidylate synthase OS=Mus musculus GN=Tyms PE=1 SV=1	2e-82	tr|Q5DGT4|Q5DGT4_SCHJA Thymidylate synthase OS=Schistosoma japonicum PE=2 SV=1	6e-111	smm:Smp_135460 bifunctional dihydrofolate reductase-thymidylate synthase	2e-108	ProSitePatterns|PS00091|IPR020940|Thymidylate synthase, active site|102|130|GO:0004799|GO:0006231	-	Pfam|PF00303|IPR000398|Thymidylate synthase|5|196|GO:0004799|GO:0006231	4e-84	PANTHER|PTHR11549:SF2|T|-|6|197|	2.8e-145	PANTHER|PTHR11549|T|-|6|197|	2.8e-145
Sjp_0078020	99.9	100	99.9	100	100	99.9	100		100	100	100	100	100	99.9	100	99.9571	99.9571	99.9857	black	sp|Q9HCD5|NCOA5_HUMAN Nuclear receptor coactivator 5 OS=Homo sapiens GN=NCOA5 PE=1 SV=2	6e-16	tr|C1M0L0|C1M0L0_SCHMA Putative uncharacterized protein OS=Schistosoma mansoni GN=Smp_094630 PE=4 SV=1	0	smm:Smp_094630 hypothetical protein	0	PANTHER|PTHR23295|T|-|7|625|	1.8e-194	PANTHER|PTHR23295:SF2|T|-|7|625|	1.8e-194
Sjp_0026250	100	100	100	100	100	100	99.9		100	100	100	100	100	100	99.7	99.9857	99.9571	99.9571	black	sp|P48984|TEAD4_CHICK Transcriptional enhancer factor TEF-3 OS=Gallus gallus GN=TEAD4 PE=2 SV=1	8e-33	tr|G4VP26|G4VP26_SCHMA Transcriptional enhancer factor (Tef) related OS=Schistosoma mansoni GN=Smp_066050 PE=4 SV=1	2e-141	smm:Smp_066050 transcriptional enhancer factor (tef) related	1e-141	PANTHER|PTHR11834|IPR000818|TEA/ATTS|45|117|GO:0003700|GO:0005634|GO:0006355	2.7e-59	Pfam|PF01285|IPR000818|TEA/ATTS|31|206|GO:0003700|GO:0005634|GO:0006355	4.6e-44	ProSitePatterns|PS00554|IPR000818|TEA/ATTS|81|109|GO:0003700|GO:0005634|GO:0006355	-	SMART|SM00426|IPR000818|TEA/ATTS|39|110|GO:0003700|GO:0005634|GO:0006355	4.3e-46
Sjp_0044460	100	100	100	99.9	100	99.9	100		100	100	100	99.8	100	100	100	99.9714	99.9571	99.9714	black	sp|Q5EAJ7|MVP_STRPU Major vault protein OS=Strongylocentrotus purpuratus GN=MVP PE=1 SV=1	0	tr|G4V9U9|G4V9U9_SCHMA Putative major vault protein OS=Schistosoma mansoni GN=Smp_006740 PE=4 SV=1	0	smm:Smp_006740 major vault protein	0	Pfam|PF11978|IPR021870|Shoulder domain|528|646|	4.6e-52	Pfam|PF01505|IPR002499|Major vault protein, N-terminal|166|208|	6e-11	Pfam|PF01505|IPR002499|Major vault protein, N-terminal|115|155|	3.6e-13	Pfam|PF01505|IPR002499|Major vault protein, N-terminal|324|380|	2.1e-16	PANTHER|PTHR14165:SF3|T|-|2|861|	0	PANTHER|PTHR14165|T|-|2|861|	0
Sjp_0072720	100	100	100	100	100	99.9	100		100	100	100	100	100	99.7	100	99.9857	99.9571	99.9571	black	sp|Q6IP82|CALU_XENLA Calumenin OS=Xenopus laevis GN=calu PE=2 SV=1	1e-13	tr|Q5DA51|Q5DA51_SCHJA SJCHGC06047 protein OS=Schistosoma japonicum PE=2 SV=1	2e-114	smm:Smp_103740.1 calmodulin related calcium binding protein	4e-91	Pfam|PF13499|IPR011992|EF-hand domain pair|125|179|GO:0005509	4.6e-10	PANTHER|PTHR10827|T|-|113|285|	2.3e-35	ProSitePatterns|PS00018|IPR018247|EF-Hand 1, calcium-binding site|267|279|	-	ProSitePatterns|PS00018|IPR018247|EF-Hand 1, calcium-binding site|217|229|	-	ProSitePatterns|PS00018|IPR018247|EF-Hand 1, calcium-binding site|130|142|	-
Sjp_0074310	100	100	100	99.9	100	100	100		100	100	100	99.7	100	100	100	99.9857	99.9571	99.9571	black	sp|Q08DB2|STN1_BOVIN CST complex subunit STN1 OS=Bos taurus GN=OBFC1 PE=2 SV=1	7e-08	tr|G4VD87|G4VD87_SCHMA Putative uncharacterized protein OS=Schistosoma mansoni GN=Smp_128160 PE=4 SV=1	2e-135	smm:Smp_128160 hypothetical protein	5e-142	PANTHER|PTHR13989:SF11|T|-|31|351|	1e-18	PANTHER|PTHR13989|T|-|31|351|	1e-18	Pfam|PF01336|IPR004365|OB-fold nucleic acid binding domain, AA-tRNA synthetase-type|70|173|GO:0003676	1.7e-09
Sjp_0079920	99.9	100	100	100	100	100	100		99.7	100	100	100	100	100	100	99.9857	99.9571	99.9571	black	sp|Q28H87|PR38A_XENTR Pre-mRNA-splicing factor 38A OS=Xenopus tropicalis GN=prpf38a PE=2 SV=1	9e-79	tr|G4VNB2|G4VNB2_SCHMA Putative uncharacterized protein OS=Schistosoma mansoni GN=Smp_046980 PE=4 SV=1	2e-129	smm:Smp_046980 hypothetical protein	1e-129	Pfam|PF03371|IPR005037|Pre-mRNA-splicing factor 38|41|208|	6.3e-62	PANTHER|PTHR23142|IPR005037|Pre-mRNA-splicing factor 38|32|296|	9.7e-118
Sjp_0082350	100	100	99.9	100	100	100	100		100	100	99.7	100	100	100	100	99.9857	99.9571	99.9571	black	sp|Q9NPG8|ZDHC4_HUMAN Probable palmitoyltransferase ZDHHC4 OS=Homo sapiens GN=ZDHHC4 PE=2 SV=1	7e-28	tr|G4VK06|G4VK06_SCHMA Putative zinc finger protein OS=Schistosoma mansoni GN=Smp_053020 PE=4 SV=1	6e-102	smm:Smp_053020 zinc finger protein	4e-102	PANTHER|PTHR22883:SF47|T|-|6|272|	8.9e-53	PANTHER|PTHR22883|T|-|6|272|	8.9e-53	Pfam|PF01529|IPR001594|Zinc finger, DHHC-type, palmitoyltransferase|24|173|GO:0008270	3.1e-29
Sjp_0082360	100	100	100	99.9	100	100	100		100	100	100	99.7	100	100	100	99.9857	99.9571	99.9571	black	sp|Q7ZVZ6|PREP_DANRE Presequence protease, mitochondrial OS=Danio rerio GN=pitrm1 PE=2 SV=1	3e-35	tr|G4VR30|G4VR30_SCHMA Eupitrilysin (M16 family) OS=Schistosoma mansoni GN=Smp_146140 PE=3 SV=1	4e-112	smm:Smp_146140 eupitrilysin (M16 family)	2e-112	PANTHER|PTHR11851|T|-|24|279|	2.8e-60	PANTHER|PTHR11851:SF68|T|-|24|279|	2.8e-60	Pfam|PF08367|IPR013578|Peptidase M16C associated|78|271|GO:0006508	9.4e-37
Sjp_0087540	100	100	100	100	100	100	99.9		100	100	100	100	100	100	99.7	99.9857	99.9571	99.9571	black	sp|P41696|AZF1_YEAST Asparagine-rich zinc finger protein AZF1 OS=Saccharomyces cerevisiae (strain ATCC 204508 / S288c) GN=AZF1 PE=1 SV=1	4e-14	tr|G4VRW8|G4VRW8_SCHMA Putative zinc finger protein OS=Schistosoma mansoni GN=Smp_043420 PE=4 SV=1	1e-154	smm:Smp_043420 zinc finger protein	2e-154	Pfam|PF13465|T|-|268|291|	2.6e-06	Pfam|PF13465|T|-|239|263|	7e-06	ProSitePatterns|PS00028|IPR007087|Zinc finger, C2H2|227|248|GO:0046872	-	ProSitePatterns|PS00028|IPR007087|Zinc finger, C2H2|43|64|GO:0046872	-	PANTHER|PTHR24409|T|-|42|300|	6.2e-32
Sjp_0095580	100	100	100	100	100	99.9	100		100	100	100	100	100	99.7	100	99.9857	99.9571	99.9571	black	sp|P29084|T2EB_HUMAN Transcription initiation factor IIE subunit beta OS=Homo sapiens GN=GTF2E2 PE=1 SV=1	8e-56	tr|Q5DCC3|Q5DCC3_SCHJA SJCHGC05808 protein OS=Schistosoma japonicum PE=2 SV=1	5e-158	smm:Smp_079910 hypothetical protein	5e-148	PANTHER|PTHR12716|T|-|2|287|	1e-84	PANTHER|PTHR12716:SF8|T|-|2|287|	1e-84	Pfam|PF02186|IPR003166|Transcription factor TFIIE beta subunit, DNA-binding domain|65|139|GO:0005673|GO:0006367	3.4e-23	PIRSF|PIRSF016398|IPR016656|Transcription initiation factor TFIIE, beta subunit|1|285|GO:0005673|GO:0006367	2.4e-160
Sjp_0100660	100	100	99.9	100	100	100	100		100	100	99.7	100	100	100	100	99.9857	99.9571	99.9571	black	sp|Q5XUX1|FBXW9_HUMAN F-box/WD repeat-containing protein 9 OS=Homo sapiens GN=FBXW9 PE=1 SV=2	1e-07	tr|G4LUR7|G4LUR7_SCHMA Putative uncharacterized protein OS=Schistosoma mansoni GN=Smp_168090 PE=4 SV=1	4e-142	smm:Smp_168090 hypothetical protein	2e-158	PANTHER|PTHR22844|T|-|28|381|	9.3e-19	PANTHER|PTHR22844:SF3|T|-|28|381|	9.3e-19
Sjp_0048730	100	99.9	99.9	100	100	100	100		100	100	99.9	100	100	100	100	99.9714	99.9429	99.9857	black	sp|Q2KN93|CYTSA_DANRE Cytospin-A OS=Danio rerio GN=specc1la PE=2 SV=2	5e-40	tr|G4VNZ4|G4VNZ4_SCHMA Putative uncharacterized protein OS=Schistosoma mansoni GN=Smp_018010 PE=4 SV=1	0	smm:Smp_018010 hypothetical protein	0	SMART|SM00033|IPR001715|Calponin homology domain|1101|1204|GO:0005515	2.1e-16	PANTHER|PTHR23167|T|-|87|1215|	0	Pfam|PF00307|IPR001715|Calponin homology domain|1102|1209|GO:0005515	3.4e-20	PANTHER|PTHR23167:SF17|T|-|87|1215|	0	Pfam|PF02931|IPR006202|Neurotransmitter-gated ion-channel ligand-binding|1|45|GO:0005230|GO:0006810|GO:0016020	1.3e-11
Sjp_0009420	99.9	99.9	100	100	100	99.9	100		100	99.8	100	100	100	100	100	99.9571	99.9714	99.9714	black			tr|G4LWY1|G4LWY1_SCHMA Troponin I (TnI), putative OS=Schistosoma mansoni GN=Smp_028200 PE=4 SV=1	1e-156	smm:Smp_028200 Troponin I (TnI)	1e-51
Sjp_0013420	99.9	100	100	99.9	99.9	99.9	99.9		100	100	100	100	100	99.9	100	99.9286	99.9857	99.9857	black	sp|O43426|SYNJ1_HUMAN Synaptojanin-1 OS=Homo sapiens GN=SYNJ1 PE=1 SV=2	0	tr|G7YDP0|G7YDP0_CLOSI Phosphatidylinositol-bisphosphatase OS=Clonorchis sinensis GN=CLF_105533 PE=4 SV=1	0	clv:102097894 SYNJ1; synaptojanin 1	0	Pfam|PF03372|IPR005135|Endonuclease/exonuclease/phosphatase|539|767|	2.9e-19	PANTHER|PTHR11200:SF111|T|-|134|779|	5e-265	Pfam|PF02383|IPR002013|Synaptojanin, N-terminal|84|347|GO:0042578	5.8e-66	SMART|SM00128|IPR000300|Inositol polyphosphate-related phosphatase|462|782|GO:0046856	1.2e-79	PANTHER|PTHR11200|T|-|134|779|	5e-265
Sjp_0067780	100	100	100	100	100	100	99.9		100	99.9	100	99.9	99.9	100	100	99.9857	99.9571	99.9571	black	sp|P97874|GAK_RAT Cyclin-G-associated kinase OS=Rattus norvegicus GN=Gak PE=2 SV=1	5e-64	tr|G4VN88|G4VN88_SCHMA Serine/threonine kinase OS=Schistosoma mansoni GN=Smp_047190 PE=4 SV=1	0	smm:Smp_047190 serine/threonine protein kinase	0	PANTHER|PTHR23172:SF19|T|-|4|839|	2e-184	Pfam|PF10409|IPR014020|Tensin phosphatase, C2 domain|165|241|	7.8e-09	PANTHER|PTHR23172|T|-|4|839|	2e-184
Sjp_0047900	99.8	100	100	100	100	100	100		100	100	100	100	100	100	100	99.9714	99.9286	100	black			tr|Q5C4Y7|Q5C4Y7_SCHJA SJCHGC03436 protein (Fragment) OS=Schistosoma japonicum PE=2 SV=2	3e-90	smm:Smp_036630 spry domain containing socs box protein	2e-42
Sjp_0064140	100	100	100	99.9	99.9	99.9	100		100	100	100	100	100	100	100	99.9571	99.9429	100	black	sp|Q9Y697|NFS1_HUMAN Cysteine desulfurase, mitochondrial OS=Homo sapiens GN=NFS1 PE=1 SV=3	0	tr|G4LZ70|G4LZ70_SCHMA Cysteine desulfurylase, putative OS=Schistosoma mansoni GN=Smp_075470 PE=3 SV=1	0	smm:Smp_075470 cysteine desulfurylase	0	PANTHER|PTHR11601:SF20|T|-|41|446|	4.4e-232	Pfam|PF00266|IPR000192|Aminotransferase class V domain|57|418|GO:0008152	9.8e-94	PIRSF|PIRSF005572|IPR016454|Cysteine desulfurase, NifS|53|435|	6.5e-171	ProSitePatterns|PS00595|IPR020578|Aminotransferase class-V pyridoxal-phosphate binding site|247|266|	-	PANTHER|PTHR11601|T|-|41|446|	4.4e-232
Sjp_0097580	100	99.9	100	99.9	99.9	99.9	100		100	100	100	100	100	100	100	99.9429	99.9571	100	black	sp|Q6AZN6|PK3C3_XENLA Phosphatidylinositol 3-kinase catalytic subunit type 3 OS=Xenopus laevis GN=pik3c3 PE=2 SV=1	4e-08	tr|G4VD93|G4VD93_SCHMA Phosphatidylinositol-4,5-bisphosphate 3-kinase catalytic subunit alpha PI3K OS=Schistosoma mansoni GN=Smp_128130 PE=4 SV=1	5e-169	smm:Smp_128130 phosphatidylinositol-45-bisphosphate 3-kinase catalytic subunit alpha PI3K	3e-169	Pfam|PF00792|IPR002420|Phosphatidylinositol 3-kinase, C2 domain|87|163|	2.8e-06
Sjp_0017000	99.9	100	99.9	99.9	99.9	100	99.9		100	100	100	100	100	100	100	99.9286	99.9714	100	black	sp|Q6PBQ2|CHMP7_DANRE Charged multivesicular body protein 7 OS=Danio rerio GN=chmp7 PE=2 SV=1	2e-09	tr|G4V816|G4V816_SCHMA Putative uncharacterized protein OS=Schistosoma mansoni GN=Smp_035110 PE=4 SV=1	2e-176	smm:Smp_035110 hypothetical protein	6e-158	PANTHER|PTHR22761:SF5|T|-|8|409|	1.8e-148	PANTHER|PTHR22761|T|-|8|409|	1.8e-148	Pfam|PF03357|IPR005024|Snf7|262|411|GO:0015031	1.1e-16
Sjp_0065050	99.9	99.9	100	100	99.9	99.9	99.9		100	100	100	100	100	100	100	99.9286	99.9714	100	black	sp|Q7Z3K3|POGZ_HUMAN Pogo transposable element with ZNF domain OS=Homo sapiens GN=POGZ PE=1 SV=2	1e-23	tr|Q5DCC8|Q5DCC8_SCHJA SJCHGC09330 protein OS=Schistosoma japonicum PE=2 SV=1	0	cfa:100856450 POGZ; pogo transposable element with ZNF domain	3e-23	ProSitePatterns|PS00028|IPR007087|Zinc finger, C2H2|114|135|GO:0046872	-	PANTHER|PTHR23228:SF127|T|-|41|348|	5.1e-48	ProSitePatterns|PS00028|IPR007087|Zinc finger, C2H2|216|237|GO:0046872	-	PANTHER|PTHR23228|T|-|41|348|	5.1e-48
Sjp_0046410	99.9	99.9	99.9	99.9	99.9	99.9	99.9		100	100	100	100	100	100	100	99.9	100	100	black	sp|Q6P1I3|CL066_MOUSE UPF0536 protein C12orf66 homolog OS=Mus musculus PE=1 SV=1	4e-21	tr|G4VJA3|G4VJA3_SCHMA Putative uncharacterized protein OS=Schistosoma mansoni GN=Smp_155770 PE=4 SV=1	0	smm:Smp_155770 hypothetical protein	0	Pfam|PF09404|IPR018544|Protein of unknown function DUF2003|144|432|	2.2e-26	PANTHER|PTHR31581|T|-|1|437|	2.4e-91	PANTHER|PTHR31581:SF1|T|-|1|437|	2.4e-91
Sjp_0058520	99.9	99.9	99.9	99.9	99.9	99.9	99.9		100	100	100	100	100	100	100	99.9	100	100	black	sp|Q24306|IAP1_DROME Apoptosis 1 inhibitor OS=Drosophila melanogaster GN=th PE=1 SV=2	7e-07	tr|Q5DB99|Q5DB99_SCHJA SJCHGC09493 protein OS=Schistosoma japonicum PE=2 SV=1	7e-154	smm:Smp_076370 inhibitor of apoptosis protein	1e-138	Pfam|PF00653|IPR001370|Baculoviral inhibition of apoptosis protein repeat|53|125|	2.3e-11	SMART|SM00238|IPR001370|Baculoviral inhibition of apoptosis protein repeat|48|155|	2.1e-08
Sjp_0065000	99.9	99.9	99.9	99.9	99.9	99.9	99.9		100	100	100	100	100	100	100	99.9	100	100	black	sp|Q4G0X9|CCD40_HUMAN Coiled-coil domain-containing protein 40 OS=Homo sapiens GN=CCDC40 PE=2 SV=2	3e-46	tr|G4VTU3|G4VTU3_SCHMA Putative uncharacterized protein OS=Schistosoma mansoni GN=Smp_174090 PE=4 SV=1	0	smm:Smp_174090 hypothetical protein	0	PANTHER|PTHR16275|T|-|6|516|	1.5e-118
Sjp_0090160	99.9	99.9	99.9	99.9	99.9	99.9	99.9		100	100	100	100	100	100	100	99.9	100	100	grey	sp|Q5E9N5|CLPB_BOVIN Caseinolytic peptidase B protein homolog OS=Bos taurus GN=CLPB PE=2 SV=1	4e-116	tr|G4VEI7|G4VEI7_SCHMA Putative suppressor of potassium transport defect 3 (Skd3 protein) OS=Schistosoma mansoni GN=Smp_145990 PE=4 SV=1	5e-168	smm:Smp_145990 suppressor of potassium transport defect 3 (skd3 protein)	2e-168	SMART|SM00382|IPR003593|AAA+ ATPase domain|174|346|	8e-10	Pfam|PF10431|IPR019489|Clp ATPase, C-terminal|360|437|	1.8e-06	Pfam|PF07724|IPR003959|ATPase, AAA-type, core|107|149|GO:0005524	2.3e-08	Pfam|PF07724|IPR003959|ATPase, AAA-type, core|37|79|GO:0005524	2.3e-08	Pfam|PF07724|IPR003959|ATPase, AAA-type, core|177|351|GO:0005524	2.7e-44	PANTHER|PTHR11638|T|-|161|440|	2.3e-160
Sjp_0100120	99.9	99.9	99.9	99.9	99.9	99.9	99.9		100	100	100	100	100	100	100	99.9	100	100	black	sp|Q91X20|ASH2L_MOUSE Set1/Ash2 histone methyltransferase complex subunit ASH2 OS=Mus musculus GN=Ash2l PE=1 SV=1	4e-51	tr|G4VRI0|G4VRI0_SCHMA Putative trithorax protein ash2 OS=Schistosoma mansoni GN=Smp_142170 PE=4 SV=1	5e-156	smm:Smp_142170 trithorax protein ash2	3e-156	ProSitePatterns|PS01359|IPR019786|Zinc finger, PHD-type, conserved site|23|71|	-	PANTHER|PTHR10598|T|-|23|597|	1.1e-135	Pfam|PF00622|IPR003877|SPRY domain|418|500|GO:0005515	3.1e-08	SMART|SM00449|IPR003877|SPRY domain|418|587|GO:0005515	3.7e-09
Sjp_0081890	99.9	100	99.9	99.9	100	99.7	99.9		100	100	100	100	100	100	100	99.9	100	100	grey	sp|P24156|L2CC_DROME Protein l(2)37Cc OS=Drosophila melanogaster GN=l(2)37Cc PE=2 SV=2	8e-68	tr|G4LUW0|G4LUW0_SCHMA Prohibitin, putative OS=Schistosoma mansoni GN=Smp_075940 PE=4 SV=1	1e-92	smm:Smp_075940 prohibitin	8e-93	Pfam|PF01145|IPR001107|Band 7 protein|25|146|	3.1e-15	PANTHER|PTHR23222|IPR000163|Prohibitin|25|220|GO:0016020	2.5e-127	SMART|SM00244|IPR001107|Band 7 protein|6|128|	7.3e-07
Sjp_0096480	99.8	100	99.9	99.9	99.9	99.9	99.9		100	100	100	100	100	100	100	99.9	100	100	black	sp|P25931|NPYR_DROME Neuropeptide Y receptor OS=Drosophila melanogaster GN=NepYr PE=2 SV=2	9e-17	tr|G4VTS0|G4VTS0_SCHMA Putative neuropeptide receptor OS=Schistosoma mansoni GN=Smp_170020 PE=4 SV=1	3e-127	smm:Smp_170020 neuropeptide receptor	1e-127	Pfam|PF00001|IPR000276|G protein-coupled receptor, rhodopsin-like|105|305|GO:0004930|GO:0007186|GO:0016021	3.6e-33	PANTHER|PTHR24242:SF131|T|-|107|310|	7.7e-62	PANTHER|PTHR24242|T|-|107|310|	7.7e-62
Sjp_0081940	100	99.9	99.8	100	100	99.8	99.8		100	100	100	100	100	100	100	99.9	100	100	black	sp|P22756|GRIK1_RAT Glutamate receptor ionotropic, kainate 1 OS=Rattus norvegicus GN=Grik1 PE=1 SV=3	1e-66	tr|G4VN92|G4VN92_SCHMA Putative glutamate receptor, kainate OS=Schistosoma mansoni GN=Smp_147430 PE=4 SV=1	3e-136	smm:Smp_147430 glutamate receptor kainate	2e-136	PANTHER|PTHR18966|T|-|80|317|	1.3e-132	Pfam|PF00060|IPR001320|Ionotropic glutamate receptor|81|292|GO:0004970|GO:0005234|GO:0016020	7.5e-30	PANTHER|PTHR18966:SF150|T|-|80|317|	1.3e-132	SMART|SM00079|IPR001320|Ionotropic glutamate receptor|27|256|GO:0004970|GO:0005234|GO:0016020	2.3e-37	Pfam|PF00270|IPR011545|DEAD/DEAH box helicase domain|2|79|GO:0003676|GO:0005524	3.4e-12
Sjp_0095140	100	99.9	100	100	100	99.9	100		100	100	100	100	100	99.7	100	99.9714	99.9571	99.9571	black	sp|Q86TZ1|TTC6_HUMAN Tetratricopeptide repeat protein 6 OS=Homo sapiens GN=TTC6 PE=2 SV=1	4e-20	tr|Q5BXV4|Q5BXV4_SCHJA SJCHGC08936 protein (Fragment) OS=Schistosoma japonicum PE=2 SV=2	4e-167	smm:Smp_139860 o-linked n-acetylglucosamine transferase ogt	5e-102	PANTHER|PTHR23083|T|-|53|283|	8e-25	PANTHER|PTHR23083:SF351|T|-|53|283|	8e-25	Pfam|PF13414|T|-|57|116|	2.4e-09	Pfam|PF13414|T|-|216|283|	1.2e-12
Sjp_0019580	99.9	100	99.9	99.9	99.9	100	100		100	100	99.9	100	100	100	100	99.9429	99.9571	99.9857	black	sp|Q9Y4G8|RPGF2_HUMAN Rap guanine nucleotide exchange factor 2 OS=Homo sapiens GN=RAPGEF2 PE=1 SV=1	5e-68	tr|G4VK15|G4VK15_SCHMA Putative pdz domain containing guanine nucleotide exchange factor, pdz-gef OS=Schistosoma mansoni GN=Smp_053100 PE=4 SV=1	0	smm:Smp_053100 pdz domain containing guanine nucleotide exchange factor pdz-gef	0	PANTHER|PTHR23113|T|-|6|1020|	1.8e-160	PANTHER|PTHR23113:SF198|T|-|6|1020|	1.8e-160	SMART|SM00229|IPR000651|Ras-like guanine nucleotide exchange factor, N-terminal|107|219|GO:0005085|GO:0005622|GO:0051056	2.3e-09	Pfam|PF00617|IPR001895|Ras guanine-nucleotide exchange factors catalytic domain|553|755|GO:0005085|GO:0007264	1.1e-52	SMART|SM00147|IPR001895|Ras guanine-nucleotide exchange factors catalytic domain|551|808|GO:0005085|GO:0007264	9.6e-56	Pfam|PF00618|IPR000651|Ras-like guanine nucleotide exchange factor, N-terminal|111|198|GO:0005085|GO:0005622|GO:0051056	2.9e-12
Sjp_0080660	99.9	99.9	99.9	100	99.9	99.9	99.9		100	100	100	100	100	99.9	100	99.9143	99.9857	99.9857	black	sp|Q9C0G0|ZN407_HUMAN Zinc finger protein 407 OS=Homo sapiens GN=ZNF407 PE=1 SV=2	2e-06	tr|G4V835|G4V835_SCHMA Putative uncharacterized protein OS=Schistosoma mansoni GN=Smp_141120 PE=4 SV=1	0	smm:Smp_141120 hypothetical protein	0	ProSitePatterns|PS00028|IPR007087|Zinc finger, C2H2|87|108|GO:0046872	-	PANTHER|PTHR24375|T|-|37|1314|	8.4e-12	PANTHER|PTHR24375:SF114|T|-|37|1314|	8.4e-12
Sjp_0026270	100	100	100	100	100	100	99.9		100	100	100	100	100	100	99.9	99.9857	99.9143	99.9857	black			tr|G4VP28|G4VP28_SCHMA Putative ataxia telangiectasia mutated (Atm) OS=Schistosoma mansoni GN=Smp_157820 PE=4 SV=1	0	smm:Smp_157820 ataxia telangiectasia mutated (atm)	0
Sjp_0065950	100	100	99.9	100	100	99.9	99.8		100	100	100	100	100	100	100	99.9429	99.9429	100	black	sp|Q5TYW6|RSPH9_DANRE Radial spoke head protein 9 homolog OS=Danio rerio GN=rsph9 PE=2 SV=1	6e-68	tr|Q5D8R2|Q5D8R2_SCHJA SJCHGC08964 protein (Fragment) OS=Schistosoma japonicum PE=2 SV=1	3e-160	smm:Smp_001610 hypothetical protein	3e-139	PANTHER|PTHR22069|T|-|2|276|	4.1e-122
Sjp_0095010	99.9	100	99.9	99.9	100	99.9	99.9		100	100	100	100	100	100	100	99.9286	99.9571	100	black	sp|Q9VSL7|FOI_DROME Zinc transporter foi OS=Drosophila melanogaster GN=foi PE=1 SV=3	2e-15	tr|G4LVY3|G4LVY3_SCHMA Tubulin tyrosine ligase-related OS=Schistosoma mansoni GN=Smp_210210 PE=4 SV=1	4e-88	smm:Smp_159970 tubulin tyrosine ligase	3e-88	PANTHER|PTHR12191:SF9|T|-|26|319|	1e-63	PANTHER|PTHR12191|T|-|26|319|	1e-63	Pfam|PF02535|IPR003689|Zinc/iron permease|34|321|GO:0016020|GO:0030001|GO:0046873|GO:0055085	1.5e-26
Sjp_0041350	99.9	99.9	99.9	99.9	99.9	100	99.8		100	100	100	100	100	100	100	99.9	99.9857	100	black	sp|O00533|CHL1_HUMAN Neural cell adhesion molecule L1-like protein OS=Homo sapiens GN=CHL1 PE=1 SV=4	1e-07	tr|G4V9E1|G4V9E1_SCHMA Putative immunoglobulin domain superfamily (Sensory guidance protein) OS=Schistosoma mansoni GN=Smp_172070 PE=4 SV=1	0	smm:Smp_172070 hypothetical protein	0	Pfam|PF13882|IPR026966|Neurofascin/L1/NrCAM, C-terminal domain|701|788|	7.5e-09
Sjp_0098340	99.9	99.9	99.9	99.9	99.9	99.9	99.8		100	100	100	100	100	100	100	99.8857	100	100	grey	sp|Q2KHT3|CL16A_HUMAN Protein CLEC16A OS=Homo sapiens GN=CLEC16A PE=2 SV=2	5e-19	tr|G4VNK0|G4VNK0_SCHMA Putative uncharacterized protein OS=Schistosoma mansoni GN=Smp_143110 PE=4 SV=1	6e-110	smm:Smp_143110 hypothetical protein	3e-110	PANTHER|PTHR21481|T|-|7|145|	8.8e-28
Sjp_0013700	99.5	100	99.9	99.9	99.9	100	100		100	100	100	100	100	100	100	99.8857	100	100	grey	sp|Q9Y619|ORNT1_HUMAN Mitochondrial ornithine transporter 1 OS=Homo sapiens GN=SLC25A15 PE=1 SV=1	2e-51	tr|G4LYG3|G4LYG3_SCHMA Ornithine transporter 2 (Solute carrier family 25 member 2) OS=Schistosoma mansoni GN=Smp_000680 PE=3 SV=1	4e-142	smm:Smp_000680 ORNT2; ornithine transporter 2 (solute carrier family 25 member 2)	2e-142	PANTHER|PTHR24089:SF234|T|-|1|291|	9.6e-125	Pfam|PF00153|IPR018108|Mitochondrial substrate/solute carrier|101|181|	1.9e-13	Pfam|PF00153|IPR018108|Mitochondrial substrate/solute carrier|190|287|	2.2e-20	Pfam|PF00153|IPR018108|Mitochondrial substrate/solute carrier|8|83|	6e-14	PANTHER|PTHR24089|T|-|1|291|	9.6e-125
Sjp_0064350	100	100	100	99.7	99.7	99.9	99.9		100	100	100	100	100	100	100	99.8857	100	100	grey	sp|Q9VEX9|SAP18_DROME Histone deacetylase complex subunit SAP18 OS=Drosophila melanogaster GN=Bin1 PE=1 SV=1	3e-37	tr|G4M0F3|G4M0F3_SCHMA Sap18, putative OS=Schistosoma mansoni GN=Smp_085480 PE=4 SV=1	3e-87	smm:Smp_085480 sap18	2e-87	PANTHER|PTHR13082|IPR010516|Sin3 associated polypeptide p18|9|128|	1.2e-66	Pfam|PF06487|IPR010516|Sin3 associated polypeptide p18|7|125|	2.3e-41
Sjp_0062400	99.8	99.9	99.8	100	99.9	100	99.8		100	100	100	100	100	100	100	99.8857	100	100	black	sp|Q5ZJL4|CLP1_CHICK Polyribonucleotide 5'-hydroxyl-kinase Clp1 OS=Gallus gallus GN=CLP1 PE=2 SV=1	9e-73	tr|G4LUE4|G4LUE4_SCHMA Cleavage/polyadenylation factor ia subunit clp1p, putative OS=Schistosoma mansoni GN=Smp_019130 PE=4 SV=1	0	smm:Smp_019130 cleavage/polyadenylation factor ia subunit clp1p	0	Pfam|PF06807|IPR010655|Pre-mRNA cleavage complex II Clp1|249|434|	1.2e-19	Pfam|PF03205|IPR029007|MobB-type P-loop domain|119|220|	1.6e-11	PANTHER|PTHR12755|T|-|10|439|	9.2e-130	PANTHER|PTHR12755:SF6|T|-|10|439|	9.2e-130
Sjp_0028630	99.8	100	99.8	100	99.8	99.8	100		100	100	100	100	100	100	100	99.8857	100	100	black	sp|Q7SY07|EIF1A_DANRE Probable RNA-binding protein EIF1AD OS=Danio rerio GN=eif1ad PE=2 SV=1	1e-13	tr|Q5DBL0|Q5DBL0_SCHJA Putative uncharacterized protein OS=Schistosoma japonicum PE=2 SV=1	3e-68	smm:Smp_004000 hypothetical protein	2e-51	PANTHER|PTHR21641|T|-|5|139|	5.1e-33	Pfam|PF01176|IPR006196|RNA-binding domain, S1, IF1 type|25|88|GO:0003723|GO:0003743|GO:0006413	9.6e-18
Sjp_0030560	99.8	100	100	99.8	100	99.8	99.8		100	100	100	100	100	100	100	99.8857	100	100	black	sp|P49459|UBE2A_HUMAN Ubiquitin-conjugating enzyme E2 A OS=Homo sapiens GN=UBE2A PE=1 SV=2	1e-53	tr|Q5DDG9|Q5DDG9_SCHJA SJCHGC06418 protein OS=Schistosoma japonicum PE=2 SV=1	4e-79	smm:Smp_118220 ubiquitin-conjugating enzyme rad6	2e-77	PANTHER|PTHR24067|T|-|1|153|	5.3e-93	SMART|SM00212|T|-|7|150|	2.6e-65	ProSitePatterns|PS00183|IPR023313|Ubiquitin-conjugating enzyme, active site|77|92|	-	PANTHER|PTHR24067:SF26|T|-|1|153|	5.3e-93	Pfam|PF00179|IPR000608|Ubiquitin-conjugating enzyme, E2|8|143|GO:0016881	6.6e-48
Sjp_0039930	100	99.8	100	99.8	99.8	100	99.8		100	100	100	100	100	100	100	99.8857	100	100	black	sp|Q90YS2|RS3_ICTPU 40S ribosomal protein S3 OS=Ictalurus punctatus GN=rps3 PE=2 SV=1	5e-55	tr|B3GUS2|B3GUS2_SCHJA Putative uncharacterized protein OS=Schistosoma japonicum PE=2 SV=1	4e-75	smm:Smp_027610 40S ribosomal protein S3	9e-75	ProSitePatterns|PS00548|IPR018280|Ribosomal protein S3, conserved site|57|93|GO:0003723|GO:0003735|GO:0005622|GO:0005840|GO:0006412	-	PANTHER|PTHR11760|T|-|3|138|	1.5e-71	Pfam|PF00189|IPR001351|Ribosomal protein S3, C-terminal|15|98|GO:0003735|GO:0005840|GO:0006412	9.7e-16
Sjp_0044690	99.6	100	100	100	100	99.6	100		100	100	100	100	100	100	100	99.8857	100	100	grey	sp|Q8IS44|DRD2L_DROME Dopamine D2-like receptor OS=Drosophila melanogaster GN=D2R PE=2 SV=1	2e-06	tr|G4VMM5|G4VMM5_SCHMA Putative alpha-1 adrenergic receptor OS=Schistosoma mansoni GN=Smp_010470 PE=4 SV=1	3e-13	smm:Smp_010470 alpha-1 adrenergic receptor	1e-13	PANTHER|PTHR24249|T|-|15|69|	6.1e-13	Pfam|PF00001|IPR000276|G protein-coupled receptor, rhodopsin-like|15|66|GO:0004930|GO:0007186|GO:0016021	2.3e-10	PANTHER|PTHR24249:SF239|T|-|15|69|	6.1e-13
Sjp_0044700	100	99.8	99.8	99.8	99.8	100	100		100	100	100	100	100	100	100	99.8857	100	100	black	sp|Q5T5A4|CA194_HUMAN Uncharacterized protein C1orf194 OS=Homo sapiens GN=C1orf194 PE=2 SV=1	1e-21	tr|Q5DF29|Q5DF29_SCHJA SJCHGC04243 protein OS=Schistosoma japonicum PE=2 SV=1	7e-87	smm:Smp_010450 hypothetical protein	4e-71	PANTHER|PTHR10924:SF7|T|-|34|167|	1.7e-55	Pfam|PF12494|IPR022179|Protein of unknown function DUF3695|32|113|	8.4e-30	PANTHER|PTHR10924|T|-|34|167|	1.7e-55
Sjp_0088280	100	100	100	99.6	99.6	100	100		100	100	100	100	100	100	100	99.8857	100	100	grey	sp|Q6IPM2|IQCE_HUMAN IQ domain-containing protein E OS=Homo sapiens GN=IQCE PE=1 SV=2	3e-08	tr|G4VT34|G4VT34_SCHMA Subfamily M23B non-peptidase homologue (M23 family) OS=Schistosoma mansoni GN=Smp_021390 PE=4 SV=1	4e-62	smm:Smp_021390 subfamily M23B non-peptidase homologue (M23 family)	2e-62
Sjp_0091280	100	100	100	100	100	99.6	99.6		100	100	100	100	100	100	100	99.8857	100	100	grey			tr|Q5BTJ4|Q5BTJ4_SCHJA SJCHGC00690 protein (Fragment) OS=Schistosoma japonicum PE=2 SV=2	6e-31	smm:Smp_025860 hypothetical protein	1e-25	PANTHER|PTHR20940|T|-|1|70|	3.5e-24	PANTHER|PTHR20940:SF1|T|-|1|70|	3.5e-24	SMART|SM00152|IPR001152|Thymosin beta-4|8|44|GO:0003779|GO:0005737|GO:0007010	1.1e-09	Pfam|PF01290|IPR001152|Thymosin beta-4|2|43|GO:0003779|GO:0005737|GO:0007010	1.8e-16
Sjp_0022410	99.9	100	100	100	100	100	100		99.6	100	100	100	100	100	100	99.9857	99.9429	99.9429	black	sp|Q9NQQ7|S35C2_HUMAN Solute carrier family 35 member C2 OS=Homo sapiens GN=SLC35C2 PE=1 SV=2	2e-46	tr|C4QF60|C4QF60_SCHMA Solute carrier family 35 member C2, putative OS=Schistosoma mansoni GN=Smp_066150 PE=4 SV=1	1e-92	smm:Smp_066150 solute carrier family 35 member C2	8e-93	PANTHER|PTHR11132:SF32|T|-|1|218|	4.9e-87	PANTHER|PTHR11132|T|-|1|218|	4.9e-87	Pfam|PF03151|IPR004853|Triose-phosphate transporter domain|51|199|	4.4e-29
Sjp_0097650	100	100	100	100	100	99.9	100		100	100	100	100	100	99.6	100	99.9857	99.9429	99.9429	black	sp|Q62036|AZI1_MOUSE 5-azacytidine-induced protein 1 OS=Mus musculus GN=Azi1 PE=1 SV=2	2e-11	tr|C4QPJ9|C4QPJ9_SCHMA Putative uncharacterized protein OS=Schistosoma mansoni GN=Smp_103420 PE=4 SV=2	6e-37	smm:Smp_103420 hypothetical protein	2e-37	PANTHER|PTHR31540|T|-|1|282|	1e-18	PANTHER|PTHR31540:SF1|T|-|1|282|	1e-18
Sjp_0037730	100	99.9	99.9	100	100	99.9	100		100	100	100	100	100	99.8	100	99.9571	99.9429	99.9714	black	sp|Q9ER88|RT29_MOUSE 28S ribosomal protein S29, mitochondrial OS=Mus musculus GN=Dap3 PE=2 SV=1	3e-48	tr|G4VB00|G4VB00_SCHMA Putative uncharacterized protein OS=Schistosoma mansoni GN=Smp_210450 PE=4 SV=1	6e-180	smm:Smp_126130 hypothetical protein	0	PANTHER|PTHR12810:SF0|T|-|49|421|	6.6e-78	Pfam|PF10236|IPR019368|Ribosomal protein S23/S29, mitochondrial|125|416|	3.9e-44	PANTHER|PTHR12810|T|-|49|421|	6.6e-78
Sjp_0074350	99.9	99.9	100	99.9	100	100	100		100	99.7	100	100	100	100	100	99.9571	99.9571	99.9571	black			tr|Q5DER8|Q5DER8_SCHJA SJCHGC02675 protein OS=Schistosoma japonicum PE=2 SV=1	2e-152	smm:Smp_176380 hypothetical protein	5e-106
Sjp_0000540	100	100	100	100	99.9	99.9	99.8		100	100	100	100	100	100	99.9	99.9429	99.9429	99.9857	black	sp|P27038|AVR2A_MOUSE Activin receptor type-2A OS=Mus musculus GN=Acvr2a PE=1 SV=1	4e-65	tr|Q6GZL5|Q6GZL5_SCHMA Type II serine/threonine kinase OS=Schistosoma mansoni PE=2 SV=1	6e-163	smm:Smp_080120.2 protein kinase	1e-164	Pfam|PF00069|IPR000719|Protein kinase domain|412|612|GO:0004672|GO:0005524|GO:0006468	1.3e-34	PANTHER|PTHR23255:SF10|T|-|376|658|	1.6e-128	PANTHER|PTHR23255|IPR000333|Ser/Thr protein kinase, TGFB receptor|376|658|GO:0004702|GO:0005524|GO:0007178|GO:0016020	1.6e-128
Sjp_0067790	100	99.9	100	99.9	99.9	100	100		100	100	100	100	100	100	100	99.9571	99.9143	100	black	sp|Q8CCB4|VPS53_MOUSE Vacuolar protein sorting-associated protein 53 homolog OS=Mus musculus GN=Vps53 PE=2 SV=1	1e-53	tr|G4VRG2|G4VRG2_SCHMA Long-chain-fatty-acid--CoA ligase OS=Schistosoma mansoni GN=Smp_168050 PE=4 SV=1	1e-175	smm:Smp_168050 long-chain-fatty-acid--CoA ligase (EC:6.3.1.2)	6e-172	Pfam|PF04100|IPR007234|Vps53-like, N-terminal|8|58|	1.1e-08	PANTHER|PTHR12820|T|-|10|501|	7.3e-94	PANTHER|PTHR12820:SF0|T|-|10|501|	7.3e-94
Sjp_0011510	100	99.8	100	100	100	99.8	100		100	100	100	100	100	100	100	99.9429	99.9286	100	black	sp|Q6P833|LSM12_XENTR Protein LSM12 homolog OS=Xenopus tropicalis GN=lsm12 PE=2 SV=2	6e-15	tr|Q5DC85|Q5DC85_SCHJA SJCHGC02504 protein OS=Schistosoma japonicum PE=2 SV=1	5e-102	smm:Smp_023700.2 hypothetical protein	3e-85	Pfam|PF09793|IPR019181|Anticodon-binding domain|74|164|	4.2e-20	PANTHER|PTHR13542|T|-|1|171|	5.4e-44
Sjp_0054810	100	100	100	100	100	99.8	99.8		100	100	100	100	100	100	100	99.9429	99.9286	100	black	sp|P54611|VATE_DROME V-type proton ATPase subunit E OS=Drosophila melanogaster GN=Vha26 PE=2 SV=1	1e-60	tr|Q86ER0|Q86ER0_SCHJA SJCHGC05359 protein OS=Schistosoma japonicum PE=2 SV=1	5e-117	smm:Smp_085520 vacuolar ATP synthase subunit E	4e-105	Pfam|PF01991|IPR002842|ATPase, V1/A1 complex, subunit E|3|200|GO:0015991|GO:0033178|GO:0046961	4.5e-63	PANTHER|PTHR11583|T|-|1|210|	7.3e-102	PANTHER|PTHR11583:SF1|T|-|1|210|	7.3e-102
Sjp_0048600	99.9	99.9	99.9	99.9	100	99.9	100		100	100	100	100	100	100	100	99.9286	99.9429	100	black	sp|Q5RJY2|G2E3_MOUSE G2/M phase-specific E3 ubiquitin-protein ligase OS=Mus musculus GN=G2e3 PE=2 SV=2	3e-16	tr|G4V6G7|G4V6G7_SCHMA Putative phd finger protein OS=Schistosoma mansoni GN=Smp_104980 PE=4 SV=1	0	smm:Smp_104980 phd finger protein	0	PANTHER|PTHR12420|T|-|13|305|	6.9e-65	Pfam|PF13771|T|-|38|129|	1.1e-14
Sjp_0067700	99.9	99.9	99.9	99.9	99.9	99.9	99.9		100	100	100	100	100	100	100	99.9	99.9714	100	black	sp|Q9C102|GLT1_SCHPO Putative glutamate synthase [NADPH] OS=Schizosaccharomyces pombe (strain 972 / ATCC 24843) GN=glt1 PE=2 SV=1	0	tr|G4VS94|G4VS94_SCHMA Putative glutamate synthase OS=Schistosoma mansoni GN=Smp_128380 PE=4 SV=1	0	smm:Smp_128380.2 glutamate synthase	0	PANTHER|PTHR11938:SF47|T|-|1|805|	0	Pfam|PF07992|IPR023753|Pyridine nucleotide-disulphide oxidoreductase, FAD/NAD(P)-binding domain|1002|1351|GO:0016491|GO:0055114	2.4e-15	PANTHER|PTHR11938|T|-|1|805|	0	Pfam|PF01645|IPR002932|Glutamate synthase domain|89|453|GO:0006537|GO:0015930|GO:0016638|GO:0055114	8.5e-151	Pfam|PF00070|IPR001327|Pyridine nucleotide-disulphide oxidoreductase, NAD-binding domain|1002|1074|GO:0016491|GO:0050660|GO:0055114	7.3e-07	Pfam|PF14691|IPR028261|Dihydroprymidine dehydrogenase domain II|877|987|	1.2e-22	IPRO	Pfam|PF01493|IPR002489|Glutamate synthase, alpha subunit, C-terminal|558|749|GO:0008152|GO:0016491|GO:0055114	1.2e-58
Sjp_0049480	99.9	100	100	99.7	99.9	100	100		100	100	100	100	100	100	100	99.9286	99.9429	100	grey	sp|Q8N2K1|UB2J2_HUMAN Ubiquitin-conjugating enzyme E2 J2 OS=Homo sapiens GN=UBE2J2 PE=1 SV=3	5e-77	tr|G4M0Y6|G4M0Y6_SCHMA Ubiquitin-conjugating enzyme E2 j2, putative OS=Schistosoma mansoni GN=Smp_059750.2 PE=4 SV=1	1e-126	smm:Smp_059750.2 ubiquitin-conjugating enzyme E2 j2	6e-127	PANTHER|PTHR24067|T|-|1|182|	1.7e-93	SMART|SM00212|T|-|15|162|	1e-31	PANTHER|PTHR24067:SF42|T|-|1|182|	1.7e-93	Pfam|PF00179|IPR000608|Ubiquitin-conjugating enzyme, E2|16|126|GO:0016881	7.8e-27
Sjp_0102300	99.7	99.9	100	100	100	99.9	100		100	100	100	100	100	100	100	99.9286	99.9429	100	grey	sp|Q86YT5|S13A5_HUMAN Solute carrier family 13 member 5 OS=Homo sapiens GN=SLC13A5 PE=1 SV=1	3e-35	tr|Q5DD32|Q5DD32_SCHJA SJCHGC03212 protein OS=Schistosoma japonicum PE=2 SV=1	7e-115	smm:Smp_170080 sodium/dicarboxylate cotransporter-related	8e-105	PANTHER|PTHR10283:SF82|T|-|1|247|	2.1e-79	Pfam|PF00939|IPR001898|Sodium/sulphate symporter|24|229|GO:0005215|GO:0006814|GO:0016020|GO:0055085	5.8e-35	PANTHER|PTHR10283|T|-|1|247|	2.1e-79
Sjp_0036720	99.9	99.9	99.9	99.9	99.9	99.9	99.9		100	100	100	100	100	100	100	99.9	99.9714	100	black	sp|P23258|TBG1_HUMAN Tubulin gamma-1 chain OS=Homo sapiens GN=TUBG1 PE=1 SV=2	0	tr|G4V949|G4V949_SCHMA Putative tubulin gamma chain OS=Schistosoma mansoni GN=Smp_034670 PE=3 SV=1	0	smm:Smp_034670 tubulin subunit gamma	0	PANTHER|PTHR11588|IPR000217|Tubulin|2|453|GO:0005874|GO:0007017	0	Pfam|PF03953|IPR018316|Tubulin/FtsZ, 2-layer sandwich domain|264|391|GO:0003924|GO:0005525|GO:0006184|GO:0043234|GO:0051258	2.8e-46	ProSitePatterns|PS00227|IPR017975|Tubulin, conserved site|142|148|GO:0005525|GO:0005874|GO:0007017	-	Pfam|PF00091|IPR003008|Tubulin/FtsZ, GTPase domain|5|226|	3.6e-72	SMART|SM00864|IPR003008|Tubulin/FtsZ, GTPase domain|48|247|	2.8e-60	PANTHER|PTHR11588:SF62|T|-|2|453|	0	IPRO	SMART|SM00865|IPR018316|Tubulin/FtsZ, 2-layer sandwich domain|249|393|GO:0003924|GO:0005525|GO:0006184|GO:0043234|GO:0051258	1e-23
Sjp_0091050	99.9	99.9	99.9	99.9	99.9	99.9	99.9		100	100	100	100	100	100	100	99.9	99.9714	100	black	sp|Q6GL75|DCC1_XENTR Sister chromatid cohesion protein DCC1 OS=Xenopus tropicalis GN=dscc1 PE=2 SV=1	4e-12	tr|Q5DHH8|Q5DHH8_SCHJA SJCHGC06258 protein OS=Schistosoma japonicum PE=2 SV=1	0	smm:Smp_145550 dcc1-related	7e-144	Pfam|PF09724|IPR019128|Sister chromatid cohesion protein Dcc1|164|342|	3e-11	Pfam|PF09724|IPR019128|Sister chromatid cohesion protein Dcc1|41|157|	2.6e-09	PANTHER|PTHR30620:SF13|T|-|409|514|	1e-49	PANTHER|PTHR30620|IPR026892|Glycoside hydrolase family 3|409|514|GO:0004553	1e-49
Sjp_0066910	99.9	99.9	99.9	99.8	99.8	99.9	99.9		100	100	100	100	100	100	100	99.8714	100	100	black	sp|Q2HWU2|PDIA1_MACFU Protein disulfide-isomerase OS=Macaca fuscata fuscata GN=P4HB PE=2 SV=1	6e-11	tr|G4VPA8|G4VPA8_SCHMA Putative uncharacterized protein OS=Schistosoma mansoni GN=Smp_157700 PE=4 SV=1	3e-152	smm:Smp_157700 hypothetical protein	2e-152	Pfam|PF13848|T|-|177|328|	1.4e-09
Sjp_0005140	99.8	99.9	99.8	100	99.9	99.9	99.8		100	100	100	100	100	100	100	99.8714	100	100	black	sp|Q5R507|CAPZB_PONAB F-actin-capping protein subunit beta OS=Pongo abelii GN=CAPZB PE=2 SV=2	2e-96	tr|Q5DGZ0|Q5DGZ0_SCHJA SJCHGC06366 protein OS=Schistosoma japonicum PE=2 SV=1	7e-160	smm:Smp_186650 f-actin capping protein beta subunit	2e-115	Pfam|PF01115|IPR001698|F-actin-capping protein subunit beta|10|248|GO:0003779|GO:0008290|GO:0030036|GO:0071203	3.8e-96	ProSitePatterns|PS00231|IPR019771|F-actin capping protein, beta subunit, conserved site|66|71|GO:0003779|GO:0005737|GO:0008290|GO:0030036	-	PANTHER|PTHR10619|IPR001698|F-actin-capping protein subunit beta|6|280|GO:0003779|GO:0008290|GO:0030036|GO:0071203	3e-163
Sjp_0031130	99.9	99.8	99.9	99.9	99.8	100	99.8		100	100	100	100	100	100	100	99.8714	100	100	black	sp|P51958|CDK1_CARAU Cyclin-dependent kinase 1 OS=Carassius auratus GN=cdk1 PE=2 SV=1	3e-115	tr|Q5DB60|Q5DB60_SCHJA SJCHGC05810 protein OS=Schistosoma japonicum PE=2 SV=1	0	smm:Smp_080730 serine/threonine protein kinase	0	SMART|SM00220|IPR002290|Serine/threonine/dual specificity protein kinase, catalytic domain|12|300|GO:0004672|GO:0005524|GO:0006468	1.3e-95	ProSitePatterns|PS00108|IPR008271|Serine/threonine-protein kinase, active site|132|144|GO:0004674|GO:0006468	-	Pfam|PF00069|IPR000719|Protein kinase domain|14|300|GO:0004672|GO:0005524|GO:0006468	6.2e-72	ProSitePatterns|PS00107|IPR017441|Protein kinase, ATP binding site|18|41|GO:0005524	-	PANTHER|PTHR24056|T|-|9|309|	2.3e-167
Sjp_0034910	99.9	100	99.9	99.8	99.8	99.9	99.8		100	100	100	100	100	100	100	99.8714	100	100	black	sp|Q26609|HXK_SCHMA Hexokinase OS=Schistosoma mansoni PE=1 SV=2	3e-116	tr|Q5DEN8|Q5DEN8_SCHJA SJCHGC07032 protein OS=Schistosoma japonicum PE=2 SV=1	2e-115	smm:Smp_043030 hexokinase (EC:2.7.1.1)	5e-115	Pfam|PF03727|IPR022673|Hexokinase, C-terminal|109|337|GO:0005524|GO:0005975|GO:0016773	4.4e-66	PANTHER|PTHR19443|IPR001312|Hexokinase|6|342|GO:0005524|GO:0005975|GO:0016773	4.3e-111
Sjp_0037710	99.9	99.8	99.9	99.8	99.9	99.8	100		100	100	100	100	100	100	100	99.8714	100	100	black	sp|Q29AU5|MTG1_DROPS Mitochondrial GTPase 1 OS=Drosophila pseudoobscura pseudoobscura GN=GA14342 PE=3 SV=2	3e-10	tr|Q5D8S9|Q5D8S9_SCHJA SJCHGC02137 protein OS=Schistosoma japonicum PE=2 SV=1	2e-150	smm:Smp_114160 GTP-binding protein-related	4e-114	Pfam|PF01926|IPR006073|GTP binding domain|73|162|GO:0005525	2.4e-13	PANTHER|PTHR11089|T|-|1|285|	7.5e-40	PANTHER|PTHR11089:SF4|T|-|1|285|	7.5e-40
Sjp_0058940	99.7	99.7	99.7	100	100	100	100		100	100	100	100	100	100	100	99.8714	100	100	grey			tr|G4VPV2|G4VPV2_SCHMA Putative survival motor neuron protein OS=Schistosoma mansoni GN=Smp_064830 PE=4 SV=1	2e-65	smm:Smp_064830 survival motor neuron protein	1e-65	SMART|SM00333|IPR002999|Tudor domain|59|117|	9.9e-07	PANTHER|PTHR12664|T|-|1|204|	1.4e-54	Pfam|PF06003|IPR010304|Survival motor neuron|53|128|GO:0003723|GO:0005634|GO:0005737|GO:0006397	5.2e-06	PANTHER|PTHR12664:SF2|T|-|1|204|	1.4e-54
Sjp_0070810	100	100	99.7	100	99.7	100	99.7		100	100	100	100	100	100	100	99.8714	100	100	grey	sp|Q9CQ89|CUTA_MOUSE Protein CutA OS=Mus musculus GN=Cuta PE=2 SV=3	9e-28	tr|Q86FB2|Q86FB2_SCHJA SJCHGC05154 protein OS=Schistosoma japonicum PE=2 SV=1	1e-52	smm:Smp_048870 divalent cation tolerance cuta-related	6e-49	Pfam|PF03091|IPR004323|Divalent ion tolerance protein, CutA|3|102|GO:0010038	2.5e-37	PANTHER|PTHR23419|IPR004323|Divalent ion tolerance protein, CutA|1|102|GO:0010038	2.1e-51
Sjp_0074960	100	100	99.7	100	100	100	99.4		100	100	100	100	100	100	100	99.8714	100	100	grey	sp|Q2KII4|ELOC_BOVIN Transcription elongation factor B polypeptide 1 OS=Bos taurus GN=TCEB1 PE=3 SV=1	4e-51	tr|G4VL25|G4VL25_SCHMA Putative uncharacterized protein OS=Schistosoma mansoni GN=Smp_009320.2 PE=4 SV=1	1e-62	smm:Smp_009320.2 hypothetical protein	5e-63	SMART|SM00512|IPR001232|SKP1 component|22|118|GO:0006511	6e-30	Pfam|PF03931|IPR016073|SKP1 component, POZ domain|23|85|GO:0006511	5.5e-21	PANTHER|PTHR20648|T|-|9|118|	1.4e-72
Sjp_0063230	100	99.8	99.7	100	100	99.8	99.8		100	100	100	100	100	100	100	99.8714	100	100	grey	sp|O70433|FHL2_MOUSE Four and a half LIM domains protein 2 OS=Mus musculus GN=Fhl2 PE=1 SV=1	5e-67	tr|B1AAM6|B1AAM6_SCHMA LIMPETin OS=Schistosoma mansoni PE=2 SV=1	5e-85	smm:Smp_048560 four and A half lim domains	3e-85	ProSitePatterns|PS00478|IPR001781|Zinc finger, LIM-type|28|63|GO:0008270	-	Pfam|PF00412|IPR001781|Zinc finger, LIM-type|28|84|GO:0008270	1.9e-12	Pfam|PF00412|IPR001781|Zinc finger, LIM-type|148|202|GO:0008270	4.6e-10	Pfam|PF00412|IPR001781|Zinc finger, LIM-type|89|143|GO:0008270	2.3e-13	SMART|SM00132|IPR001781|Zinc finger, LIM-type|147|202|GO:0008270	3e-14	SMART|SM00132|IPR001781|Zinc finger, LIM-type|88|139|GO:0008270	8.5e-16	IPRO	SMART|SM00132|IPR001781|Zinc finger, LIM-type|27|80|GO:0008270	2.9e-15	IPRO	ProSitePatterns|PS00478|IPR001781|Zinc finger, LIM-type|148|185|GO:0008270	-	IPRO	ProSitePatterns|PS00478|IPR001781|Zinc finger, LIM-type|89|122|GO:0008270	-	IPRO	PANTHER|PTHR24205|T|-|3|204|	5.7e-125
Sjp_0063260	99.9	99.8	100	99.9	100	99.9	99.9		100	99.8	100	100	100	100	100	99.9143	99.9714	99.9714	black	sp|Q32KQ2|WDR53_BOVIN WD repeat-containing protein 53 OS=Bos taurus GN=WDR53 PE=2 SV=1	9e-20	tr|G4VP01|G4VP01_SCHMA Putative wd40 protein OS=Schistosoma mansoni GN=Smp_132090 PE=4 SV=1	3e-137	smm:Smp_132090 hypothetical protein	2e-136	Pfam|PF00400|IPR001680|WD40 repeat|5|39|GO:0005515	4.3e-06	PANTHER|PTHR22847|T|-|3|373|	5.2e-66	PANTHER|PTHR22847:SF354|T|-|3|373|	5.2e-66
Sjp_0005920	100	99.9	100	100	100	99.9	100		100	99.6	100	100	100	100	100	99.9714	99.9429	99.9429	black	sp|Q6NZ21|RNFT1_DANRE RING finger and transmembrane domain-containing protein 1 OS=Danio rerio GN=rnft1 PE=2 SV=2	1e-08	tr|Q5DI39|Q5DI39_SCHJA SJCHGC02262 protein OS=Schistosoma japonicum PE=2 SV=1	8e-112	smm:Smp_123040 hypothetical protein	1e-88	Pfam|PF13920|T|-|170|215|	6.1e-07	PANTHER|PTHR15860|T|-|12|232|	1.2e-37
Sjp_0035570	100	99.9	100	100	100	100	99.9		100	100	100	100	100	100	99.6	99.9714	99.9429	99.9429	black	sp|Q6ZM63|GPN3_DANRE GPN-loop GTPase 3 OS=Danio rerio GN=gpn3 PE=2 SV=2	4e-58	tr|G4LWM2|G4LWM2_SCHMA Putative uncharacterized protein OS=Schistosoma mansoni GN=Smp_172090 PE=4 SV=1	4e-91	smm:Smp_172090 hypothetical protein	2e-91	Pfam|PF03029|IPR004130|Uncharacterised protein family, ATP binding|15|205|GO:0000166	1.8e-65	PANTHER|PTHR21231:SF4|T|-|11|212|	5.5e-118	PANTHER|PTHR21231|T|-|11|212|	5.5e-118
Sjp_0093990	99.9	99.9	100	99.9	99.9	99.9	100		100	100	100	100	100	99.9	100	99.9286	99.9429	99.9857	black	sp|Q8C761|WDR60_MOUSE WD repeat-containing protein 60 OS=Mus musculus GN=Wdr60 PE=2 SV=1	2e-09	tr|G4VQF5|G4VQF5_SCHMA Putative uncharacterized protein OS=Schistosoma mansoni GN=Smp_141850 PE=4 SV=1	0	smm:Smp_141850 hypothetical protein	0	PANTHER|PTHR16022|T|-|125|792|	6.1e-41	ProSitePatterns|PS00678|IPR019775|WD40 repeat, conserved site|610|624|	-
Sjp_0037640	99.9	99.9	99.9	99.9	99.9	100	100		100	100	100	100	100	100	100	99.9286	99.9286	100	black	sp|Q5RBD4|DHX35_PONAB Probable ATP-dependent RNA helicase DHX35 OS=Pongo abelii GN=DHX35 PE=2 SV=1	7e-118	tr|G4VAY7|G4VAY7_SCHMA Putative atp-dependent RNA helicase OS=Schistosoma mansoni GN=Smp_093580 PE=4 SV=1	0	smm:Smp_093580 ATP-dependent RNA Helicase	0	PANTHER|PTHR18934|T|-|36|644|	4e-213	PANTHER|PTHR18934:SF89|T|-|36|644|	4e-213	Pfam|PF00271|IPR001650|Helicase, C-terminal|305|392|	1.3e-16	SMART|SM00490|IPR001650|Helicase, C-terminal|276|393|	4.7e-17	Pfam|PF04408|IPR007502|Helicase-associated domain|455|549|GO:0004386	5.1e-08	SMART|SM00847|IPR007502|Helicase-associated domain|454|551|GO:0004386	1.9e-07
Sjp_0011500	99.9	99.9	100	100	99.9	100	99.9		99.9	100	100	100	100	100	100	99.9429	99.9286	99.9857	black	sp|A2AH22|AMRA1_MOUSE Activating molecule in BECN1-regulated autophagy protein 1 OS=Mus musculus GN=Ambra1 PE=1 SV=1	7e-22	tr|G4VF76|G4VF76_SCHMA Putative uncharacterized protein OS=Schistosoma mansoni GN=Smp_156350 PE=4 SV=1	0	smm:Smp_156350 hypothetical protein	0	PANTHER|PTHR22874|T|-|5|1054|	5.9e-110	PANTHER|PTHR22874:SF1|T|-|5|1054|	5.9e-110
Sjp_0051780	99.9	100	100	99.9	99.9	99.9	99.9		99.8	100	100	100	100	100	100	99.9286	99.9571	99.9714	black	sp|Q5SP67|WDR26_DANRE WD repeat-containing protein 26 OS=Danio rerio GN=wdr26 PE=1 SV=1	4e-55	tr|G4VTN3|G4VTN3_SCHMA Putative wd-repeat protein OS=Schistosoma mansoni GN=Smp_163780 PE=4 SV=1	9e-166	smm:Smp_163780 hypothetical protein	7e-171	PANTHER|PTHR22838|T|-|31|945|	4.1e-114	SMART|SM00668|IPR006595|CTLH, C-terminal LisH motif|67|126|	3.4e-08	PANTHER|PTHR22838:SF0|T|-|31|945|	4.1e-114
Sjp_0071960	99.9	100	100	99.9	100	99.8	99.9		100	100	100	100	100	100	100	99.9286	99.9286	100	black	sp|Q9QZ05|E2AK4_MOUSE Eukaryotic translation initiation factor 2-alpha kinase 4 OS=Mus musculus GN=Eif2ak4 PE=1 SV=2	2e-57	tr|G4V7A0|G4V7A0_SCHMA Protein kinase OS=Schistosoma mansoni GN=Smp_079390 PE=4 SV=1	0	smm:Smp_079390 protein kinase	0	ProSitePatterns|PS00108|IPR008271|Serine/threonine-protein kinase, active site|329|341|GO:0004674|GO:0006468	-	SMART|SM00220|IPR002290|Serine/threonine/dual specificity protein kinase, catalytic domain|36|511|GO:0004672|GO:0005524|GO:0006468	4.8e-41	PANTHER|PTHR11042|T|-|31|814|	4.1e-274	PANTHER|PTHR11042:SF86|T|-|31|814|	4.1e-274	Pfam|PF00069|IPR000719|Protein kinase domain|39|121|GO:0004672|GO:0005524|GO:0006468	3.5e-10	Pfam|PF00069|IPR000719|Protein kinase domain|275|504|GO:0004672|GO:0005524|GO:0006468	2.4e-38	IPRO	ProSitePatterns|PS00107|IPR017441|Protein kinase, ATP binding site|42|65|GO:0005524	-
Sjp_0091100	100	99.9	100	99.9	99.9	100	100		100	100	100	100	100	100	100	99.9571	99.9	100	black	sp|Q17QD3|RFOX1_BOVIN RNA binding protein fox-1 homolog 1 OS=Bos taurus GN=RBFOX1 PE=2 SV=1	1e-27	tr|G4VR93|G4VR93_SCHMA Putative ataxin 2-binding protein (Hexaribonucleotide binding protein 1) OS=Schistosoma mansoni GN=Smp_139980 PE=4 SV=1	7e-143	smm:Smp_139980 ataxin 2-binding protein (hexaribonucleotide binding protein 1)	1e-156	Pfam|PF00076|IPR000504|RNA recognition motif domain|143|173|GO:0003676	2e-06	PANTHER|PTHR15597|T|-|55|190|	2e-48	SMART|SM00360|IPR000504|RNA recognition motif domain|122|175|GO:0003676	5.5e-10
Sjp_0071720	100	100	100	99.8	100	100	99.7		100	100	100	100	100	100	100	99.9286	99.9286	100	grey	sp|P48597|IF4E_XENLA Eukaryotic translation initiation factor 4E OS=Xenopus laevis GN=eif4e PE=1 SV=1	8e-28	tr|Q5DGB4|Q5DGB4_SCHJA SJCHGC02221 protein OS=Schistosoma japonicum PE=2 SV=1	3e-109	smm:Smp_001500 eukaryotic translation initiation factor 4e	8e-85	Pfam|PF01652|IPR001040|Translation Initiation factor eIF- 4e|25|178|GO:0003723|GO:0003743|GO:0005737|GO:0006413	4.1e-42	ProSitePatterns|PS00813|IPR019770|Eukaryotic translation initiation factor 4E (eIF-4E), conserved site|76|99|GO:0003723|GO:0003743|GO:0005737|GO:0006413	-	PANTHER|PTHR11960|IPR001040|Translation Initiation factor eIF- 4e|25|182|GO:0003723|GO:0003743|GO:0005737|GO:0006413	3.7e-50
Sjp_0058780	100	100	100	99.9	99.9	100	100		100	100	100	100	100	100	100	99.9714	99.8857	100	black	sp|Q94516|AT5F1_DROME ATP synthase subunit b, mitochondrial OS=Drosophila melanogaster GN=ATPsyn-b PE=2 SV=2	7e-33	tr|Q5DI09|Q5DI09_SCHJA SJCHGC09031 protein OS=Schistosoma japonicum PE=2 SV=1	7e-128	smm:Smp_154530 mitochondrial ATP synthase B chain	2e-98	PANTHER|PTHR12733:SF3|T|-|64|254|	5.7e-72	Pfam|PF05405|IPR008688|ATPase, F0 complex, B chain/subunit B/MI25|85|246|GO:0000276|GO:0015078|GO:0015986	1.8e-28	PANTHER|PTHR12733|IPR013837|ATPase, F0 complex, B chain/subunit B|64|254|GO:0000276|GO:0015078|GO:0015986	5.7e-72
Sjp_0074380	99.9	99.9	99.9	99.8	99.9	99.9	99.9		100	100	100	100	100	100	100	99.8857	99.9714	100	black	sp|Q06136|KDSR_HUMAN 3-ketodihydrosphingosine reductase OS=Homo sapiens GN=KDSR PE=1 SV=1	2e-47	tr|G4V6G1|G4V6G1_SCHMA 3-keto-dihydrosphingosine reductase OS=Schistosoma mansoni GN=Smp_141720 PE=4 SV=1	1e-180	smm:Smp_141720 tsc10; 3-keto-dihydrosphingosine reductase	0	PANTHER|PTHR24320|T|-|146|465|	2.4e-97	Pfam|PF00106|IPR002198|Short-chain dehydrogenase/reductase SDR|179|352|GO:0008152|GO:0016491	5.8e-25	PANTHER|PTHR24320:SF1|T|-|146|465|	2.4e-97
Sjp_0087180	99.8	99.9	99.9	99.9	99.9	99.9	99.9		100	100	100	100	100	100	100	99.8857	99.9714	100	grey	sp|Q9DE27|RUVB2_XENLA RuvB-like 2 OS=Xenopus laevis GN=ruvbl2 PE=2 SV=1	0	tr|Q5DCR4|Q5DCR4_SCHJA SJCHGC06270 protein OS=Schistosoma japonicum PE=2 SV=1	0	smm:Smp_132690 ruvb-like 2 (reptin)	0	Pfam|PF06068|IPR010339|TIP49, C-terminal|367|437|GO:0003678|GO:0005524	9.3e-26	Pfam|PF06068|IPR010339|TIP49, C-terminal|21|298|GO:0003678|GO:0005524	2.6e-121	Pfam|PF06068|IPR010339|TIP49, C-terminal|303|364|GO:0003678|GO:0005524	3e-28	PANTHER|PTHR11093|IPR027238|RuvB-like|1|483|GO:0043141	0
Sjp_0084210	99.9	99.9	99.9	99.9	99.9	99.7	99.8		100	100	100	100	100	100	100	99.8571	100	100	grey	sp|Q7SXN5|DNM1L_DANRE Dynamin-1-like protein OS=Danio rerio GN=dnm1l PE=2 SV=1	6e-138	tr|G4V9Q0|G4V9Q0_SCHMA Putative dynamin OS=Schistosoma mansoni GN=Smp_067280 PE=3 SV=1	0	smm:Smp_067280 dynamin	0	PANTHER|PTHR11566:SF39|T|-|1|521|	6.8e-214	SMART|SM00053|IPR001401|Dynamin, GTPase domain|1|188|GO:0003924|GO:0005525	2.6e-18	Pfam|PF02212|IPR003130|Dynamin GTPase effector|425|515|GO:0003924|GO:0005525	8e-33	SMART|SM00302|IPR003130|Dynamin GTPase effector|424|515|GO:0003924|GO:0005525	1.1e-38	Pfam|PF01031|IPR000375|Dynamin central domain|91|338|GO:0005525	1.3e-73	Pfam|PF00350|IPR001401|Dynamin, GTPase domain|28|126|GO:0003924|GO:0005525	2.6e-21	IPRO	PANTHER|PTHR11566|IPR022812|Dynamin superfamily|1|521|	6.8e-214
Sjp_0040830	99.9	99.8	100	99.9	99.7	99.9	99.8		100	100	100	100	100	100	100	99.8571	100	100	grey	sp|P38411|GNAQ_LYMST Guanine nucleotide-binding protein G(q) subunit alpha OS=Lymnaea stagnalis PE=2 SV=1	6e-175	tr|G4V734|G4V734_SCHMA Putative gtp-binding protein (Q) alpha-11 subunit, gna11 OS=Schistosoma mansoni GN=Smp_005790 PE=4 SV=1	0	smm:Smp_005790 Smp_005790:mRNA:exon:7; GTP-binding protein (q) alpha-11 subunit gna11	0	PANTHER|PTHR10218:SF195|T|-|3|353|	5e-261	PANTHER|PTHR10218|IPR001019|Guanine nucleotide binding protein (G-protein), alpha subunit|3|353|GO:0003924|GO:0004871|GO:0007186|GO:0019001|GO:0031683	5e-261	Pfam|PF00503|IPR001019|Guanine nucleotide binding protein (G-protein), alpha subunit|6|342|GO:0003924|GO:0004871|GO:0007186|GO:0019001|GO:0031683	2.1e-126	SMART|SM00275|IPR001019|Guanine nucleotide binding protein (G-protein), alpha subunit|13|352|GO:0003924|GO:0004871|GO:0007186|GO:0019001|GO:0031683	4.9e-209
Sjp_0022580	100	99.8	99.9	99.8	99.8	99.8	99.9		100	100	100	100	100	100	100	99.8571	100	100	black			tr|G4V9F4|G4V9F4_SCHMA Putative uncharacterized protein OS=Schistosoma mansoni GN=Smp_012680 PE=4 SV=1	8e-143	smm:Smp_012680 hypothetical protein	5e-143	Pfam|PF00084|IPR000436|Sushi/SCR/CCP|282|324|	1.7e-06
Sjp_0079490	100	100	100	99.3	99.7	100	100		100	100	100	100	100	100	100	99.8571	100	100	grey	sp|A8XGH1|RPAB1_CAEBR DNA-directed RNA polymerases I, II, and III subunit RPABC1 OS=Caenorhabditis briggsae GN=rpb-5 PE=3 SV=1	2e-64	tr|Q5DDM1|Q5DDM1_SCHJA SJCHGC05306 protein OS=Schistosoma japonicum PE=2 SV=1	1e-108	smm:Smp_126370 DNA-directed RNA polymerase II	6e-107	Pfam|PF01191|IPR000783|RNA polymerase, subunit H/Rpb5 C-terminal|150|222|GO:0003677|GO:0003899|GO:0006351	3.6e-36	Pfam|PF03871|IPR005571|RNA polymerase, Rpb5, N-terminal|18|107|GO:0003677|GO:0003899|GO:0005634|GO:0006351	1.3e-27	PANTHER|PTHR10535|T|-|18|222|	2.7e-110	PIRSF|PIRSF000747|IPR014381|DNA-directed RNA polymerase RPB5 subunit, eukaryote/virus|6|223|	3.2e-108
Sjp_0086800	100	100	100	100	100	99.5	99.5		100	100	100	100	100	100	100	99.8571	100	100	grey	sp|P62744|AP2S1_RAT AP-2 complex subunit sigma OS=Rattus norvegicus GN=Ap2s1 PE=2 SV=1	1e-70	tr|G4VTG6|G4VTG6_SCHMA Putative clathrin coat assembly protein AP17 OS=Schistosoma mansoni GN=Smp_143060 PE=4 SV=1	7e-77	smm:Smp_143060 clathrin coat assembly protein AP17	2e-77	PIRSF|PIRSF015588|IPR016635|Adaptor protein complex, sigma subunit|1|142|GO:0008565|GO:0015031	6e-86	Pfam|PF01217|IPR022775|AP complex, mu/sigma subunit|1|138|	2.6e-60	PANTHER|PTHR11753|IPR016635|Adaptor protein complex, sigma subunit|2|142|GO:0008565|GO:0015031	1.1e-95	PANTHER|PTHR11753:SF6|IPR027156|AP-2 complex subunit sigma|2|142|GO:0008565|GO:0030122	1.1e-95	ProSitePatterns|PS00989|IPR000804|Clathrin adaptor complex, small chain|57|67|GO:0006886|GO:0016192|GO:0030117	-
Sjp_0005850	99.8	100	100	99.6	99.6	100	100		100	100	100	100	100	100	100	99.8571	100	100	grey	sp|Q9DB15|RM12_MOUSE 39S ribosomal protein L12, mitochondrial OS=Mus musculus GN=Mrpl12 PE=1 SV=2	2e-20	tr|G4LVG9|G4LVG9_SCHMA Mitochondrial 60S ribosomal protein L7/L12,putative OS=Schistosoma mansoni GN=Smp_066740 PE=4 SV=1	3e-71	smm:Smp_066740 mitochondrial 60S ribosomal protein L7/L12	2e-71	PANTHER|PTHR11809|IPR000206|Ribosomal protein L7/L12|46|181|GO:0003735|GO:0005622|GO:0005840|GO:0006412	3.4e-49	Pfam|PF00542|IPR013823|Ribosomal protein L7/L12, C-terminal|113|181|GO:0003735|GO:0005622|GO:0005840|GO:0006412	1e-19
Sjp_0013240	99.8	99.8	99.8	100	100	99.8	99.8		100	100	100	100	100	100	100	99.8571	100	100	black	sp|Q24400|MLP2_DROME Muscle LIM protein Mlp84B OS=Drosophila melanogaster GN=Mlp84B PE=1 SV=1	2e-29	tr|G4VJG3|G4VJG3_SCHMA Putative crp1/csrp1/crip1 OS=Schistosoma mansoni GN=Smp_087250 PE=4 SV=1	3e-71	smm:Smp_087250 crp1/csrp1/crip1	2e-71	ProSitePatterns|PS00478|IPR001781|Zinc finger, LIM-type|6|40|GO:0008270	-	PANTHER|PTHR24215|T|-|1|179|	1.1e-87	Pfam|PF00412|IPR001781|Zinc finger, LIM-type|6|62|GO:0008270	1.7e-13	Pfam|PF00412|IPR001781|Zinc finger, LIM-type|105|165|GO:0008270	9e-12	ProSitePatterns|PS00478|IPR001781|Zinc finger, LIM-type|105|141|GO:0008270	-	SMART|SM00132|IPR001781|Zinc finger, LIM-type|5|57|GO:0008270	3.5e-12	IPRO	SMART|SM00132|IPR001781|Zinc finger, LIM-type|104|160|GO:0008270	3.4e-06
Sjp_0020280	99.8	99.8	100	99.8	99.8	99.8	100		100	100	100	100	100	100	100	99.8571	100	100	black	sp|Q9CZ15|PSF1_MOUSE DNA replication complex GINS protein PSF1 OS=Mus musculus GN=Gins1 PE=2 SV=1	1e-44	tr|G4VDF5|G4VDF5_SCHMA Putative partner of sld5 OS=Schistosoma mansoni GN=Smp_007000 PE=4 SV=1	1e-98	smm:Smp_007000 partner of sld5	6e-99	PANTHER|PTHR12914:SF2|T|-|1|211|	4.6e-82	Pfam|PF05916|IPR021151|GINS complex|57|122|	1.5e-06	PANTHER|PTHR12914|IPR005339|GINS complex, subunit Psf1|1|211|	4.6e-82
Sjp_0058210	100	99.8	100	99.8	99.8	99.8	99.8		100	100	100	100	100	100	100	99.8571	100	100	black	sp|Q2HU68|H2A1_MEDTR Probable histone H2A.1 OS=Medicago truncatula GN=MtrDRAFT_AC149210g1v1 PE=1 SV=1	5e-30	tr|Q86EU0|Q86EU0_SCHJA Histone H2A OS=Schistosoma japonicum PE=2 SV=1	2e-66	smm:Smp_031720 histone H2A	2e-65	Pfam|PF00125|IPR007125|Histone core|18|91|GO:0003677	4.3e-23	PANTHER|PTHR23430:SF5|T|-|2|121|	8.5e-72	PANTHER|PTHR23430|T|-|2|121|	8.5e-72	SMART|SM00414|IPR002119|Histone H2A|3|123|GO:0000786|GO:0003677|GO:0005634	2.5e-50
Sjp_0079880	99.8	100	99.8	100	99.8	99.8	99.8		100	100	100	100	100	100	100	99.8571	100	100	black	sp|Q9CQJ8|NDUB9_MOUSE NADH dehydrogenase [ubiquinone] 1 beta subcomplex subunit 9 OS=Mus musculus GN=Ndufb9 PE=1 SV=3	3e-19	tr|Q5DES4|Q5DES4_SCHJA SJCHGC05530 protein OS=Schistosoma japonicum PE=2 SV=1	2e-81	smm:Smp_047060 hypothetical protein	1e-60	PANTHER|PTHR12868:SF0|T|-|1|146|	1.3e-47	PANTHER|PTHR12868|T|-|1|146|	1.3e-47
Sjp_0014600	99.9	100	100	99.9	99.9	100	100		99.9	100	100	99.9	99.9	99.9	100	99.9571	99.9429	99.9429	black	sp|Q9D5V5|CUL5_MOUSE Cullin-5 OS=Mus musculus GN=Cul5 PE=1 SV=3	2e-180	tr|G4VNV3|G4VNV3_SCHMA Putative cullin OS=Schistosoma mansoni GN=Smp_143030 PE=3 SV=1	0	smm:Smp_143030 cullin	0	SMART|SM00182|IPR016158|Cullin homology|393|558|	6.7e-49	ProSitePatterns|PS01256|IPR016157|Cullin, conserved site|708|735|GO:0006511|GO:0031461|GO:0031625	-	PANTHER|PTHR11932:SF69|T|-|11|735|	1.3e-256	Pfam|PF00888|IPR001373|Cullin, N-terminal|15|609|GO:0006511|GO:0031461|GO:0031625	5.3e-115	Pfam|PF10557|IPR019559|Cullin protein, neddylation domain|663|729|GO:0006511|GO:0031461|GO:0031625	1e-17	PANTHER|PTHR11932|T|-|11|735|	1.3e-256	IPRO	SMART|SM00884|IPR019559|Cullin protein, neddylation domain|662|729|GO:0006511|GO:0031461|GO:0031625	2.4e-19
Sjp_0095310	100	100	100	99.9	99.9	99.9	100		100	100	100	99.9	99.9	100	100	99.9571	99.9143	99.9714	black	sp|O75417|DPOLQ_HUMAN DNA polymerase theta OS=Homo sapiens GN=POLQ PE=1 SV=2	1e-56	tr|G4VND9|G4VND9_SCHMA Putative dna polymerase theta OS=Schistosoma mansoni GN=Smp_155500 PE=4 SV=1	0	smm:Smp_155500 DNA polymerase theta	0	PANTHER|PTHR11752|T|-|1|967|	2.4e-91	PANTHER|PTHR11752:SF48|T|-|1|967|	2.4e-91
Sjp_0029840	99.8	99.9	99.9	99.9	99.9	99.9	99.9		100	100	100	100	99.9	100	100	99.8857	99.9714	99.9857	black	sp|A4II20|EGR1_XENTR Early growth response protein 1 OS=Xenopus tropicalis GN=egr1 PE=2 SV=2	2e-35	tr|G4VEY8|G4VEY8_SCHMA Putative early growth response protein OS=Schistosoma mansoni GN=Smp_026270 PE=4 SV=1	0	smm:Smp_026270 early growth response protein	0	Pfam|PF13465|T|-|523|547|	9.5e-09	PANTHER|PTHR10042|T|-|478|561|	9.8e-50	ProSitePatterns|PS00028|IPR007087|Zinc finger, C2H2|483|503|GO:0046872	-	ProSitePatterns|PS00028|IPR007087|Zinc finger, C2H2|539|559|GO:0046872	-	ProSitePatterns|PS00028|IPR007087|Zinc finger, C2H2|511|531|GO:0046872	-	PANTHER|PTHR10042:SF26|T|-|478|561|	9.8e-50
Sjp_0077990	99.9	100	99.8	100	100	100	100		99.9	100	100	100	100	100	100	99.9571	99.9	99.9857	black			tr|C4QK18|C4QK18_SCHMA Putative uncharacterized protein OS=Schistosoma mansoni GN=Smp_168040 PE=4 SV=1	0	smm:Smp_168040 hypothetical protein	0
Sjp_0091310	99.9	100	100	100	100	99.9	100		99.9	100	100	100	100	100	100	99.9714	99.8857	99.9857	grey	sp|Q6KC79|NIPBL_HUMAN Nipped-B-like protein OS=Homo sapiens GN=NIPBL PE=1 SV=2	5e-07	tr|G4VQR3|G4VQR3_SCHMA Nipped-B-like protein (Delangin) (Scc2 homolog) OS=Schistosoma mansoni GN=Smp_167860 PE=4 SV=1	3e-171	smm:Smp_006210 hypothetical protein	0	PANTHER|PTHR21704:SF18|T|-|1|82|	1.9e-30	PANTHER|PTHR21704|T|-|1|82|	1.9e-30
Sjp_0061330	99.8	100	100	99.9	99.9	99.8	99.8		100	100	100	100	100	99.9	100	99.8857	99.9714	99.9857	black	sp|P17844|DDX5_HUMAN Probable ATP-dependent RNA helicase DDX5 OS=Homo sapiens GN=DDX5 PE=1 SV=1	1e-151	tr|G4LVH2|G4LVH2_SCHMA DEAD box ATP-dependent RNA helicase, putative OS=Schistosoma mansoni GN=Smp_013790 PE=3 SV=1	0	smm:Smp_013790 DEAD box ATP-dependent RNA helicase	0	Pfam|PF00270|IPR011545|DEAD/DEAH box helicase domain|113|283|GO:0003676|GO:0005524	1.4e-43	SMART|SM00490|IPR001650|Helicase, C-terminal|347|428|	2.1e-29	ProSitePatterns|PS00039|IPR000629|RNA helicase, ATP-dependent, DEAD-box, conserved site|241|249|GO:0003676|GO:0005524|GO:0008026	-	SMART|SM00487|IPR014001|Helicase, superfamily 1/2, ATP-binding domain|108|311|	7.4e-64	PANTHER|PTHR24031:SF182|T|-|1|476|	1e-301	PANTHER|PTHR24031|T|-|1|476|	1e-301	IPRO	Pfam|PF00271|IPR001650|Helicase, C-terminal|352|427|	1.4e-23
Sjp_0060160	99.9	99.9	99.7	99.9	99.9	99.9	99.7		100	100	100	100	100	100	100	99.8429	100	100	grey	sp|P21670|PSA4_RAT Proteasome subunit alpha type-4 OS=Rattus norvegicus GN=Psma4 PE=1 SV=1	3e-82	tr|G4M183|G4M183_SCHMA Proteasome subunit alpha type OS=Schistosoma mansoni GN=Smp_070930 PE=3 SV=1	2e-126	smm:Smp_070930 proteasome subunit alpha 4 (T01 family)	1e-126	Pfam|PF00227|IPR001353|Proteasome, subunit alpha/beta|6|191|GO:0004298|GO:0005839|GO:0051603	3.7e-61	ProSitePatterns|PS00854|IPR016050|Proteasome beta-type subunit, conserved site|11|58|GO:0004175|GO:0005839|GO:0051603	-	PANTHER|PTHR11599:SF13|T|-|1|223|	7.9e-119	PANTHER|PTHR11599|T|-|1|223|	7.9e-119
Sjp_0070740	99.9	99.9	99.9	99.9	99.9	99.7	99.7		100	100	100	100	100	100	100	99.8429	100	100	grey	sp|Q60631|GRB2_MOUSE Growth factor receptor-bound protein 2 OS=Mus musculus GN=Grb2 PE=1 SV=1	7e-55	tr|Q86F73|Q86F73_SCHJA Clone ZZD1053 mRNA sequence OS=Schistosoma japonicum PE=2 SV=1	2e-136	smm:Smp_062950 growth factor receptor-bound protein	3e-132	PANTHER|PTHR22820|T|-|1|227|	1.1e-85	Pfam|PF14604|IPR001452|SH3 domain|179|228|GO:0005515	6.2e-17	SMART|SM00326|IPR001452|SH3 domain|1|57|GO:0005515	1.4e-13	SMART|SM00326|IPR001452|SH3 domain|175|231|GO:0005515	1e-20	SMART|SM00252|IPR000980|SH2 domain|58|149|GO:0005515	5.3e-22	Pfam|PF00017|IPR000980|SH2 domain|60|143|GO:0005515	5.1e-15	IPRO	Pfam|PF00018|IPR001452|SH3 domain|5|50|GO:0005515	3.2e-11
Sjp_0011890	99.7	99.8	100	99.7	99.7	100	100		100	100	100	100	100	100	100	99.8429	100	100	grey	sp|Q68EY7|C124A_XENLA Coiled-coil domain-containing protein 124-A OS=Xenopus laevis GN=ccdc124-a PE=2 SV=1	7e-27	tr|Q5DAC0|Q5DAC0_SCHJA SJCHGC01203 protein OS=Schistosoma japonicum PE=2 SV=1	7e-93	smm:Smp_004360.2 hypothetical protein	2e-81
Sjp_0025010	99.7	100	99.8	99.7	99.8	100	99.9		100	100	100	100	100	100	100	99.8429	100	100	grey	sp|O14562|UBFD1_HUMAN Ubiquitin domain-containing protein UBFD1 OS=Homo sapiens GN=UBFD1 PE=1 SV=2	2e-38	tr|Q5DG41|Q5DG41_SCHJA SJCHGC01279 protein OS=Schistosoma japonicum PE=2 SV=1	5e-148	smm:Smp_002380 hypothetical protein	8e-129	SMART|SM00213|IPR000626|Ubiquitin-like|41|111|GO:0005515	2.5e-08	PANTHER|PTHR16470|T|-|10|271|	4.3e-89	Pfam|PF00240|IPR000626|Ubiquitin-like|51|109|GO:0005515	3.3e-08
Sjp_0100110	99.9	99.8	99.8	99.9	99.9	99.8	99.8		100	100	100	100	100	100	100	99.8429	100	100	grey	sp|O46043|PARG_DROME Poly(ADP-ribose) glycohydrolase OS=Drosophila melanogaster GN=Parg PE=1 SV=2	1e-93	tr|G4VRI1|G4VRI1_SCHMA Putative poly(ADP-ribose) glycohydrolase OS=Schistosoma mansoni GN=Smp_142180 PE=4 SV=1	0	smm:Smp_142180 poly(ADP-ribose) glycohydrolase	0	PANTHER|PTHR12837|IPR007724|Poly(ADP-ribose) glycohydrolase|13|474|GO:0004649|GO:0005975	7.8e-152	Pfam|PF05028|IPR007724|Poly(ADP-ribose) glycohydrolase|141|376|GO:0004649|GO:0005975	1.5e-67	Pfam|PF05028|IPR007724|Poly(ADP-ribose) glycohydrolase|392|455|GO:0004649|GO:0005975	1.2e-19
Sjp_0008240	100	99.7	100	100	100	100	100		100	99.6	100	100	100	100	100	99.9571	99.9429	99.9429	grey			tr|Q5DHL0|Q5DHL0_SCHJA SJCHGC09431 protein OS=Schistosoma japonicum PE=2 SV=1	1e-88	smm:Smp_139920 cdc50-related	4e-39	PANTHER|PTHR11567|T|-|108|215|	2.2e-12
Sjp_0085980	100	99.7	100	100	100	100	100		100	99.6	100	100	100	100	100	99.9571	99.9429	99.9429	grey	sp|Q7ZWY2|PIHD1_XENLA PIH1 domain-containing protein 1 OS=Xenopus laevis GN=pih1d1 PE=2 SV=1	8e-40	tr|Q5DHI2|Q5DHI2_SCHJA SJCHGC03621 protein OS=Schistosoma japonicum PE=2 SV=1	2e-78	smm:Smp_018160 hypothetical protein	4e-62	PANTHER|PTHR22997|IPR012981|PIH1 family|3|214|	1.2e-54	Pfam|PF08190|IPR012981|PIH1 family|10|178|	2.2e-43
Sjp_0091180	99.8	100	100	99.9	100	99.9	99.9		99.7	100	100	100	100	100	100	99.9286	99.9571	99.9571	black	sp|Q8K1Q0|NMT1_RAT Glycylpeptide N-tetradecanoyltransferase 1 OS=Rattus norvegicus GN=Nmt1 PE=2 SV=1	3e-78	tr|Q5DFY0|Q5DFY0_SCHJA Glycylpeptide N-tetradecanoyltransferase OS=Schistosoma japonicum PE=2 SV=1	6e-171	smm:Smp_121420 N-myristoyltransferase	7e-142	Pfam|PF01233|IPR022676|Myristoyl-CoA:protein N-myristoyltransferase, N-terminal|100|239|GO:0004379	6.9e-64	ProSitePatterns|PS00976|IPR022678|Myristoyl-CoA:protein N-myristoyltransferase, conserved site|321|327|GO:0004379	-	PANTHER|PTHR11377|IPR000903|Myristoyl-CoA:protein N-myristoyltransferase|36|346|GO:0004379|GO:0006499	1.1e-154	PIRSF|PIRSF015892|IPR000903|Myristoyl-CoA:protein N-myristoyltransferase|1|346|GO:0004379|GO:0006499	1.1e-105	Pfam|PF02799|IPR022677|Myristoyl-CoA:protein N-myristoyltransferase, C-terminal|252|299|GO:0004379	3.9e-10	Pfam|PF02799|IPR022677|Myristoyl-CoA:protein N-myristoyltransferase, C-terminal|299|341|GO:0004379	1.7e-18
Sjp_0035070	99.9	99.9	99.9	99.9	99.9	99.8	100		100	100	100	100	100	99.8	100	99.9	99.9714	99.9714	black	sp|Q8QGV6|NLK2_XENLA Serine/threonine-protein kinase NLK2 OS=Xenopus laevis GN=nlk.2 PE=1 SV=1	2e-110	tr|Q5DHJ0|Q5DHJ0_SCHJA SJCHGC09514 protein OS=Schistosoma japonicum PE=2 SV=1	0	smm:Smp_074080 serine/threonine protein kinase	1e-153	PANTHER|PTHR24055|T|-|8|385|	5.9e-189	ProSitePatterns|PS00108|IPR008271|Serine/threonine-protein kinase, active site|199|211|GO:0004674|GO:0006468	-	SMART|SM00220|IPR002290|Serine/threonine/dual specificity protein kinase, catalytic domain|77|366|GO:0004672|GO:0005524|GO:0006468	1.4e-86	ProSitePatterns|PS00107|IPR017441|Protein kinase, ATP binding site|83|106|GO:0005524	-	ProSitePatterns|PS01351|IPR003527|Mitogen-activated protein (MAP) kinase, conserved site|112|215|GO:0004707|GO:0005524|GO:0006468	-	PANTHER|PTHR24055:SF143|T|-|8|385|	5.9e-189	IPRO	Pfam|PF00069|IPR000719|Protein kinase domain|80|366|GO:0004672|GO:0005524|GO:0006468	4.5e-65
Sjp_0066430	99.9	99.9	100	99.9	99.8	100	100		100	99.7	100	100	100	100	100	99.9286	99.9571	99.9571	black	sp|Q62132|PTPRR_MOUSE Receptor-type tyrosine-protein phosphatase R OS=Mus musculus GN=Ptprr PE=1 SV=1	5e-12	tr|G4VIK2|G4VIK2_SCHMA Putative receptor protein tyrosine phosphatase r (Pcptp1) OS=Schistosoma mansoni GN=Smp_158400 PE=4 SV=1	4e-105	smm:Smp_158400 receptor protein tyrosine phosphatase r (pcptp1)	3e-105	PANTHER|PTHR19134|T|-|299|359|	9.7e-33	PANTHER|PTHR19134:SF90|T|-|299|359|	9.7e-33	Pfam|PF00102|IPR000242|Protein-tyrosine phosphatase, receptor/non-receptor type|300|359|GO:0004725|GO:0006470	8.3e-17
Sjp_0075810	100	99.8	100	99.9	99.8	100	100		100	100	100	100	100	100	100	99.9286	99.9143	100	black	sp|Q9VL78|FKB59_DROME FK506-binding protein 59 OS=Drosophila melanogaster GN=FKBP59 PE=1 SV=1	5e-08	tr|Q5DFZ5|Q5DFZ5_SCHJA SJCHGC06147 protein OS=Schistosoma japonicum PE=2 SV=1	0	smm:Smp_152850 hypothetical protein	3e-159	PANTHER|PTHR10516|IPR023566|Peptidyl-prolyl cis-trans isomerase, FKBP-type|14|283|	1.5e-14	PANTHER|PTHR10516:SF7|T|-|14|283|	1.5e-14	Pfam|PF13414|T|-|221|264|	5.6e-08
Sjp_0046420	99.8	100	99.9	99.9	100	99.9	99.9		100	100	100	100	100	99.8	100	99.9143	99.9571	99.9714	black	sp|Q3MII6|TBC25_HUMAN TBC1 domain family member 25 OS=Homo sapiens GN=TBC1D25 PE=1 SV=2	4e-42	tr|G4VJA4|G4VJA4_SCHMA Gtpase activating protein-related OS=Schistosoma mansoni GN=Smp_207030 PE=4 SV=1	0	smm:Smp_155780 gtpase activating protein-related	0	PANTHER|PTHR22957|T|-|31|618|	6.1e-96	Pfam|PF00566|IPR000195|Rab-GTPase-TBC domain|229|352|GO:0005097|GO:0032313	2.2e-27	PANTHER|PTHR22957:SF189|T|-|31|618|	6.1e-96
Sjp_0044230	100	100	99.7	100	100	100	100		100	100	100	100	100	100	100	99.9571	99.8857	100	grey	sp|P62870|ELOB_RAT Transcription elongation factor B polypeptide 2 OS=Rattus norvegicus GN=Tceb2 PE=1 SV=1	1e-22	tr|Q5DDQ4|Q5DDQ4_SCHJA SJCHGC06119 protein OS=Schistosoma japonicum PE=2 SV=1	4e-64	smm:Smp_072380 elongin B	2e-62	PANTHER|PTHR13248|T|-|1|118|	9.7e-63	Pfam|PF00240|IPR000626|Ubiquitin-like|7|60|GO:0005515	6.3e-07	PANTHER|PTHR13248:SF1|T|-|1|118|	9.7e-63
Sjp_0074560	100	100	100	100	100	100	99.7		100	100	100	100	100	100	100	99.9571	99.8857	100	grey			tr|Q86DW4|Q86DW4_SCHJA SJCHGC01387 protein OS=Schistosoma japonicum PE=2 SV=1	3e-71	smm:Smp_080920.4 hypothetical protein	1e-28
Sjp_0098500	99.7	100	100	100	100	100	100		100	100	100	100	100	100	100	99.9571	99.8857	100	grey	sp|Q9BRP0|OVOL2_HUMAN Transcription factor Ovo-like 2 OS=Homo sapiens GN=OVOL2 PE=1 SV=1	3e-18	tr|C4QMI0|C4QMI0_SCHMA Zinc finger protein, putative OS=Schistosoma mansoni GN=Smp_095290 PE=4 SV=1	2e-32	smm:Smp_095290 zinc finger protein	8e-33	ProSitePatterns|PS00028|IPR007087|Zinc finger, C2H2|36|57|GO:0046872	-	PANTHER|PTHR10032:SF200|T|-|31|96|	9.7e-27	PANTHER|PTHR10032|IPR027775|C2H2- zinc finger protein family|31|96|GO:0003700|GO:0005634|GO:0006351	9.7e-27
Sjp_0021520	99.9	99.7	100	99.9	99.9	99.9	100		100	100	100	100	100	100	100	99.9	99.9429	100	grey	sp|Q9WUR9|KAD4_MOUSE Adenylate kinase 4, mitochondrial OS=Mus musculus GN=Ak4 PE=1 SV=1	8e-53	tr|Q5DFE5|Q5DFE5_SCHJA SJCHGC05778 protein OS=Schistosoma japonicum PE=2 SV=1	1e-125	smm:Smp_153160 adenylate kinase	9e-98
Sjp_0102410	100	100	100	99.9	99.9	100	99.8		100	100	100	100	100	100	100	99.9429	99.9	100	black	sp|Q9TTV2|ROA2_SAGOE Heterogeneous nuclear ribonucleoproteins A2/B1 OS=Saguinus oedipus GN=HNRNPA2B1 PE=1 SV=1	2e-51	tr|Q5DAF0|Q5DAF0_SCHJA SJCHGC06052 protein OS=Schistosoma japonicum PE=2 SV=1	3e-154	xla:447602 MGC84815 protein	2e-108	Pfam|PF00076|IPR000504|RNA recognition motif domain|105|166|GO:0003676	8.5e-18	Pfam|PF00076|IPR000504|RNA recognition motif domain|15|83|GO:0003676	1.9e-15	PANTHER|PTHR24012:SF339|T|-|9|290|	9.9e-91	PANTHER|PTHR24012|T|-|9|290|	9.9e-91	SMART|SM00360|IPR000504|RNA recognition motif domain|104|176|GO:0003676	4.3e-20	SMART|SM00360|IPR000504|RNA recognition motif domain|14|86|GO:0003676	9.3e-21
Sjp_0091460	99.9	99.9	99.9	99.9	100	99.9	99.8		100	100	100	100	100	100	100	99.9	99.9429	100	black	sp|Q7JW12|TMX2_DROME Thioredoxin-related transmembrane protein 2 homolog OS=Drosophila melanogaster GN=CG11007 PE=2 SV=1	5e-47	tr|G4VCI6|G4VCI6_SCHMA Putative uncharacterized protein OS=Schistosoma mansoni GN=Smp_004170 PE=4 SV=1	2e-142	smm:Smp_004170 hypothetical protein	1e-142	PANTHER|PTHR15853|T|-|5|252|	4.5e-80	Pfam|PF00085|IPR013766|Thioredoxin domain|121|214|GO:0045454	1.2e-11
Sjp_0037610	99.8	99.9	99.9	99.9	99.8	100	100		100	100	100	100	100	100	100	99.9	99.9429	100	black	sp|Q90ZK6|ACVR1_CHICK Activin receptor type-1 OS=Gallus gallus GN=ACVR1 PE=2 SV=1	7e-82	tr|G4VAY3|G4VAY3_SCHMA Protein kinase OS=Schistosoma mansoni GN=Smp_093540.3 PE=3 SV=1	0	smm:Smp_093540.3 protein kinase	0	ProSitePatterns|PS00108|IPR008271|Serine/threonine-protein kinase, active site|354|366|GO:0004674|GO:0006468	-	SMART|SM00467|IPR003605|TGF beta receptor, GS motif|202|230|GO:0004675|GO:0005524|GO:0006468|GO:0016020	3e-10	ProSitePatterns|PS00107|IPR017441|Protein kinase, ATP binding site|236|257|GO:0005524	-	PANTHER|PTHR23255|IPR000333|Ser/Thr protein kinase, TGFB receptor|29|517|GO:0004702|GO:0005524|GO:0007178|GO:0016020	2.3e-173	Pfam|PF08515|IPR003605|TGF beta receptor, GS motif|206|228|GO:0004675|GO:0005524|GO:0006468|GO:0016020	2.6e-11	PANTHER|PTHR23255:SF14|T|-|29|517|	2.3e-173	IPRO	SMART|SM00220|IPR002290|Serine/threonine/dual specificity protein kinase, catalytic domain|230|482|GO:0004672|GO:0005524|GO:0006468	3.1e-10	IPRO	Pfam|PF00069|IPR000719|Protein kinase domain|232|381|GO:0004672|GO:0005524|GO:0006468	2.1e-31
Sjp_0081530	99.9	99.9	99.9	99.9	99.9	99.9	99.8		100	100	100	100	100	100	100	99.8857	99.9571	100	black	sp|Q91VC9|GHITM_MOUSE Growth hormone-inducible transmembrane protein OS=Mus musculus GN=Ghitm PE=2 SV=1	2e-39	tr|Q5DEG9|Q5DEG9_SCHJA SJCHGC09583 protein OS=Schistosoma japonicum PE=2 SV=1	2e-151	smm:Smp_026160.1 growth hormone inducible transmembrane protein	3e-113	PANTHER|PTHR23291:SF32|T|-|62|367|	5.5e-100	Pfam|PF01027|IPR006214|Bax inhibitor 1-related|149|332|	3.6e-32	PANTHER|PTHR23291|IPR006214|Bax inhibitor 1-related|62|367|	5.5e-100
Sjp_0024840	99.7	99.9	99.9	100	99.9	99.6	99.9		100	100	100	100	100	100	100	99.8429	100	100	grey	sp|Q8K1A5|TM41B_MOUSE Transmembrane protein 41B OS=Mus musculus GN=Tmem41b PE=2 SV=1	5e-38	tr|Q5D9P6|Q5D9P6_SCHJA SJCHGC01717 protein OS=Schistosoma japonicum PE=2 SV=1	7e-109	smm:Smp_000310.1 D2013.10	2e-100	PANTHER|PTHR12677:SF15|T|-|10|251|	7.3e-62	PANTHER|PTHR12677|T|-|10|251|	7.3e-62	Pfam|PF09335|IPR015414|SNARE associated Golgi protein|93|212|	2.3e-18
Sjp_0083270	100	100	99.5	100	99.8	99.8	99.8		100	100	100	100	100	100	100	99.8429	100	100	grey	sp|P23198|CBX3_MOUSE Chromobox protein homolog 3 OS=Mus musculus GN=Cbx3 PE=1 SV=2	1e-26	tr|Q5DEI0|Q5DEI0_SCHJA Putative uncharacterized protein OS=Schistosoma japonicum PE=2 SV=1	8e-80	smm:Smp_174840 chromobox protein	2e-52	SMART|SM00298|IPR000953|Chromo domain/shadow|15|67|	1.3e-15	SMART|SM00300|IPR008251|Chromo shadow domain|83|143|GO:0005634	7.3e-07	Pfam|PF00385|IPR023780|Chromo domain|16|64|	5.8e-14	Pfam|PF01393|IPR008251|Chromo shadow domain|102|142|GO:0005634	6.4e-14	PANTHER|PTHR22812|T|-|13|140|	6.5e-46
Sjp_0027230	100	99.9	99.9	99.9	99.9	100	100		100	99.9	99.9	99.9	99.9	100	100	99.9429	99.9429	99.9429	black	sp|Q9W6N4|THA_HIPHI Thyroid hormone receptor alpha OS=Hippoglossus hippoglossus GN=thra PE=2 SV=1	2e-31	tr|Q2TUU6|Q2TUU6_SCHMA Thyroid hormone receptor beta OS=Schistosoma mansoni PE=2 SV=1	0	smm:Smp_174260 thyroid hormone receptor	0	Pfam|PF00104|IPR000536|Nuclear hormone receptor, ligand-binding, core|474|679|GO:0003700|GO:0003707|GO:0005634|GO:0006355|GO:0043401	5.2e-18	Pfam|PF00105|IPR001628|Zinc finger, nuclear hormone receptor-type|9|78|GO:0003700|GO:0005634|GO:0006355|GO:0008270|GO:0043565	3.1e-27	SMART|SM00399|IPR001628|Zinc finger, nuclear hormone receptor-type|7|79|GO:0003700|GO:0005634|GO:0006355|GO:0008270|GO:0043565	1.5e-34	ProSitePatterns|PS00031|IPR001628|Zinc finger, nuclear hormone receptor-type|10|36|GO:0003700|GO:0005634|GO:0006355|GO:0008270|GO:0043565	-	SMART|SM00430|IPR000536|Nuclear hormone receptor, ligand-binding, core|476|680|GO:0003700|GO:0003707|GO:0005634|GO:0006355|GO:0043401	3.2e-19	PANTHER|PTHR24082|T|-|7|688|	1.3e-97	IPRO	PANTHER|PTHR24082:SF223|T|-|7|688|	1.3e-97
Sjp_0074320	100	99.9	100	99.9	100	99.9	99.9		100	100	100	100	100	99.8	100	99.9429	99.9143	99.9714	black			tr|G4VD86|G4VD86_SCHMA Putative uncharacterized protein OS=Schistosoma mansoni GN=Smp_128170 PE=4 SV=1	0	smm:Smp_128170 hypothetical protein	0	PANTHER|PTHR22751|T|-|4|478|	4.5e-67	PANTHER|PTHR22751:SF96|T|-|4|478|	4.5e-67
Sjp_0047350	99.9	99.8	99.9	99.9	99.9	99.9	99.9		100	99.8	100	100	100	100	100	99.8857	99.9714	99.9714	black	sp|Q5U3S1|KATL1_DANRE Katanin p60 ATPase-containing subunit A-like 1 OS=Danio rerio GN=katnal1 PE=2 SV=1	7e-149	tr|G4VB10|G4VB10_SCHMA Katanin-related OS=Schistosoma mansoni GN=Smp_126110 PE=3 SV=1	0	smm:Smp_126110 hypothetical protein	0	PANTHER|PTHR23074|T|-|40|550|	1.2e-241	Pfam|PF00004|IPR003959|ATPase, AAA-type, core|315|442|GO:0005524	1.7e-40	PANTHER|PTHR23074:SF19|T|-|40|550|	1.2e-241	SMART|SM00382|IPR003593|AAA+ ATPase domain|311|444|	9.9e-19	ProSitePatterns|PS00674|IPR003960|ATPase, AAA-type, conserved site|414|433|GO:0005524	-
Sjp_0057830	99.9	99.9	99.9	99.9	99.9	99.9	99.8		100	100	100	100	100	100	99.8	99.8857	99.9714	99.9714	black	sp|Q9Y6M4|KC1G3_HUMAN Casein kinase I isoform gamma-3 OS=Homo sapiens GN=CSNK1G3 PE=1 SV=2	4e-106	tr|G4M0X1|G4M0X1_SCHMA Serine/threonine kinase OS=Schistosoma mansoni GN=Smp_180400 PE=3 SV=1	0	smm:Smp_180400 serine/threonine protein kinase	0	Pfam|PF00069|IPR000719|Protein kinase domain|5|219|GO:0004672|GO:0005524|GO:0006468	7e-29	SMART|SM00220|IPR002290|Serine/threonine/dual specificity protein kinase, catalytic domain|3|228|GO:0004672|GO:0005524|GO:0006468	1.3e-09	PANTHER|PTHR11909:SF112|T|-|2|228|	2.3e-171	PANTHER|PTHR11909|T|-|2|228|	2.3e-171	ProSitePatterns|PS00108|IPR008271|Serine/threonine-protein kinase, active site|105|117|GO:0004674|GO:0006468	-
Sjp_0062800	99.9	99.9	99.9	99.9	99.8	99.9	99.9		100	100	100	100	99.8	100	100	99.8857	99.9714	99.9714	black	sp|Q9CZP5|BCS1_MOUSE Mitochondrial chaperone BCS1 OS=Mus musculus GN=Bcs1l PE=1 SV=1	5e-125	tr|G4V7E3|G4V7E3_SCHMA Putative mitochondrial chaperone BCS1 OS=Schistosoma mansoni GN=Smp_083120 PE=4 SV=1	0	smm:Smp_083120 mitochondrial chaperone BCS1	0	Pfam|PF08740|IPR014851|BCS1, N-terminal|31|212|	4.2e-50	PANTHER|PTHR23070:SF17|IPR027243|Mitochondrial chaperone BCS1|1|443|GO:0034551	1.1e-188	SMART|SM00382|IPR003593|AAA+ ATPase domain|243|381|	1.7e-13	SMART|SM01024|IPR014851|BCS1, N-terminal|31|212|	6e-64	Pfam|PF00004|IPR003959|ATPase, AAA-type, core|248|377|GO:0005524	3e-20	PANTHER|PTHR23070|T|-|1|443|	1.1e-188	IPRO	ProSitePatterns|PS00674|IPR003960|ATPase, AAA-type, conserved site|349|367|GO:0005524	-
Sjp_0026240	99.9	100	100	99.9	99.9	99.9	100		100	100	100	100	100	99.6	100	99.9429	99.9429	99.9429	black	sp|Q7Z429|LFG1_HUMAN Protein lifeguard 1 OS=Homo sapiens GN=GRINA PE=2 SV=1	1e-23	tr|Q86FF5|Q86FF5_SCHJA Clone ZZD1195 mRNA sequence OS=Schistosoma japonicum PE=2 SV=1	2e-71	smm:Smp_181470 recs1 protein (responsive to centrifugal force and shear stressprotein 1 protein)	1e-65	Pfam|PF01027|IPR006214|Bax inhibitor 1-related|95|228|	2.3e-19	PANTHER|PTHR23291:SF29|T|-|7|230|	1.5e-66	PANTHER|PTHR23291|IPR006214|Bax inhibitor 1-related|7|230|	1.5e-66
Sjp_0056140	99.9	99.9	99.9	100	99.9	99.9	99.9		100	100	100	100	100	100	100	99.9143	99.9143	100	black			tr|G4VES4|G4VES4_SCHMA Putative uncharacterized protein OS=Schistosoma mansoni GN=Smp_168340 PE=4 SV=1	0	smm:Smp_168340 hypothetical protein	0	PANTHER|PTHR21677|T|-|306|943|	4.6e-47
Sjp_0052800	99.7	100	100	99.9	100	100	99.9		100	100	100	100	100	100	100	99.9286	99.9	100	grey	sp|Q3ZBD2|ARP10_BOVIN Actin-related protein 10 OS=Bos taurus GN=ACTR10 PE=2 SV=1	3e-81	tr|G4V8Q5|G4V8Q5_SCHMA Actin-related protein 10, arp10 OS=Schistosoma mansoni GN=Smp_093230 PE=3 SV=1	0	smm:Smp_093230 hypothetical protein	0
Sjp_0041080	100	100	100	99.8	99.8	100	99.7		100	100	100	100	100	100	100	99.9	99.9286	100	grey	sp|P55258|RAB8A_MOUSE Ras-related protein Rab-8A OS=Mus musculus GN=Rab8a PE=1 SV=2	4e-75	tr|Q5DGN7|Q5DGN7_SCHJA SJCHGC09359 protein OS=Schistosoma japonicum PE=2 SV=1	2e-117	smm:Smp_104670 rab15 13 10 1 35 5 and	3e-79	PANTHER|PTHR24073:SF456|T|-|1|203|	1.1e-119	Pfam|PF00071|IPR001806|Small GTPase superfamily|10|169|GO:0005525|GO:0007264	2.6e-65	SMART|SM00175|IPR003579|Small GTPase superfamily, Rab type|9|172|GO:0005525|GO:0007264|GO:0015031	1.4e-102	PANTHER|PTHR24073|T|-|1|203|	1.1e-119	SMART|SM00174|IPR003578|Small GTPase superfamily, Rho type|11|173|GO:0005525|GO:0005622|GO:0007264	2.9e-12	SMART|SM00173|IPR020849|Small GTPase superfamily, Ras type|6|172|GO:0005525|GO:0006184|GO:0007165|GO:0016020	3.2e-33
Sjp_0067100	99.7	99.9	100	99.9	99.7	100	100		100	100	100	100	100	100	100	99.8857	99.9429	100	grey	sp|Q9VQZ6|ELP3_DROME Probable elongator complex protein 3 OS=Drosophila melanogaster GN=Elp3 PE=2 SV=1	4e-121	tr|G4M0F5|G4M0F5_SCHMA Histone acetyltransferase-related OS=Schistosoma mansoni GN=Smp_085500 PE=4 SV=1	5e-149	smm:Smp_085500 histone acetyltransferase-related	3e-149	PANTHER|PTHR11135|T|-|9|261|	6.1e-172	Pfam|PF04055|IPR007197|Radical SAM|100|261|GO:0003824|GO:0051536	3.7e-09
Sjp_0087070	99.9	99.9	99.9	99.8	99.9	99.9	99.9		100	100	100	100	100	100	100	99.8857	99.9429	100	black			tr|G4VC28|G4VC28_SCHMA Putative uncharacterized protein OS=Schistosoma mansoni GN=Smp_181140 PE=4 SV=1	0	smm:Smp_181140 hypothetical protein	0
Sjp_0083870	99.9	99.9	99.9	99.6	99.9	99.9	99.7		100	100	100	100	100	100	100	99.8286	100	100	grey	sp|O08701|ARGI2_RAT Arginase-2, mitochondrial OS=Rattus norvegicus GN=Arg2 PE=2 SV=1	1e-57	tr|B3GUR2|B3GUR2_SCHJA Putative uncharacterized protein (Fragment) OS=Schistosoma japonicum PE=2 SV=1	1e-138	smm:Smp_059980 arginase	1e-117	PANTHER|PTHR11358|IPR006035|Ureohydrolase|1|243|GO:0046872	2.5e-96	ProSitePatterns|PS01053|IPR020855|Ureohydrolase, manganese-binding site|204|225|GO:0016813|GO:0046872	-	PIRSF|PIRSF036979|IPR006035|Ureohydrolase|1|244|GO:0046872	8e-07	PANTHER|PTHR11358:SF2|T|-|1|243|	2.5e-96	Pfam|PF00491|IPR006035|Ureohydrolase|4|240|GO:0046872	7.8e-56
Sjp_0069320	99.8	99.8	99.8	99.6	100	99.9	99.9		100	100	100	100	100	100	100	99.8286	100	100	grey	sp|Q568Y5|TSN11_RAT Tetraspanin-11 OS=Rattus norvegicus GN=Tspan11 PE=2 SV=1	5e-14	tr|Q5D933|Q5D933_SCHJA SJCHGC09256 protein OS=Schistosoma japonicum PE=2 SV=1	4e-94	smm:Smp_013370.3 tetraspanin	8e-86	PIRSF|PIRSF002419|IPR000301|Tetraspanin|27|278|GO:0016021	3.7e-24	Pfam|PF00335|IPR018499|Tetraspanin/Peripherin|37|272|GO:0016021	1.6e-37	PANTHER|PTHR19282|T|-|31|278|	5.5e-54
Sjp_0009410	99.8	99.8	99.8	99.8	99.8	99.8	100		100	100	100	100	100	100	100	99.8286	100	100	black	sp|Q6P8Y1|CAPSL_MOUSE Calcyphosin-like protein OS=Mus musculus GN=Capsl PE=2 SV=4	1e-50	tr|G4LWY2|G4LWY2_SCHMA Calcyphosine/tpp, putative OS=Schistosoma mansoni GN=Smp_028210 PE=4 SV=1	5e-93	smm:Smp_028210 calcyphosine/tpp	3e-93	Pfam|PF13499|IPR011992|EF-hand domain pair|44|100|GO:0005509	3e-11	PANTHER|PTHR10891|T|-|3|207|	3.6e-82	ProSitePatterns|PS00018|IPR018247|EF-Hand 1, calcium-binding site|87|99|	-	PANTHER|PTHR10891:SF551|IPR029633|Calcyphosin-like protein|3|207|	3.6e-82	ProSitePatterns|PS00018|IPR018247|EF-Hand 1, calcium-binding site|51|63|	-
Sjp_0013640	99.8	99.8	99.6	99.8	99.8	100	100		100	100	100	100	100	100	100	99.8286	100	100	grey	sp|P26990|ARF6_CHICK ADP-ribosylation factor 6 OS=Gallus gallus GN=ARF6 PE=2 SV=3	3e-82	tr|Q5DCD7|Q5DCD7_SCHJA SJCHGC04671 protein OS=Schistosoma japonicum PE=2 SV=1	5e-100	smm:Smp_000730 ADP-ribosylation factor family	5e-90	PANTHER|PTHR11711|T|-|1|173|	5.7e-124	Pfam|PF00025|IPR006689|Small GTPase superfamily, ARF/SAR type|2|173|GO:0005525	5.2e-74	SMART|SM00177|IPR024156|Small GTPase superfamily, ARF type|1|177|GO:0005525|GO:0005622|GO:0007264	1.9e-112	SMART|SM00178|IPR006687|Small GTPase superfamily, SAR1-type|1|174|GO:0005525|GO:0005622|GO:0006886	2.1e-20	PANTHER|PTHR11711:SF106|T|-|1|173|	5.7e-124
Sjp_0042040	99.6	99.8	100	99.8	99.8	100	99.8		100	100	100	100	100	100	100	99.8286	100	100	grey	sp|Q9BRG1|VPS25_HUMAN Vacuolar protein-sorting-associated protein 25 OS=Homo sapiens GN=VPS25 PE=1 SV=1	6e-46	tr|Q5DB71|Q5DB71_SCHJA SJCHGC07941 protein OS=Schistosoma japonicum PE=2 SV=1	1e-102	smm:Smp_097620 hypothetical protein	2e-87	Pfam|PF05871|IPR008570|ESCRT-II complex, vps25 subunit|12|150|	9.4e-54	PANTHER|PTHR13149:SF0|T|-|1|179|	3.1e-83	PANTHER|PTHR13149|IPR008570|ESCRT-II complex, vps25 subunit|1|179|	3.1e-83
Sjp_0054200	100	99.8	99.8	99.8	99.8	99.8	99.8		100	100	100	100	100	100	100	99.8286	100	100	black	sp|Q5XHB2|DUS22_XENTR Dual specificity protein phosphatase 22 OS=Xenopus tropicalis GN=dusp22 PE=2 SV=1	3e-11	tr|Q5DGN0|Q5DGN0_SCHJA SJCHGC01353 protein OS=Schistosoma japonicum PE=2 SV=1	7e-94	smm:Smp_169960 dual specificity protein phosphatase	6e-64	PANTHER|PTHR10159:SF221|T|-|9|83|	7.9e-21	PANTHER|PTHR10159|IPR024950|Dual specificity phosphatase|9|83|	7.9e-21	Pfam|PF00782|IPR000340|Dual specificity phosphatase, catalytic domain|8|59|GO:0006470|GO:0008138	2.2e-11
Sjp_0058770	99.8	100	99.8	99.8	99.8	99.8	99.8		100	100	100	100	100	100	100	99.8286	100	100	black	sp|Q50KA9|NDKA_CANFA Nucleoside diphosphate kinase A OS=Canis familiaris GN=NME1 PE=2 SV=1	3e-49	tr|Q86H19|Q86H19_SCHJA Nucleoside diphosphate kinase (Fragment) OS=Schistosoma japonicum PE=2 SV=1	4e-80	smm:Smp_092750 nucleoside diphosphate kinase (EC:2.7.4.6)	1e-72	PANTHER|PTHR11349:SF46|T|-|1|143|	8.5e-90	Pfam|PF00334|IPR001564|Nucleoside diphosphate kinase|1|129|GO:0004550|GO:0005524|GO:0006165|GO:0006183|GO:0006228|GO:0006241	5.2e-51	ProSitePatterns|PS00469|IPR023005|Nucleoside diphosphate kinase, active site|106|114|	-	PANTHER|PTHR11349|T|-|1|143|	8.5e-90	SMART|SM00562|IPR001564|Nucleoside diphosphate kinase|1|132|GO:0004550|GO:0005524|GO:0006165|GO:0006183|GO:0006228|GO:0006241	2.8e-70
Sjp_0018560	99.8	100	100	100	100	100	100		99.5	100	100	100	100	100	100	99.9714	99.9286	99.9286	black			tr|G4LZ94|G4LZ94_SCHMA Putative uncharacterized protein OS=Schistosoma mansoni GN=Smp_158590 PE=4 SV=1	5e-13	smm:Smp_158590 hypothetical protein	3e-13
Sjp_0022120	100	100	100	100	100	100	99.8		100	100	100	100	100	100	99.5	99.9714	99.9286	99.9286	black	sp|Q863H1|SFRP2_CANFA Secreted frizzled-related protein 2 OS=Canis familiaris GN=SFRP2 PE=2 SV=1	3e-30	tr|G4M1Q0|G4M1Q0_SCHMA Secreted frizzled-related protein OS=Schistosoma mansoni GN=Smp_068680 PE=4 SV=1	8e-77	smm:Smp_068680 secreted frizzled-related protein	5e-77	Pfam|PF01392|IPR020067|Frizzled domain|79|193|GO:0005515	6.4e-30	PANTHER|PTHR11309:SF80|T|-|69|201|	3.3e-53	SMART|SM00063|IPR020067|Frizzled domain|78|198|GO:0005515	4.8e-41	PANTHER|PTHR11309|IPR015526|Frizzled/secreted frizzled-related protein|69|201|	3.3e-53
Sjp_0022950	100	100	100	99.9	99.9	99.9	99.9		100	100	100	99.8	99.8	100	100	99.9429	99.9429	99.9429	black	sp|Q9D0F1|NDC80_MOUSE Kinetochore protein NDC80 homolog OS=Mus musculus GN=Ndc80 PE=2 SV=1	3e-18	tr|G4VLR3|G4VLR3_SCHMA Putative paramyosin OS=Schistosoma mansoni GN=Smp_169970 PE=4 SV=1	0	smm:Smp_169970 paramyosin	0	Pfam|PF03801|IPR005550|Kinetochore protein Ndc80|23|178|	6.7e-38	PANTHER|PTHR10643:SF2|T|-|8|597|	1.7e-58	PANTHER|PTHR10643|IPR005550|Kinetochore protein Ndc80|8|597|	1.7e-58
Sjp_0072040	100	100	100	99.9	99.9	99.9	99.9		100	100	100	99.8	99.8	100	100	99.9429	99.9429	99.9429	black			tr|C4QPK2|C4QPK2_SCHMA Putative uncharacterized protein OS=Schistosoma mansoni GN=Smp_179890 PE=4 SV=1	0	smm:Smp_179890 hypothetical protein	0
Sjp_0043130	100	100	99.7	100	100	100	100		100	100	100	100	100	100	100	99.9571	99.8714	100	grey	sp|Q9XUY5|AT1B3_CAEEL Probable sodium/potassium-transporting ATPase subunit beta-3 OS=Caenorhabditis elegans GN=nkb-3 PE=3 SV=1	5e-10	tr|Q5DB43|Q5DB43_SCHJA SJCHGC02877 protein OS=Schistosoma japonicum PE=2 SV=1	5e-60	smm:Smp_033550 transmemberane protein	2e-40	PANTHER|PTHR11523:SF22|T|-|2|91|	6.4e-19	PANTHER|PTHR11523|IPR000402|Sodium/potassium-transporting ATPase subunit beta|2|91|GO:0005890|GO:0006813|GO:0006814	6.4e-19	Pfam|PF00287|IPR000402|Sodium/potassium-transporting ATPase subunit beta|3|94|GO:0005890|GO:0006813|GO:0006814	2.3e-13
Sjp_0016020	99.9	99.9	99.9	99.6	99.6	100	99.9		100	100	100	100	100	100	100	99.8286	100	100	grey	sp|P52485|UBCD2_DROME Ubiquitin-conjugating enzyme E2-24 kDa OS=Drosophila melanogaster GN=UbcD2 PE=2 SV=1	7e-77	tr|Q5DCN3|Q5DCN3_SCHJA SJCHGC02747 protein (Fragment) OS=Schistosoma japonicum PE=2 SV=2	2e-163	smm:Smp_055920 ubiquitin conjugating enzyme E2	2e-151	Pfam|PF00179|IPR000608|Ubiquitin-conjugating enzyme, E2|55|190|GO:0016881	3.1e-44	ProSitePatterns|PS00183|IPR023313|Ubiquitin-conjugating enzyme, active site|124|139|	-	SMART|SM00212|T|-|54|197|	2.6e-67	PANTHER|PTHR24068|T|-|40|246|	2.5e-122	PANTHER|PTHR24068:SF41|T|-|40|246|	2.5e-122
Sjp_0124890	99.6	100	100	99.6	99.6	100	100		100	100	100	100	100	100	100	99.8286	100	100	grey	sp|Q9VR89|PNO1_DROME RNA-binding protein pno1 OS=Drosophila melanogaster GN=l(1)G0004 PE=2 SV=1	2e-18	tr|Q86EP0|Q86EP0_SCHJA Clone ZZD158 mRNA sequence OS=Schistosoma japonicum PE=2 SV=1	2e-36	smm:Smp_073080.2 rRNA processing protein (Rrp20)	3e-36	PANTHER|PTHR12826|T|-|1|74|	3e-35	Pfam|PF00013|IPR004088|K Homology domain, type 1|3|49|GO:0003723	3.4e-06
Sjp_0053770	100	99.9	99.9	99.9	99.9	100	99.8		100	99.9	99.9	100	100	100	100	99.9143	99.9286	99.9714	black	sp|Q6PGB8|SMCA1_MOUSE Probable global transcription activator SNF2L1 OS=Mus musculus GN=Smarca1 PE=1 SV=1	0	tr|G4VIH9|G4VIH9_SCHMA Putative helicase OS=Schistosoma mansoni GN=Smp_008830 PE=4 SV=1	0	smm:Smp_008830 helicase	0	SMART|SM00487|IPR014001|Helicase, superfamily 1/2, ATP-binding domain|104|292|	2.9e-39	Pfam|PF09110|IPR015194|ISWI HAND domain|679|778|GO:0031491|GO:0043044	1e-27	SMART|SM00717|IPR001005|SANT/Myb domain|778|827|GO:0003682	1e-07	SMART|SM00490|IPR001650|Helicase, C-terminal|441|525|	8e-26	Pfam|PF00176|IPR000330|SNF2-related|111|391|GO:0003677|GO:0005524	9.6e-82	Pfam|PF09111|IPR015195|SLIDE domain|835|949|GO:0003676|GO:0005524|GO:0005634|GO:0006338|GO:0016818	1.2e-40	IPRO	PANTHER|PTHR10799:SF602|T|-|67|955|	0	IPRO	Pfam|PF00271|IPR001650|Helicase, C-terminal|450|525|	4e-15	IPRO	PANTHER|PTHR10799|T|-|67|955|	0
Sjp_0029580	99.8	100	99.7	100	100	100	100		99.9	100	99.9	99.9	100	100	100	99.9286	99.9286	99.9571	grey	sp|Q32PI5|2AAA_BOVIN Serine/threonine-protein phosphatase 2A 65 kDa regulatory subunit A alpha isoform OS=Bos taurus GN=PPP2R1A PE=1 SV=1	7e-142	tr|G4VK35|G4VK35_SCHMA Putative serine/threonine protein phosphatase 2a regulatory subunit A OS=Schistosoma mansoni GN=Smp_153410 PE=4 SV=1	0	smm:Smp_153410 serine/threonine protein phosphatase 2a regulatory subunit A	0	Pfam|PF13646|T|-|482|582|	2.5e-08	PANTHER|PTHR10648|T|-|6|685|	6.7e-234
Sjp_0007010	99.8	100	100	100	99.9	100	99.9		100	100	100	100	100	100	99.7	99.9429	99.9143	99.9571	black	sp|O94372|YG06_SCHPO Uncharacterized protein C1604.06c OS=Schizosaccharomyces pombe (strain 972 / ATCC 24843) GN=SPBC1604.06c PE=3 SV=1	6e-11	tr|G4VGY0|G4VGY0_SCHMA Putative nucleolar complex protein OS=Schistosoma mansoni GN=Smp_017640 PE=4 SV=1	5e-106	smm:Smp_017640 nucleolar complex protein	3e-106	Pfam|PF03914|IPR005612|CCAAT-binding factor|119|281|	4.3e-27	PANTHER|PTHR12455|T|-|54|318|	5.6e-57	PANTHER|PTHR12455:SF0|IPR027193|Nucleolar complex protein 4|54|318|GO:0042254	5.6e-57
Sjp_0021140	99.9	99.7	100	99.9	99.9	99.9	100		100	99.8	100	100	100	100	100	99.9	99.9429	99.9714	grey	sp|Q9Y105|SYQ_DROME Probable glutamine--tRNA ligase OS=Drosophila melanogaster GN=Aats-gln PE=1 SV=1	0	tr|Q5C173|Q5C173_SCHJA SJCHGC01583 protein (Fragment) OS=Schistosoma japonicum PE=2 SV=2	0	xtr:100145804 qars; glutaminyl-tRNA synthetase	0
Sjp_0017330	99.8	99.8	99.9	99.9	99.9	99.9	99.9		100	99.8	100	100	100	100	100	99.8714	99.9714	99.9714	black			tr|G4VDE4|G4VDE4_SCHMA Putative uncharacterized protein OS=Schistosoma mansoni GN=Smp_143480 PE=4 SV=1	0	smm:Smp_143480 hypothetical protein	0	SMART|SM00765|IPR011106|Seven cysteines, N-terminal|29|115|	1e-32	Pfam|PF00057|IPR002172|Low-density lipoprotein (LDL) receptor class A repeat|171|209|GO:0005515	9.6e-06	Pfam|PF07502|IPR011106|Seven cysteines, N-terminal|30|113|	4.5e-23	ProSitePatterns|PS01209|IPR023415|Low-density lipoprotein (LDL) receptor class A, conserved site|187|209|	-	SMART|SM00192|IPR002172|Low-density lipoprotein (LDL) receptor class A repeat|171|211|GO:0005515	1.9e-08
Sjp_0086280	99.9	100	99.8	99.8	99.9	99.8	99.9		100	100	100	99.9	99.9	100	100	99.8714	99.9714	99.9714	black	sp|Q9Y5A9|YTHD2_HUMAN YTH domain family protein 2 OS=Homo sapiens GN=YTHDF2 PE=1 SV=2	2e-70	tr|G4VB52|G4VB52_SCHMA Putative uncharacterized protein OS=Schistosoma mansoni GN=Smp_040460 PE=4 SV=1	0	smm:Smp_040460 hypothetical protein	0	Pfam|PF04146|IPR007275|YTH domain|617|753|	4.1e-47	PANTHER|PTHR12357|T|-|1|788|	9.7e-108	PANTHER|PTHR12357:SF15|T|-|1|788|	9.7e-108
Sjp_0098590	99.9	99.9	99.9	99.9	99.9	99.9	99.9		100	100	100	100	100	100	99.8	99.9	99.9429	99.9714	black			tr|G4VP25|G4VP25_SCHMA Putative transcription factor ap-2 gamma OS=Schistosoma mansoni GN=Smp_157840 PE=4 SV=1	4e-118	smm:Smp_157840 transcription factor ap-2 gamma	3e-118
Sjp_0068650	99.9	100	100	99.8	100	99.9	100		100	100	100	100	100	100	100	99.9429	99.8714	100	black	sp|Q803S3|MEMO1_DANRE Protein MEMO1 OS=Danio rerio GN=memo1 PE=2 SV=1	3e-99	tr|Q86F46|Q86F46_SCHJA Clone ZZD1120 mRNA sequence OS=Schistosoma japonicum PE=2 SV=1	1e-176	nvi:100120583 protein MEMO1-like	3e-100	PANTHER|PTHR11060|IPR002737|MEMO1 family|1|298|	5.3e-158	Pfam|PF01875|IPR002737|MEMO1 family|8|293|	2e-76	PANTHER|PTHR11060:SF0|T|-|1|298|	5.3e-158
Sjp_0000940	99.9	99.9	99.9	99.9	99.9	99.9	99.7		100	100	100	100	100	100	100	99.8714	99.9429	100	grey	sp|Q12981|SEC20_HUMAN Vesicle transport protein SEC20 OS=Homo sapiens GN=BNIP1 PE=1 SV=3	1e-08	tr|G4VJS4|G4VJS4_SCHMA Putative vesicle transport protein SEC20 OS=Schistosoma mansoni GN=Smp_042030.1 PE=4 SV=1	6e-105	smm:Smp_042030.3 Vesicle transport protein SEC20	4e-105	PANTHER|PTHR12825:SF0|T|-|3|239|	7.3e-40	Pfam|PF03908|IPR005606|Sec20|148|235|	6.7e-14	PANTHER|PTHR12825|T|-|3|239|	7.3e-40
Sjp_0046900	99.9	99.9	99.9	99.9	99.7	99.8	99.9		100	100	100	100	100	100	100	99.8571	99.9571	100	grey	sp|P62882|GBB5_RAT Guanine nucleotide-binding protein subunit beta-5 OS=Rattus norvegicus GN=Gnb5 PE=2 SV=1	1e-129	tr|G4VGZ9|G4VGZ9_SCHMA Putative guanine nucleotide-binding protein beta 5 (G protein beta5) OS=Schistosoma mansoni GN=Smp_075130 PE=4 SV=1	0	smm:Smp_075130 guanine nucleotide-binding protein beta 5 (G protein beta5)	0	Pfam|PF00400|IPR001680|WD40 repeat|57|91|GO:0005515	2.4e-09	Pfam|PF00400|IPR001680|WD40 repeat|227|265|GO:0005515	1.5e-11	Pfam|PF00400|IPR001680|WD40 repeat|314|348|GO:0005515	2.4e-06	Pfam|PF00400|IPR001680|WD40 repeat|185|223|GO:0005515	3e-08	ProSitePatterns|PS00678|IPR019775|WD40 repeat, conserved site|166|180|	-	ProSitePatterns|PS00678|IPR019775|WD40 repeat, conserved site|296|310|	-	IPRO	SMART|SM00320|IPR001680|WD40 repeat|52|91|GO:0005515	3.2e-09	IPRO	SMART|SM00320|IPR001680|WD40 repeat|226|265|GO:0005515	3.3e-11	IPRO	PANTHER|PTHR19850|T|-|7|353|	1.7e-229	IPRO	PIRSF|PIRSF002394|IPR016346|Guanine nucleotide-binding protein, beta subunit|1|351|	4.6e-185
Sjp_0046590	99.8	99.8	100	99.8	100	100	100		100	100	100	100	100	100	100	99.9143	99.9	100	black	sp|Q64548|RTN1_RAT Reticulon-1 OS=Rattus norvegicus GN=Rtn1 PE=2 SV=1	3e-18	tr|Q5DE04|Q5DE04_SCHJA SJCHGC02814 protein OS=Schistosoma japonicum PE=2 SV=1	6e-67	smm:Smp_020370 reticulon/nogo	5e-58	PANTHER|PTHR10994|IPR003388|Reticulon|11|121|	1.2e-36	Pfam|PF02453|IPR003388|Reticulon|10|111|	3.2e-31
Sjp_0020100	99.7	99.7	99.9	99.9	99.9	99.9	99.7		100	100	100	100	100	100	100	99.8143	100	100	grey	sp|Q2HJG2|PUF60_BOVIN Poly(U)-binding-splicing factor PUF60 OS=Bos taurus GN=PUF60 PE=2 SV=1	3e-59	tr|G4LVJ1|G4LVJ1_SCHMA Fuse-binding protein-interacting repressor siahbp1, putative OS=Schistosoma mansoni GN=Smp_129720 PE=4 SV=1	0	smm:Smp_129720 fuse-binding protein-interacting repressor siahbp1	0	SMART|SM00360|IPR000504|RNA recognition motif domain|191|265|GO:0003676	9.4e-20	SMART|SM00360|IPR000504|RNA recognition motif domain|94|167|GO:0003676	1.2e-23	Pfam|PF00076|IPR000504|RNA recognition motif domain|95|165|GO:0003676	2.6e-19	Pfam|PF00076|IPR000504|RNA recognition motif domain|192|262|GO:0003676	4.4e-15	PANTHER|PTHR24011:SF246|T|-|31|480|	6.3e-91	PANTHER|PTHR24011|T|-|31|480|	6.3e-91
Sjp_0069860	99.9	99.7	99.7	99.7	99.9	99.9	99.9		100	100	100	100	100	100	100	99.8143	100	100	grey	sp|Q9VXB0|NECAP_DROME NECAP-like protein CG9132 OS=Drosophila melanogaster GN=CG9132 PE=2 SV=1	5e-56	tr|Q86EG2|Q86EG2_SCHJA Clone ZZD434 mRNA sequence OS=Schistosoma japonicum PE=2 SV=1	3e-107	smm:Smp_005000 hypothetical protein	3e-86	Pfam|PF07933|IPR012466|Adaptin ear-binding coat-associated protein 1 NECAP-1|2|160|GO:0006897|GO:0016020	1.4e-61	PANTHER|PTHR12847:SF3|T|-|2|217|	6.2e-105	PANTHER|PTHR12847|T|-|2|217|	6.2e-105
Sjp_0070750	99.7	99.9	99.7	100	100	99.7	99.7		100	100	100	100	100	100	100	99.8143	100	100	grey	sp|P20651|PP2BB_RAT Serine/threonine-protein phosphatase 2B catalytic subunit beta isoform OS=Rattus norvegicus GN=Ppp3cb PE=1 SV=1	2e-122	tr|C7TY21|C7TY21_SCHJA Serine/threonine-protein phosphatase OS=Schistosoma japonicum PE=2 SV=1	2e-157	smm:Smp_141950 protein phosphatase-2b	6e-151	PANTHER|PTHR11668:SF186|T|-|18|306|	4.4e-176	SMART|SM00156|IPR006186|Serine/threonine-specific protein phosphatase/bis(5-nucleosyl)-tetraphosphatase|57|325|GO:0016787	1.7e-93	Pfam|PF00149|IPR004843|Calcineurin-like phosphoesterase domain, apaH type|85|302|GO:0016787	1.9e-36	PANTHER|PTHR11668|T|-|18|306|	4.4e-176	ProSitePatterns|PS00125|IPR006186|Serine/threonine-specific protein phosphatase/bis(5-nucleosyl)-tetraphosphatase|165|170|GO:0016787	-
Sjp_0032370	99.7	99.8	99.8	100	100	99.7	99.7		100	100	100	100	100	100	100	99.8143	100	100	grey	sp|P91883|TDX_FASHE Thioredoxin peroxidase OS=Fasciola hepatica PE=2 SV=1	5e-79	tr|Q5DEY1|Q5DEY1_SCHJA SJCHGC00794 protein OS=Schistosoma japonicum PE=2 SV=1	1e-111	smm:Smp_158110.2 thioredoxin peroxidase	9e-101	Pfam|PF10417|IPR019479|Peroxiredoxin, C-terminal|157|189|GO:0051920|GO:0055114	1.3e-08	PANTHER|PTHR10681|T|-|5|194|	6.4e-107	PANTHER|PTHR10681:SF101|T|-|5|194|	6.4e-107	PIRSF|PIRSF000239|IPR024706|Peroxiredoxin, AhpC-type|1|191|	7.2e-61	Pfam|PF00578|IPR000866|Alkyl hydroperoxide reductase subunit C/ Thiol specific antioxidant|5|136|GO:0016209|GO:0016491|GO:0055114	1.7e-37
Sjp_0057850	99.8	99.7	99.9	99.8	99.9	99.8	99.8		100	100	100	100	100	100	100	99.8143	100	100	grey	sp|Q8R317|UBQL1_MOUSE Ubiquilin-1 OS=Mus musculus GN=Ubqln1 PE=1 SV=1	1e-63	tr|G4M0X2|G4M0X2_SCHMA Ubiquilin 1,2, putative OS=Schistosoma mansoni GN=Smp_010290 PE=4 SV=1	1e-177	smm:Smp_010290 ubiquilin 12	9e-178	SMART|SM00727|IPR006636|Heat shock chaperonin-binding|163|202|	2e-09	SMART|SM00213|IPR000626|Ubiquitin-like|4|74|GO:0005515	3.9e-08	Pfam|PF00240|IPR000626|Ubiquitin-like|16|75|GO:0005515	1.1e-11	PANTHER|PTHR10677|IPR015496|Ubiquilin|6|395|	7.2e-120
Sjp_0064630	99.8	99.8	99.9	100	99.7	99.8	99.7		100	100	100	100	100	100	100	99.8143	100	100	grey	sp|Q9HC21|TPC_HUMAN Mitochondrial thiamine pyrophosphate carrier OS=Homo sapiens GN=SLC25A19 PE=1 SV=1	2e-61	tr|G4V9Q6|G4V9Q6_SCHMA Mitochondrial carrier protein-related OS=Schistosoma mansoni GN=Smp_093630.2 PE=3 SV=1	1e-167	smm:Smp_093630.2 mitochondrial carrier protein	8e-168	Pfam|PF00153|IPR018108|Mitochondrial substrate/solute carrier|236|334|	3.7e-21	Pfam|PF00153|IPR018108|Mitochondrial substrate/solute carrier|12|107|	1.6e-20	Pfam|PF00153|IPR018108|Mitochondrial substrate/solute carrier|125|213|	2.7e-21	PANTHER|PTHR24089|T|-|3|336|	1.2e-129	PANTHER|PTHR24089:SF59|T|-|3|336|	1.2e-129
Sjp_0070400	100	100	99.8	100	99.8	99.7	99.4		100	100	100	100	100	100	100	99.8143	100	100	grey	sp|O74503|UAF30_SCHPO Upstream activation factor subunit spp27 OS=Schizosaccharomyces pombe (strain 972 / ATCC 24843) GN=spp27 PE=1 SV=1	1e-13	tr|G4V889|G4V889_SCHMA Putative uncharacterized protein OS=Schistosoma mansoni GN=Smp_006830.1 PE=4 SV=1	2e-83	smm:Smp_006830.1 hypothetical protein	1e-83	SMART|SM00151|IPR019835|SWIB domain|144|220|	1.8e-08	Pfam|PF08766|IPR014876|DEK, C-terminal|5|58|	2.2e-13	PANTHER|PTHR13844:SF4|T|-|1|219|	1.2e-76	PANTHER|PTHR13844|T|-|1|219|	1.2e-76	Pfam|PF02201|IPR003121|SWIB/MDM2 domain|144|219|GO:0005515	5.8e-20
Sjp_0089200	99.8	99.9	99.9	99.8	99.9	99.8	99.6		100	100	100	100	100	100	100	99.8143	100	100	grey	sp|P51485|ARRB_CAEEL Probable beta-arrestin OS=Caenorhabditis elegans GN=arr-1 PE=3 SV=2	1e-47	tr|Q5C229|Q5C229_SCHJA SJCHGC09071 protein (Fragment) OS=Schistosoma japonicum PE=2 SV=2	2e-142	smm:Smp_122900 beta-arrestin 1	4e-73	PANTHER|PTHR11792|IPR000698|Arrestin|6|267|GO:0007165	1.1e-93	Pfam|PF02752|IPR011022|Arrestin C-terminal-like domain|4|150|	1.1e-21	SMART|SM01017|IPR011022|Arrestin C-terminal-like domain|3|150|	4.4e-20
Sjp_0004990	99.8	99.8	99.8	99.8	99.7	99.8	100		100	100	100	100	100	100	100	99.8143	100	100	grey	sp|Q9BTX7|TTPAL_HUMAN Alpha-tocopherol transfer protein-like OS=Homo sapiens GN=TTPAL PE=2 SV=2	3e-35	tr|Q5DG97|Q5DG97_SCHJA SJCHGC05901 protein OS=Schistosoma japonicum PE=2 SV=1	2e-158	smm:Smp_170200 retinaldehyde binding protein-related	4e-142	Pfam|PF00650|IPR001251|CRAL-TRIO domain|99|247|	3.8e-23	Pfam|PF03765|IPR011074|CRAL/TRIO, N-terminal domain|31|74|	2.6e-07	PANTHER|PTHR10174|T|-|7|285|	1.9e-87	PANTHER|PTHR10174:SF110|T|-|7|285|	1.9e-87
Sjp_0062660	99.8	99.6	99.8	99.7	99.8	100	100		100	100	100	100	100	100	100	99.8143	100	100	grey			tr|G4V5U4|G4V5U4_SCHMA Putative uncharacterized protein OS=Schistosoma mansoni GN=Smp_089650 PE=4 SV=1	1e-118	smm:Smp_089650 hypothetical protein	2e-118	Pfam|PF15111|IPR029371|TMEM101 protein|9|130|	3.7e-08
Sjp_0080580	99.8	100	99.7	99.8	99.8	99.8	99.8		100	100	100	100	100	100	100	99.8143	100	100	grey	sp|Q9HB97|PARVA_RAT Alpha-parvin OS=Rattus norvegicus GN=Parva PE=1 SV=2	2e-30	tr|G4V8C8|G4V8C8_SCHMA Peptidase Clp (S14 family) OS=Schistosoma mansoni GN=Smp_210410 PE=4 SV=1	3e-97	smm:Smp_133200 peptidase Clp (S14 family)	1e-97	PANTHER|PTHR12114:SF4|T|-|1|221|	3.3e-93	PANTHER|PTHR12114|IPR028433|Parvin|1|221|GO:0003779|GO:0007155|GO:0031532	3.3e-93	Pfam|PF00307|IPR001715|Calponin homology domain|114|217|GO:0005515	7.5e-11
Sjp_0016870	99.9	100	99.9	99.9	99.9	99.9	99.9		100	100	100	99.9	100	99.9	99.8	99.9143	99.9429	99.9429	black	sp|Q925B3|TRPM7_RAT Transient receptor potential cation channel subfamily M member 7 OS=Rattus norvegicus GN=Trpm7 PE=1 SV=2	4e-12	tr|G4V813|G4V813_SCHMA Putative transient receptor potential cation channel,subfamily m, member OS=Schistosoma mansoni GN=Smp_035140 PE=4 SV=1	0	smm:Smp_035140 transient receptor potential cation channel subfamily m member	0	PANTHER|PTHR13800|T|-|380|911|	2.7e-79	Pfam|PF00520|IPR005821|Ion transport domain|685|837|GO:0005216|GO:0006811|GO:0016020|GO:0055085	3.5e-11	Pfam|PF00023|IPR002110|Ankyrin repeat|137|171|GO:0005515	4.5e-06	PANTHER|PTHR13800:SF12|T|-|380|911|	2.7e-79
Sjp_0080130	99.8	100	100	100	100	100	100		99.4	100	100	100	100	100	100	99.9714	99.9143	99.9143	black	sp|Q187T6|MUTS_CLOD6 DNA mismatch repair protein MutS OS=Clostridium difficile (strain 630) GN=mutS PE=3 SV=2	2e-25	tr|G4LX68|G4LX68_SCHMA Putative uncharacterized protein OS=Schistosoma mansoni GN=Smp_153710 PE=4 SV=1	8e-65	smm:Smp_153710 hypothetical protein	2e-65	Pfam|PF00488|IPR000432|DNA mismatch repair protein MutS, C-terminal|20|148|GO:0005524|GO:0006298|GO:0030983	7.7e-34	PANTHER|PTHR11361|T|-|7|148|	9.2e-54	PANTHER|PTHR11361:SF20|T|-|7|148|	9.2e-54
Sjp_0054140	100	100	100	99.9	99.9	100	100		100	100	100	99.7	99.7	100	100	99.9714	99.9143	99.9143	black	sp|Q6PAD2|PLK4_XENLA Serine/threonine-protein kinase PLK4 OS=Xenopus laevis GN=plk4 PE=2 SV=1	1e-23	tr|G4V797|G4V797_SCHMA Kinase OS=Schistosoma mansoni GN=Smp_079410 PE=4 SV=1	4e-111	smm:Smp_079410 kinase	2e-111	PANTHER|PTHR24345|T|-|13|303|	1.2e-60	PANTHER|PTHR24345:SF50|T|-|13|303|	1.2e-60	Pfam|PF00659|IPR000959|POLO box duplicated domain|220|289|GO:0005515	4.7e-06
Sjp_0088950	100	99.8	100	100	100	99.8	100		100	100	100	100	100	99.5	100	99.9429	99.9286	99.9286	grey	sp|Q6P8Y1|CAPSL_MOUSE Calcyphosin-like protein OS=Mus musculus GN=Capsl PE=2 SV=4	2e-40	tr|Q5D9P3|Q5D9P3_SCHJA Calcyphosin-like protein OS=Schistosoma japonicum PE=2 SV=1	2e-92	smm:Smp_019640.1 calcyphosine/tpp	6e-75	PANTHER|PTHR10891:SF551|IPR029633|Calcyphosin-like protein|1|177|	1e-47	ProSitePatterns|PS00018|IPR018247|EF-Hand 1, calcium-binding site|52|64|	-	Pfam|PF13499|IPR011992|EF-hand domain pair|47|103|GO:0005509	2.1e-12	PANTHER|PTHR10891|T|-|1|177|	1e-47
Sjp_0089220	99.9	99.9	100	99.9	99.9	99.8	99.9		100	100	100	100	100	99.9	99.9	99.9	99.9286	99.9714	black	sp|P42346|MTOR_RAT Serine/threonine-protein kinase mTOR OS=Rattus norvegicus GN=Mtor PE=1 SV=1	2e-126	tr|G7YDG9|G7YDG9_CLOSI FKBP12-rapamycin complex-associated protein OS=Clonorchis sinensis GN=CLF_105372 PE=4 SV=1	0	smm:Smp_122910 ataxia telangiectasia mutated (atm)-related	0	PANTHER|PTHR11139|T|-|25|2248|	0	Pfam|PF00454|IPR000403|Phosphatidylinositol 3-/4-kinase, catalytic domain|1795|1880|GO:0016773	7.1e-12	Pfam|PF00454|IPR000403|Phosphatidylinositol 3-/4-kinase, catalytic domain|1897|1987|GO:0016773	3.7e-22	Pfam|PF11865|IPR024585|Domain of unknown function DUF3385, target of rapamycin protein|539|595|	7.2e-18	Pfam|PF02260|IPR003152|PIK-related kinase, FATC|2218|2248|GO:0005515	5.3e-16	Pfam|PF02259|IPR003151|PIK-related kinase, FAT|1245|1530|GO:0005515	1.1e-59	IPRO	PANTHER|PTHR11139:SF63|T|-|25|2248|	0	IPRO	SMART|SM00146|IPR000403|Phosphatidylinositol 3-/4-kinase, catalytic domain|1796|2043|GO:0016773	5.5e-47
Sjp_0101120	99.9	100	100	99.9	100	100	100		99.6	100	100	100	100	100	100	99.9714	99.8857	99.9429	black	sp|Q0VD24|SETMR_BOVIN Histone-lysine N-methyltransferase SETMAR OS=Bos taurus GN=SETMAR PE=2 SV=1	6e-32	tr|Q5C302|Q5C302_SCHJA SJCHGC03385 protein (Fragment) OS=Schistosoma japonicum PE=2 SV=2	7e-144	smm:Smp_043580 histone-lysine n-methyltransferase setb1	2e-118	PANTHER|PTHR22884|T|-|14|248|	1.2e-40	Pfam|PF00856|IPR001214|SET domain|102|220|GO:0005515	1.9e-17	PANTHER|PTHR22884:SF325|T|-|14|248|	1.2e-40	SMART|SM00317|IPR001214|SET domain|91|227|GO:0005515	1.9e-18	Pfam|PF05033|IPR007728|Pre-SET domain|6|72|GO:0005634|GO:0008270|GO:0018024|GO:0034968	6.5e-11
Sjp_0004630	99.9	99.8	99.9	99.9	99.9	99.9	99.9		100	99.7	100	100	100	100	100	99.8857	99.9571	99.9571	black	sp|Q1JP79|ARC1A_BOVIN Actin-related protein 2/3 complex subunit 1A OS=Bos taurus GN=ARPC1A PE=2 SV=1	7e-86	tr|H2KSG4|H2KSG4_CLOSI Actin related protein 2/3 complex subunit 1A/1B OS=Clonorchis sinensis GN=CLF_109242 PE=4 SV=1	8e-137	smm:Smp_134400 arp2/3 complex subunit 41-related	5e-101	Pfam|PF00400|IPR001680|WD40 repeat|147|175|GO:0005515	2.1e-06	Pfam|PF00400|IPR001680|WD40 repeat|49|84|GO:0005515	1.5e-08	PANTHER|PTHR10709|IPR017383|ARP2/3 complex, 41kDa subunit (p41-arc)|4|330|GO:0003779|GO:0005856|GO:0030833	3.1e-169	SMART|SM00320|IPR001680|WD40 repeat|45|84|GO:0005515	5.6e-07
Sjp_0069690	99.9	100	99.9	99.9	99.8	99.9	99.9		100	100	100	99.9	100	100	100	99.9	99.9143	99.9857	black	sp|Q3MHW6|MOT1_BOVIN Monocarboxylate transporter 1 OS=Bos taurus GN=SLC16A1 PE=2 SV=2	3e-23	tr|G4VA86|G4VA86_SCHMA Putative monocarboxylate transporter OS=Schistosoma mansoni GN=Smp_161850 PE=4 SV=1	0	smm:Smp_161850 monocarboxylate transporter	0	PANTHER|PTHR11360:SF86|T|-|18|755|	1.4e-162	Pfam|PF07690|IPR011701|Major facilitator superfamily|562|728|GO:0016021|GO:0055085	2.6e-10	Pfam|PF07690|IPR011701|Major facilitator superfamily|81|265|GO:0016021|GO:0055085	5.7e-26	PANTHER|PTHR11360|T|-|18|755|	1.4e-162
Sjp_0042220	100	100	100	100	99.5	100	99.8		100	100	100	100	100	100	100	99.9	99.9	100	grey	sp|Q3SZR9|TSN3_BOVIN Tetraspanin-3 OS=Bos taurus GN=TSPAN3 PE=2 SV=1	5e-09	tr|Q5C190|Q5C190_SCHJA SJCHGC06162 protein (Fragment) OS=Schistosoma japonicum PE=2 SV=2	2e-70	smm:Smp_095630 CD9-like protein Sm-TSP-1	2e-69	PANTHER|PTHR19282:SF170|T|-|1|126|	2.9e-34	PANTHER|PTHR19282|T|-|1|126|	2.9e-34	Pfam|PF00335|IPR018499|Tetraspanin/Peripherin|26|118|GO:0016021	4.6e-18
Sjp_0080220	100	100	100	99.8	99.8	100	100		100	100	100	100	100	100	100	99.9429	99.8571	100	black	sp|Q8AVD3|KAD2_XENLA Adenylate kinase 2, mitochondrial OS=Xenopus laevis GN=ak2 PE=2 SV=1	9e-50	tr|Q5DDI4|Q5DDI4_SCHJA SJCHGC02704 protein OS=Schistosoma japonicum PE=2 SV=1	2e-92	smm:Smp_061940.3 adenylate kinase	4e-81	Pfam|PF00406|T|-|24|157|	1.1e-43	PANTHER|PTHR23359|IPR000850|Adenylate kinase/UMP-CMP kinase|4|170|GO:0005524|GO:0006139|GO:0019205	8.6e-78	ProSitePatterns|PS00113|IPR000850|Adenylate kinase/UMP-CMP kinase|100|111|GO:0005524|GO:0006139|GO:0019205	-
Sjp_0081690	100	100	99.9	99.8	99.8	99.9	99.8		100	100	100	100	100	99.7	100	99.8857	99.9571	99.9571	black	sp|Q9BYW2|SETD2_HUMAN Histone-lysine N-methyltransferase SETD2 OS=Homo sapiens GN=SETD2 PE=1 SV=3	3e-12	tr|G4VTQ6|G4VTQ6_SCHMA Putative uncharacterized protein OS=Schistosoma mansoni GN=Smp_103090 PE=4 SV=1	3e-149	smm:Smp_103090 hypothetical protein	2e-147	Pfam|PF08236|IPR013257|SRI, Set2 Rpb1 interacting|147|250|GO:0005694|GO:0006355|GO:0018024|GO:0034968	4.8e-20
Sjp_0062380	99.8	100	99.9	99.8	99.8	99.6	100		100	100	100	100	100	100	100	99.8429	99.9571	100	grey	sp|P04113|MLRA_MIZYE Myosin regulatory light chain A, smooth adductor muscle OS=Mizuhopecten yessoensis PE=1 SV=1	1e-45	tr|Q5DB55|Q5DB55_SCHJA SJCHGC00821 protein OS=Schistosoma japonicum PE=2 SV=1	5e-74	smm:Smp_132670.2 myosin regulatory light chain	2e-69	SMART|SM00054|IPR002048|EF-hand domain|186|214|GO:0005509	2e-06	PANTHER|PTHR23049|T|-|166|294|	6.4e-81	ProSitePatterns|PS00018|IPR018247|EF-Hand 1, calcium-binding site|195|207|	-	Pfam|PF13499|IPR011992|EF-hand domain pair|188|229|GO:0005509	1.6e-07
Sjp_0033820	99.8	99.8	99.8	99.8	99.8	99.9	99.9		99.9	100	100	100	100	100	100	99.8286	99.9857	99.9857	black			tr|G4VFV3|G4VFV3_SCHMA Putative uncharacterized protein OS=Schistosoma mansoni GN=Smp_160820 PE=4 SV=1	0	smm:Smp_160820 hypothetical protein	0
Sjp_0028730	99.7	99.9	99.9	99.9	99.8	99.8	99.8		100	100	100	100	100	100	100	99.8286	99.9714	100	grey	sp|P51553|IDH3G_HUMAN Isocitrate dehydrogenase [NAD] subunit gamma, mitochondrial OS=Homo sapiens GN=IDH3G PE=1 SV=1	8e-92	tr|G4V5Y0|G4V5Y0_SCHMA Putative isocitrate dehydrogenase [NAD] subunit gamma,mitochondrial OS=Schistosoma mansoni GN=Smp_056200 PE=3 SV=1	0	smm:Smp_056200 Isocitrate dehydrogenase [NAD] subunit gamma mitochondrial	0	PANTHER|PTHR11835|IPR001804|Isocitrate and isopropylmalate dehydrogenases family|58|399|GO:0000287|GO:0016616|GO:0051287|GO:0055114	8.3e-207	ProSitePatterns|PS00470|IPR019818|Isocitrate/isopropylmalate dehydrogenase, conserved site|284|303|GO:0000287|GO:0016616|GO:0051287|GO:0055114	-	Pfam|PF00180|IPR024084|Isopropylmalate dehydrogenase-like domain|70|389|GO:0016616|GO:0055114	2.5e-70	PANTHER|PTHR11835:SF42|T|-|58|399|	8.3e-207
Sjp_0020710	99.9	100	99.9	99.8	99.7	99.6	99.7		100	100	100	100	100	100	100	99.8	100	100	grey	sp|P51990|RO22_XENLA Heterogeneous nuclear ribonucleoprotein A2 homolog 2 OS=Xenopus laevis PE=2 SV=1	9e-56	tr|G4VHQ4|G4VHQ4_SCHMA Putative heterogeneous nuclear ribonucleoprotein OS=Schistosoma mansoni GN=Smp_053940.1 PE=4 SV=1	6e-119	smm:Smp_053940.1 heterogeneous nuclear ribonucleoprotein	8e-120	PANTHER|PTHR24012:SF339|T|-|7|312|	7.2e-112	PANTHER|PTHR24012|T|-|7|312|	7.2e-112	SMART|SM00360|IPR000504|RNA recognition motif domain|18|90|GO:0003676	3.3e-21	SMART|SM00360|IPR000504|RNA recognition motif domain|109|181|GO:0003676	4.5e-20	Pfam|PF00076|IPR000504|RNA recognition motif domain|110|167|GO:0003676	4.6e-18	Pfam|PF00076|IPR000504|RNA recognition motif domain|19|87|GO:0003676	1.6e-17
Sjp_0095330	100	100	100	99.5	99.7	99.7	99.7		100	100	100	100	100	100	100	99.8	100	100	grey			tr|G4VAA9|G4VAA9_SCHMA Putative uncharacterized protein OS=Schistosoma mansoni GN=Smp_178830 PE=3 SV=1	4e-66	smm:Smp_178830 hypothetical protein	2e-66	PANTHER|PTHR11690:SF149|T|-|9|127|	2.9e-15	PANTHER|PTHR11690|IPR001873|Na+ channel, amiloride-sensitive|9|127|GO:0005272|GO:0006814|GO:0016020	2.9e-15	Pfam|PF00858|IPR001873|Na+ channel, amiloride-sensitive|7|118|GO:0005272|GO:0006814|GO:0016020	2.9e-10
Sjp_0008070	99.6	99.8	99.6	100	100	99.8	99.8		100	100	100	100	100	100	100	99.8	100	100	grey	sp|Q7TQ35|PARK7_MESAU Protein DJ-1 OS=Mesocricetus auratus GN=PARK7 PE=1 SV=1	4e-34	tr|Q5DC05|Q5DC05_SCHJA SJCHGC05973 protein OS=Schistosoma japonicum PE=2 SV=1	2e-100	smm:Smp_082030 family C56 non-peptidase homologue (C56 family)	9e-75	PANTHER|PTHR11019:SF4|T|-|5|184|	6.4e-53	PANTHER|PTHR11019|T|-|5|184|	6.4e-53	Pfam|PF01965|IPR002818|ThiJ/PfpI|37|168|	4.7e-32
Sjp_0013260	99.8	99.8	99.8	99.8	99.8	99.8	99.8		100	100	100	100	100	100	100	99.8	100	100	black	sp|Q9D110|MTHFS_MOUSE 5-formyltetrahydrofolate cyclo-ligase OS=Mus musculus GN=Mthfs PE=2 SV=2	5e-16	tr|G4VJG8|G4VJG8_SCHMA Putative 5-formyltetrahydrofolate cyclo-ligase OS=Schistosoma mansoni GN=Smp_087230 PE=4 SV=1	3e-64	smm:Smp_087230 5-formyltetrahydrofolate cyclo-ligase	2e-64	PANTHER|PTHR23407:SF1|IPR002698|5-formyltetrahydrofolate cyclo-ligase|1|190|	6.6e-64	Pfam|PF01812|IPR002698|5-formyltetrahydrofolate cyclo-ligase|3|191|	5.5e-37	PANTHER|PTHR23407|T|-|1|190|	6.6e-64	PIRSF|PIRSF006806|IPR002698|5-formyltetrahydrofolate cyclo-ligase|1|193|	1.5e-29
Sjp_0026800	99.8	99.8	100	99.8	99.8	99.6	99.8		100	100	100	100	100	100	100	99.8	100	100	grey	sp|P21573|YBOX1_XENLA Nuclease-sensitive element-binding protein 1 OS=Xenopus laevis GN=ybx1 PE=2 SV=1	4e-18	tr|Q5DE71|Q5DE71_SCHJA SJCHGC05173 protein OS=Schistosoma japonicum PE=2 SV=1	9e-81	smm:Smp_097750 cold shock domain protein A	5e-63	SMART|SM00357|IPR011129|Cold shock protein|19|87|GO:0003676	1.7e-20	PANTHER|PTHR11544|T|-|6|173|	1.6e-48	Pfam|PF00313|IPR002059|Cold-shock protein, DNA-binding|19|86|GO:0003677|GO:0006355	2.4e-26	ProSitePatterns|PS00352|IPR019844|Cold-shock conserved site|31|50|	-
Sjp_0029570	99.8	100	100	100	99.6	99.6	99.6		100	100	100	100	100	100	100	99.8	100	100	grey			tr|G4VK37|G4VK37_SCHMA Putative g-protein coupled receptor OS=Schistosoma mansoni GN=Smp_058080 PE=4 SV=1	5e-47	smm:Smp_058080 G-protein coupled receptor fragment	3e-47
Sjp_0042100	99.8	99.8	99.8	99.8	99.8	100	99.6		100	100	100	100	100	100	100	99.8	100	100	grey	sp|P35128|UBE2N_DROME Ubiquitin-conjugating enzyme E2 N OS=Drosophila melanogaster GN=ben PE=2 SV=1	1e-64	tr|Q5DC43|Q5DC43_SCHJA SJCHGC06271 protein OS=Schistosoma japonicum PE=2 SV=1	3e-83	smm:Smp_083400 ubiquitin conjugating enzyme 13	4e-83	SMART|SM00212|T|-|28|171|	6.4e-62	PANTHER|PTHR24067|T|-|1|173|	1.2e-89	PANTHER|PTHR24067:SF79|T|-|1|173|	1.2e-89	Pfam|PF00179|IPR000608|Ubiquitin-conjugating enzyme, E2|29|164|GO:0016881	3.9e-44	ProSitePatterns|PS00183|IPR023313|Ubiquitin-conjugating enzyme, active site|98|113|	-
Sjp_0061480	99.8	99.8	99.8	99.8	99.8	99.8	99.8		100	100	100	100	100	100	100	99.8	100	100	black	sp|P80513|MANF_BOVIN Mesencephalic astrocyte-derived neurotrophic factor OS=Bos taurus GN=MANF PE=1 SV=2	2e-28	tr|Q5DHK5|Q5DHK5_SCHJA SJCHGC05629 protein OS=Schistosoma japonicum PE=2 SV=1	2e-81	smm:Smp_042400 hypothetical protein	6e-70	Pfam|PF10208|IPR019345|Armet protein|1|147|	2.5e-64	PANTHER|PTHR12990:SF5|T|-|1|139|	1.1e-56	PANTHER|PTHR12990|T|-|1|139|	1.1e-56
Sjp_0089620	99.8	99.8	99.8	99.8	99.8	99.8	99.8		100	100	100	100	100	100	100	99.8	100	100	black	sp|O76041|NEBL_HUMAN Nebulette OS=Homo sapiens GN=NEBL PE=1 SV=1	8e-16	tr|Q86E31|Q86E31_SCHJA Clone ZZZ288 mRNA sequence OS=Schistosoma japonicum PE=2 SV=1	9e-57	smm:Smp_151490 nebulin	8e-49	SMART|SM00326|IPR001452|SH3 domain|95|152|GO:0005515	6.2e-16	Pfam|PF14604|IPR001452|SH3 domain|99|149|GO:0005515	2.2e-12	PANTHER|PTHR11039|T|-|16|148|	2.9e-27
Sjp_0096710	100	100	100	99.8	99.8	99.9	100		100	100	100	99.8	99.8	100	100	99.9286	99.9143	99.9429	black	sp|Q2VPA6|HELQ_MOUSE Helicase POLQ-like OS=Mus musculus GN=Helq PE=2 SV=2	5e-105	tr|G4LYX9|G4LYX9_SCHMA DNA polymerase theta, putative OS=Schistosoma mansoni GN=Smp_019760 PE=4 SV=1	0	smm:Smp_019760 DNA polymerase theta	0	PANTHER|PTHR11752:SF57|T|-|16|418|	9.9e-175	Pfam|PF00270|IPR011545|DEAD/DEAH box helicase domain|18|181|GO:0003676|GO:0005524	2.1e-15	SMART|SM00487|IPR014001|Helicase, superfamily 1/2, ATP-binding domain|10|207|	1.4e-15	PANTHER|PTHR11752|T|-|16|418|	9.9e-175
Sjp_0008860	100	99.7	100	99.8	100	100	100		100	99.5	100	100	100	100	100	99.9286	99.9286	99.9286	grey	sp|Q7ZX20|RNF8A_XENLA E3 ubiquitin-protein ligase RNF8-A OS=Xenopus laevis GN=rnf8-a PE=2 SV=1	3e-08	tr|Q5DB14|Q5DB14_SCHJA SJCHGC06586 protein OS=Schistosoma japonicum PE=2 SV=1	1e-114	smm:Smp_141490 ring finger protein 151	2e-52	Pfam|PF13639|IPR001841|Zinc finger, RING-type|79|118|GO:0005515|GO:0008270	8.9e-10	PANTHER|PTHR24103|T|-|69|140|	8.3e-13	ProSitePatterns|PS00518|IPR017907|Zinc finger, RING-type, conserved site|95|104|	-	SMART|SM00184|IPR001841|Zinc finger, RING-type|80|117|GO:0005515|GO:0008270	1.9e-07
Sjp_0039950	100	100	100	100	100	100	99.7		100	100	100	100	100	100	99.6	99.9571	99.8857	99.9429	grey	sp|A5PJA1|KAD6_BOVIN Adenylate kinase isoenzyme 6 OS=Bos taurus GN=TAF9 PE=2 SV=1	4e-59	tr|Q5DAB1|Q5DAB1_SCHJA SJCHGC06169 protein OS=Schistosoma japonicum PE=2 SV=1	5e-98	xla:734583 taf9; TAF9 RNA polymerase II, TATA box binding protein (TBP)-associated factor, 32kDa	7e-61	PANTHER|PTHR12595:SF0|T|-|78|253|	9e-92	PANTHER|PTHR12595|T|-|78|253|	9e-92	Pfam|PF13238|T|-|88|207|	7.4e-26
Sjp_0000710	99.9	99.9	100	99.9	99.9	99.9	99.9		99.9	99.9	100	100	100	100	100	99.9143	99.9	99.9714	black	sp|B6ZLK2|CHD1_CHICK Chromodomain-helicase-DNA-binding protein 1 OS=Gallus gallus GN=CHD1 PE=1 SV=1	0	tr|G4VJQ0|G4VJQ0_SCHMA Putative chromodomain helicase DNA binding protein OS=Schistosoma mansoni GN=Smp_041760 PE=4 SV=1	0	smm:Smp_041760 chromodomain helicase DNA binding protein	0	PANTHER|PTHR10799:SF70|T|-|23|1479|	0	Pfam|PF00271|IPR001650|Helicase, C-terminal|766|845|	2.2e-13	SMART|SM00490|IPR001650|Helicase, C-terminal|761|845|	1.1e-23	Pfam|PF00176|IPR000330|SNF2-related|411|705|GO:0003677|GO:0005524	1e-72	PANTHER|PTHR10799|T|-|23|1479|	0	ProSitePatterns|PS00598|IPR023779|Chromo domain, conserved site|242|262|	-	IPRO	SMART|SM00298|IPR000953|Chromo domain/shadow|316|372|	1.2e-06	IPRO	Pfam|PF00385|IPR023780|Chromo domain|198|264|	9.3e-08	IPRO	Pfam|PF00385|IPR023780|Chromo domain|319|370|	3.2e-09	IPRO	SMART|SM00487|IPR014001|Helicase, superfamily 1/2, ATP-binding domain|404|607|	3.7e-35
Sjp_0102970	100	100	100	99.9	100	99.9	99.9		100	100	100	99.7	100	99.7	100	99.9571	99.9143	99.9143	grey	sp|Q8BKZ9|ODPX_MOUSE Pyruvate dehydrogenase protein X component, mitochondrial OS=Mus musculus GN=Pdhx PE=2 SV=1	1e-50	tr|C7TXS4|C7TXS4_SCHJA Pyruvate dehydrogenase E2 component OS=Schistosoma japonicum PE=2 SV=1	1e-124	smm:Smp_066410 dihydrolipoamide S-acetyltransferase (EC:2.3.1.12)	2e-111	Pfam|PF02817|IPR004167|E3 binding|78|111|GO:0008152|GO:0016746	5e-07	PANTHER|PTHR23151|T|-|14|316|	4.4e-122	Pfam|PF00198|IPR001078|2-oxoacid dehydrogenase acyltransferase, catalytic domain|143|316|GO:0008152|GO:0016746	2.5e-58	PANTHER|PTHR23151:SF9|T|-|14|316|	4.4e-122
Sjp_0020290	99.9	100	99.9	99.9	99.8	99.9	99.8		99.9	100	100	100	99.9	100	100	99.8857	99.9286	99.9714	black	sp|O60841|IF2P_HUMAN Eukaryotic translation initiation factor 5B OS=Homo sapiens GN=EIF5B PE=1 SV=4	0	tr|H2KS81|H2KS81_CLOSI Translation initiation factor 5B OS=Clonorchis sinensis GN=CLF_108453 PE=4 SV=1	0	smm:Smp_006990 translation initiation factor IF-2	0	Pfam|PF11987|IPR023115|Translation initiation factor IF- 2, domain 3|603|666|	1.6e-11	Pfam|PF00009|IPR000795|Elongation factor, GTP-binding domain|275|483|GO:0003924|GO:0005525	2.6e-31	PANTHER|PTHR23115:SF99|T|-|43|815|	2.2e-243	PANTHER|PTHR23115|T|-|43|815|	2.2e-243	Pfam|PF03144|IPR004161|Translation elongation factor EFTu/EF1A, domain 2|511|585|GO:0005525	2.2e-06	Pfam|PF14578|IPR029459|Elongation factor Tu-type domain|687|758|	3.8e-08
Sjp_0024090	99.9	99.9	99.9	99.9	99.9	99.9	99.9		100	100	100	100	100	99.9	100	99.9	99.9	99.9857	black	sp|Q80TR8|VPRBP_MOUSE Protein VPRBP OS=Mus musculus GN=Vprbp PE=1 SV=4	7e-99	tr|G4VBW0|G4VBW0_SCHMA Putative uncharacterized protein OS=Schistosoma mansoni GN=Smp_130180 PE=4 SV=1	0	smm:Smp_130180 hypothetical protein	0	PANTHER|PTHR13129:SF4|T|-|8|1530|	0	PANTHER|PTHR13129|T|-|8|1530|	0
Sjp_0042260	99.9	100	99.9	99.6	99.9	99.9	99.9		100	100	100	99.7	100	100	100	99.8714	99.9571	99.9571	grey	sp|Q5DC12|TOR_SCHJA Tetraspanning orphan receptor OS=Schistosoma japonicum GN=TOR PE=2 SV=1	1e-175	tr|G4M107|G4M107_SCHMA Trispanning orphan receptor OS=Schistosoma mansoni GN=Smp_093840 PE=4 SV=1	3e-75	smm:Smp_093840 trispanning orphan receptor; TORE	1e-75	Pfam|PF03821|IPR004687|Lysosomal-associated transmembrane protein 4/5|94|235|GO:0016021	2.4e-08	PANTHER|PTHR12479|IPR004687|Lysosomal-associated transmembrane protein 4/5|134|313|GO:0016021	2.9e-45	PANTHER|PTHR12479:SF8|IPR018400|Tetraspanning orphan receptor|134|313|GO:0016021	2.9e-45
Sjp_0056930	100	100	99.8	100	99.9	99.9	100		100	100	99.7	100	100	100	100	99.9429	99.8857	99.9571	black	sp|P07902|GALT_HUMAN Galactose-1-phosphate uridylyltransferase OS=Homo sapiens GN=GALT PE=1 SV=3	4e-92	tr|G4VT24|G4VT24_SCHMA Galactose-1-phosphate uridylyltransferase OS=Schistosoma mansoni GN=Smp_059880 PE=3 SV=1	2e-169	smm:Smp_059880 galactose-1-phosphate uridylyltransferase	2e-132	PANTHER|PTHR11943|IPR001937|Galactose-1-phosphate uridyl transferase, class I|9|362|GO:0006012|GO:0008108|GO:0008270	5.7e-159	Pfam|PF01087|IPR005849|Galactose-1-phosphate uridyl transferase, N-terminal|8|173|GO:0006012|GO:0008108	3.2e-46	PANTHER|PTHR11943:SF2|T|-|9|362|	5.7e-159	Pfam|PF02744|IPR005850|Galactose-1-phosphate uridyl transferase, C-terminal|181|361|GO:0006012|GO:0008108	4.8e-46	PIRSF|PIRSF000808|IPR001937|Galactose-1-phosphate uridyl transferase, class I|1|360|GO:0006012|GO:0008108|GO:0008270	4.9e-103	ProSitePatterns|PS00117|IPR019779|Galactose-1-phosphate uridyl transferase, class I His-active site|148|165|GO:0006012|GO:0008108|GO:0008270	-
Sjp_0028620	99.9	99.9	99.9	99.9	99.8	99.9	99.8		100	100	100	100	100	100	99.8	99.8714	99.9429	99.9714	black	sp|Q9BYD3|RM04_HUMAN 39S ribosomal protein L4, mitochondrial OS=Homo sapiens GN=MRPL4 PE=1 SV=1	8e-37	tr|G4V6B7|G4V6B7_SCHMA Putative 50s ribosomal protein L4 OS=Schistosoma mansoni GN=Smp_124320 PE=4 SV=1	2e-172	smm:Smp_124320 50S ribosomal protein L4	1e-172	Pfam|PF00573|IPR002136|Ribosomal protein L4/L1e|99|387|GO:0003735|GO:0005840|GO:0006412	1.8e-25	PANTHER|PTHR10746|IPR013005|Ribosomal protein L4/L1e, bacterial-type|29|450|	1.6e-106	PANTHER|PTHR10746:SF8|T|-|29|450|	1.6e-106
Sjp_0056650	99.9	100	99.9	99.8	99.8	99.9	99.8		100	100	100	100	100	100	99.8	99.8714	99.9429	99.9714	black	sp|P31319|KAPR_APLCA cAMP-dependent protein kinase regulatory subunit OS=Aplysia californica PE=2 SV=2	4e-141	tr|G7YW71|G7YW71_CLOSI cAMP-dependent protein kinase regulator (Fragment) OS=Clonorchis sinensis GN=CLF_112322 PE=4 SV=1	6e-164	smm:Smp_030400 camp-dependent protein kinase type I-beta regulatory subunit	3e-172	SMART|SM00100|IPR000595|Cyclic nucleotide-binding domain|229|345|	2.4e-28	SMART|SM00100|IPR000595|Cyclic nucleotide-binding domain|347|466|	4.9e-32	PANTHER|PTHR11635:SF126|T|-|1|471|	5.3e-212	Pfam|PF02197|IPR003117|Dimerization-anchoring domain of cAMP-dependent protein kinase, regulatory subunit|12|46|	2.5e-09	Pfam|PF00027|IPR000595|Cyclic nucleotide-binding domain|366|453|	2.2e-21	Pfam|PF00027|IPR000595|Cyclic nucleotide-binding domain|251|328|	7.4e-22	IPRO	SMART|SM00394|IPR003117|Dimerization-anchoring domain of cAMP-dependent protein kinase, regulatory subunit|11|48|	2.1e-07	IPRO	ProSitePatterns|PS00889|IPR018488|Cyclic nucleotide-binding, conserved site|416|433|	-	IPRO	ProSitePatterns|PS00888|IPR018488|Cyclic nucleotide-binding, conserved site|256|272|	-	IPRO	ProSitePatterns|PS00889|IPR018488|Cyclic nucleotide-binding, conserved site|292|309|	-
Sjp_0081800	99.9	99.9	99.9	99.9	99.9	99.8	99.9		100	100	100	100	100	100	100	99.8857	99.9	100	black			tr|G4VTU9|G4VTU9_SCHMA Putative gem-associated protein 5 (Gemin5) OS=Schistosoma mansoni GN=Smp_180070 PE=4 SV=1	5e-177	smm:Smp_180070 gem-associated protein 5 (gemin5)	3e-177	PANTHER|PTHR22850:SF100|T|-|314|651|	6.6e-108	PANTHER|PTHR22850|T|-|314|651|	6.6e-108
Sjp_0087770	99.9	99.9	99.9	99.9	99.9	99.9	99.9		100	100	100	100	100	100	100	99.9	99.8857	100	black	sp|P18502|PTC_DROME Protein patched OS=Drosophila melanogaster GN=ptc PE=2 SV=2	1e-77	tr|G7Y5P9|G7Y5P9_CLOSI Patched 1 protein OS=Clonorchis sinensis GN=CLF_101417 PE=4 SV=1	0	smm:Smp_131940 patched 1	0	PANTHER|PTHR10796:SF99|T|-|126|1131|	9.1e-262	PANTHER|PTHR10796|T|-|126|1131|	9.1e-262	Pfam|PF12349|T|-|399|459|	1.7e-13	Pfam|PF12349|T|-|493|574|	1.2e-08
Sjp_0016260	99.8	100	99.9	99.8	99.9	100	100		100	100	100	99.8	100	100	100	99.9143	99.9	99.9714	black	sp|Q5BIM9|GPHR_BOVIN Golgi pH regulator OS=Bos taurus GN=GPR89A PE=2 SV=2	2e-132	tr|G7YCL1|G7YCL1_CLOSI Golgi pH regulator OS=Clonorchis sinensis GN=CLF_104919 PE=4 SV=1	0	smm:Smp_135660 G-protein coupled receptor fragment	1e-168	PANTHER|PTHR15948|IPR015672|The Golgi pH Regulator|2|420|	3.2e-206	Pfam|PF12537|IPR022535|Golgi pH regulator, conserved domain|141|211|	6.6e-25	Pfam|PF12430|IPR025969|Abscisic acid G-protein coupled receptor-like domain|244|417|	6.1e-59
Sjp_0059610	99.9	99.9	99.9	99.9	99.8	99.8	99.9		100	100	100	100	99.7	100	100	99.8714	99.9571	99.9571	black	sp|O62830|PPM1B_BOVIN Protein phosphatase 1B OS=Bos taurus GN=PPM1B PE=2 SV=2	2e-94	tr|G4VC21|G4VC21_SCHMA Putative uncharacterized protein OS=Schistosoma mansoni GN=Smp_148510 PE=3 SV=1	5e-158	smm:Smp_148510 protein phosphatase 2C	3e-158	Pfam|PF00481|IPR001932|Protein phosphatase 2C (PP2C)-like domain|23|259|GO:0003824	8.7e-64	SMART|SM00332|IPR001932|Protein phosphatase 2C (PP2C)-like domain|13|264|GO:0003824	3.6e-72	PANTHER|PTHR13832:SF90|T|-|1|294|	1.9e-154	PANTHER|PTHR13832|IPR015655|Protein phosphatase 2C|1|294|	1.9e-154	ProSitePatterns|PS01032|IPR000222|Protein phosphatase 2C, manganese/magnesium aspartate binding site|55|63|GO:0004722|GO:0006470	-
Sjp_0085770	99.8	99.9	99.9	99.9	99.9	99.9	99.8		100	100	100	100	100	100	99.7	99.8714	99.9571	99.9571	black	sp|P97858|S35B1_MOUSE Solute carrier family 35 member B1 OS=Mus musculus GN=Slc35b1 PE=2 SV=1	2e-67	tr|Q5DBY5|Q5DBY5_SCHJA SJCHGC02427 protein OS=Schistosoma japonicum PE=2 SV=1	1e-140	smm:Smp_171120 UDP-galactose transporter	4e-131	PANTHER|PTHR10778:SF10|T|-|9|328|	1.2e-107	Pfam|PF08449|IPR013657|UAA transporter|10|315|GO:0055085	1.2e-63	PANTHER|PTHR10778|T|-|9|328|	1.2e-107
Sjp_0028120	99.8	99.9	99.9	99.8	99.9	99.8	99.8		100	100	100	99.8	100	100	100	99.8429	99.9714	99.9714	black	sp|Q5ZK40|SNF5_CHICK SWI/SNF-related matrix-associated actin-dependent regulator of chromatin subfamily B member 1 OS=Gallus gallus GN=SMARCB1 PE=2 SV=1	6e-111	tr|G4M1E4|G4M1E4_SCHMA Snf5, putative OS=Schistosoma mansoni GN=Smp_056860 PE=4 SV=1	0	smm:Smp_056860 snf5	0	PANTHER|PTHR10019|IPR006939|SNF5/SMARCB1/INI1|1|439|GO:0000228|GO:0006338	2.6e-149	Pfam|PF04855|IPR006939|SNF5/SMARCB1/INI1|233|427|GO:0000228|GO:0006338	2.5e-57
Sjp_0070350	99.9	99.8	99.9	99.8	99.8	99.9	99.8		100	100	100	100	100	100	99.8	99.8429	99.9714	99.9714	black	sp|Q8C8N2|SCAI_MOUSE Protein SCAI OS=Mus musculus GN=Scai PE=1 SV=2	2e-119	tr|G4V897|G4V897_SCHMA Putative uncharacterized protein OS=Schistosoma mansoni GN=Smp_125900 PE=4 SV=1	0	smm:Smp_125900 hypothetical protein	0	PANTHER|PTHR21243|T|-|5|428|	1.3e-176	Pfam|PF12070|IPR022709|Protein SCAI|34|427|GO:0003714|GO:0006351	2.2e-147
Sjp_0012500	99.9	99.9	100	99.7	99.9	100	100		100	100	100	100	100	100	100	99.9143	99.8714	100	grey	sp|Q9D864|ARP6_MOUSE Actin-related protein 6 OS=Mus musculus GN=Actr6 PE=2 SV=2	4e-81	tr|G4VIR8|G4VIR8_SCHMA Actin-like protein OS=Schistosoma mansoni GN=Smp_135570 PE=3 SV=1	0	smm:Smp_135570 hypothetical protein	0
Sjp_0069920	99.9	99.9	99.9	99.9	99.9	99.7	99.7		100	100	99.8	100	100	100	100	99.8429	99.9714	99.9714	grey			tr|G4V6P7|G4V6P7_SCHMA Putative uncharacterized protein OS=Schistosoma mansoni GN=Smp_068070 PE=4 SV=1	0	smm:Smp_068070 hypothetical protein	0	PANTHER|PTHR21234:SF16|T|-|144|518|	8.1e-78	PANTHER|PTHR21234|IPR018017|Nucleoside phosphorylase|144|518|	8.1e-78
Sjp_0077250	99.9	99.9	99.7	99.7	99.8	99.9	99.9		100	100	100	100	100	100	100	99.8286	99.9571	100	grey	sp|O46036|CTBP_DROME C-terminal-binding protein OS=Drosophila melanogaster GN=CtBP PE=1 SV=3	4e-130	tr|G4M046|G4M046_SCHMA Subfamily S1B unassigned peptidase (S01 family) OS=Schistosoma mansoni GN=Smp_211270 PE=3 SV=1	0	smm:Smp_162090 subfamily S1B unassigned peptidase (S01 family)	0	Pfam|PF00389|IPR006139|D-isomer specific 2-hydroxyacid dehydrogenase, catalytic domain|25|342|GO:0008152|GO:0016616|GO:0051287|GO:0055114	6e-23	ProSitePatterns|PS00065|IPR029752|D-isomer specific 2-hydroxyacid dehydrogenase, NAD-binding domain conserved site 1|164|191|	-	PANTHER|PTHR10996|T|-|8|354|	9.2e-190	ProSitePatterns|PS00671|IPR029753|D-isomer specific 2-hydroxyacid dehydrogenase, NAD-binding domain conserved site|242|258|	-	Pfam|PF02826|IPR006140|D-isomer specific 2-hydroxyacid dehydrogenase, NAD-binding domain|121|285|GO:0051287|GO:0055114	9.1e-48	PANTHER|PTHR10996:SF128|T|-|8|354|	9.2e-190
Sjp_0033300	99.8	99.8	99.7	99.9	99.9	99.8	99.8		100	100	99.9	100	100	100	100	99.8143	99.9857	99.9857	grey			tr|G4VGM4|G4VGM4_SCHMA Putative serine-rich repeat protein 2 OS=Schistosoma mansoni GN=Smp_018570 PE=4 SV=1	0	smm:Smp_018570 serine-rich repeat protein 2	0	PANTHER|PTHR22654|IPR026094|G protein pathway suppressor 2|3|589|	2.5e-87
Sjp_0024970	99.7	99.7	99.7	99.7	99.9	99.9	99.9		100	100	100	100	100	100	100	99.7857	100	100	grey	sp|P29305|1433A_HORVU 14-3-3-like protein A OS=Hordeum vulgare PE=2 SV=1	3e-70	tr|Q5DFR7|Q5DFR7_SCHJA SJCHGC06291 protein OS=Schistosoma japonicum PE=2 SV=1	6e-129	smm:Smp_002410 hypothetical protein	1e-85	PANTHER|PTHR18860|IPR000308|14-3-3 protein|1|209|GO:0019904	7.2e-117	PIRSF|PIRSF000868|IPR000308|14-3-3 protein|1|222|GO:0019904	8.7e-136	ProSitePatterns|PS00796|IPR023409|14-3-3 protein, conserved site|21|31|	-	Pfam|PF00244|IPR023410|14-3-3 domain|1|212|	3.3e-88	SMART|SM00101|IPR023410|14-3-3 domain|1|224|	6e-103
Sjp_0035580	99.7	99.7	99.9	99.7	99.9	99.7	99.9		100	100	100	100	100	100	100	99.7857	100	100	grey	sp|Q08943|SSRP1_MOUSE FACT complex subunit SSRP1 OS=Mus musculus GN=Ssrp1 PE=1 SV=2	4e-139	tr|G4LWM1|G4LWM1_SCHMA Structure specific recognition protein,putative OS=Schistosoma mansoni GN=Smp_148930 PE=4 SV=1	0	smm:Smp_148930 structure specific recognition protein	0	Pfam|PF00505|IPR009071|High mobility group box domain|595|663|	5.3e-16	PANTHER|PTHR13711:SF162|T|-|19|673|	1.8e-277	Pfam|PF08512|IPR013719|Domain of unknown function DUF1747|339|426|	6.4e-23	Pfam|PF03531|IPR024954|SSRP1 domain|73|283|	1.2e-73	SMART|SM00398|IPR009071|High mobility group box domain|594|665|	2.4e-14	PANTHER|PTHR13711|T|-|19|673|	1.8e-277
Sjp_0052770	99.9	99.9	99.9	99.9	99.9	99.4	99.6		100	100	100	100	100	100	100	99.7857	100	100	grey	sp|A7S8T5|CCD42_NEMVE Coiled-coil domain-containing protein 42 homolog OS=Nematostella vectensis GN=v1g187067 PE=3 SV=1	1e-41	tr|G4V8P2|G4V8P2_SCHMA Putative filamin-A-interacting protein 1 (FILIP) OS=Schistosoma mansoni GN=Smp_081200 PE=4 SV=1	6e-129	smm:Smp_081200 Filamin-A-interacting protein 1 (FILIP)	4e-129
Sjp_0073870	99.9	99.9	99.9	100	100	99.4	99.4		100	100	100	100	100	100	100	99.7857	100	100	grey	sp|Q9BWT3|PAPOG_HUMAN Poly(A) polymerase gamma OS=Homo sapiens GN=PAPOLG PE=1 SV=2	2e-125	tr|G4LZL5|G4LZL5_SCHMA Poly(A) polymerase, putative OS=Schistosoma mansoni GN=Smp_178850 PE=4 SV=1	0	smm:Smp_178850 poly(A) polymerase	0	Pfam|PF04926|IPR007010|Poly(A) polymerase, RNA-binding domain|374|520|GO:0003723|GO:0004652|GO:0005634|GO:0043631	9.8e-23	PANTHER|PTHR10682|T|-|21|579|	7.7e-218	Pfam|PF04928|IPR007012|Poly(A) polymerase, central domain|25|372|GO:0004652|GO:0043631	6.6e-89	PIRSF|PIRSF018425|IPR014492|Poly(A) polymerase|10|624|GO:0004652|GO:0005634|GO:0043631	1.7e-188
Sjp_0106770	99.7	99.9	99.9	99.7	99.7	99.7	99.9		100	100	100	100	100	100	100	99.7857	100	100	grey	sp|B4F785|EGFLA_RAT Pikachurin OS=Rattus norvegicus GN=Egflam PE=2 SV=1	7e-27	tr|G4VS00|G4VS00_SCHMA Putative uncharacterized protein OS=Schistosoma mansoni GN=Smp_128580 PE=4 SV=1	9e-102	smm:Smp_128590 laminin gamma-3 chain	2e-101	SMART|SM00181|IPR000742|Epidermal growth factor-like domain|210|245|GO:0005515	4.9e-06	Pfam|PF02210|IPR001791|Laminin G domain|52|188|	1.1e-21	SMART|SM00282|IPR001791|Laminin G domain|44|189|	3.5e-28	Pfam|PF00008|IPR000742|Epidermal growth factor-like domain|215|243|GO:0005515	3.4e-09	PANTHER|PTHR10574|T|-|22|244|	1.7e-55	ProSitePatterns|PS00022|IPR013032|EGF-like, conserved site|233|244|	-	IPRO	ProSitePatterns|PS01186|IPR013032|EGF-like, conserved site|233|244|	-
Sjp_0047290	99.9	99.7	99.8	99.9	99.8	99.7	99.7		100	100	100	100	100	100	100	99.7857	100	100	grey	sp|Q9H9S4|CB39L_HUMAN Calcium-binding protein 39-like OS=Homo sapiens GN=CAB39L PE=1 SV=3	8e-89	tr|G4VB16|G4VB16_SCHMA Putative uncharacterized protein OS=Schistosoma mansoni GN=Smp_007170 PE=4 SV=1	0	smm:Smp_007170 hypothetical protein	0	PANTHER|PTHR10182|IPR013878|Mo25-like|23|384|	3.4e-169	Pfam|PF08569|IPR013878|Mo25-like|27|370|	1.2e-110
Sjp_0059840	99.7	100	99.7	99.7	99.7	100	99.7		100	100	100	100	100	100	100	99.7857	100	100	grey	sp|A0AUQ6|LIN52_DANRE Protein lin-52 homolog OS=Danio rerio GN=lin52 PE=2 SV=1	2e-30	tr|Q5DFG3|Q5DFG3_SCHJA SJCHGC04604 protein OS=Schistosoma japonicum PE=4 SV=1	6e-55	smm:Smp_062270 hypothetical protein	2e-54	Pfam|PF10044|IPR018737|Protein LIN52|9|103|GO:0006351|GO:0007049|GO:0070176	6.7e-45	PANTHER|PTHR31489|IPR018737|Protein LIN52|1|106|GO:0006351|GO:0007049|GO:0070176	6.5e-51
Sjp_0061340	99.7	100	100	99.4	100	99.4	100		100	100	100	100	100	100	100	99.7857	100	100	grey	sp|Q28852|ATP5L_BOVIN ATP synthase subunit g, mitochondrial OS=Bos taurus GN=ATP5L PE=1 SV=3	9e-16	tr|Q5DED7|Q5DED7_SCHJA SJCHGC04946 protein OS=Schistosoma japonicum PE=4 SV=1	4e-59	smm:Smp_129080 hypothetical protein	2e-45	PANTHER|PTHR12386|T|-|1|111|	5e-30	Pfam|PF04718|IPR006808|ATPase, F0 complex, subunit G, mitochondrial|10|102|GO:0000276|GO:0015078|GO:0015986	5.2e-26	PIRSF|PIRSF017835|IPR016702|Mitochondrial ATP synthase subunit g, animal|1|103|	3.2e-62
Sjp_0100150	99.7	99.7	99.8	99.8	99.8	99.8	99.9		100	100	100	100	100	100	100	99.7857	100	100	grey	sp|Q09639|GRK2_CAEEL G protein-coupled receptor kinase 2 OS=Caenorhabditis elegans GN=grk-2 PE=3 SV=2	2e-180	tr|G4V6J5|G4V6J5_SCHMA Serine/threonine kinase OS=Schistosoma mansoni GN=Smp_210820 PE=3 SV=1	0	smm:Smp_159010.1 serine/threonine protein kinase	0	Pfam|PF00615|IPR000342|Regulator of G protein signalling domain|55|178|GO:0038032	2e-15	PANTHER|PTHR24355:SF18|T|-|2|393|	2.4e-278	ProSitePatterns|PS00108|IPR008271|Serine/threonine-protein kinase, active site|318|330|GO:0004674|GO:0006468	-	ProSitePatterns|PS00107|IPR017441|Protein kinase, ATP binding site|201|224|GO:0005524	-	SMART|SM00315|IPR016137|Regulator of G protein signalling superfamily|54|179|GO:0038032	4.1e-24	Pfam|PF00069|IPR000719|Protein kinase domain|196|393|GO:0004672|GO:0005524|GO:0006468	7e-57	IPRO	PANTHER|PTHR24355|T|-|2|393|	2.4e-278	IPRO	SMART|SM00220|IPR002290|Serine/threonine/dual specificity protein kinase, catalytic domain|195|394|GO:0004672|GO:0005524|GO:0006468	6e-51
Sjp_0015400	99.8	99.7	99.8	99.8	99.8	99.8	99.8		100	100	100	100	100	100	100	99.7857	100	100	grey	sp|Q1ECV8|TPL2A_DANRE Tumor necrosis factor, alpha-induced protein 8-like protein 2 A OS=Danio rerio GN=tnfaip8l2a PE=2 SV=1	2e-14	tr|G4VEC4|G4VEC4_SCHMA Putative tumor necrosis factor induced protein OS=Schistosoma mansoni GN=Smp_022740 PE=4 SV=1	2e-101	smm:Smp_022740 tumor necrosis factor induced protein	1e-101	PANTHER|PTHR12757:SF1|T|-|1|208|	2.4e-83	PANTHER|PTHR12757|IPR008477|Protein of unknown function DUF758|1|208|	2.4e-83	Pfam|PF05527|IPR008477|Protein of unknown function DUF758|19|206|	9.1e-29
Sjp_0090650	100	100	100	99.8	99.8	100	100		100	100	100	99.7	99.7	100	100	99.9429	99.9143	99.9143	black	sp|Q9JJC9|HERP2_MOUSE Homocysteine-responsive endoplasmic reticulum-resident ubiquitin-like domain member 2 protein OS=Mus musculus GN=Herpud2 PE=2 SV=1	7e-12	tr|Q5DCV2|Q5DCV2_SCHJA SJCHGC02216 protein OS=Schistosoma japonicum PE=2 SV=1	0	smm:Smp_139950 hypothetical protein	1e-150	PANTHER|PTHR12943:SF27|T|-|1|394|	1.5e-60	PANTHER|PTHR12943|T|-|1|394|	1.5e-60
Sjp_0079780	99.8	99.8	100	100	100	100	99.8		99.8	99.8	100	100	100	100	100	99.9143	99.9143	99.9429	black	sp|Q8NBI5|S43A3_HUMAN Solute carrier family 43 member 3 OS=Homo sapiens GN=SLC43A3 PE=1 SV=2	4e-10	tr|G4VCD4|G4VCD4_SCHMA Putative uncharacterized protein OS=Schistosoma mansoni GN=Smp_169050 PE=4 SV=1	1e-179	smm:Smp_169050 hypothetical protein	6e-180	Pfam|PF07690|IPR011701|Major facilitator superfamily|3|368|GO:0016021|GO:0055085	8.2e-16	PANTHER|PTHR20772:SF2|T|-|1|402|	1.7e-77	PANTHER|PTHR20772|T|-|1|402|	1.7e-77
Sjp_0052680	99.9	100	99.9	100	100	100	100		99.9	99.9	99.9	99.9	99.9	99.9	99.9	99.9714	99.9	99.9	black	sp|Q5H8A4|PIGG_HUMAN GPI ethanolamine phosphate transferase 2 OS=Homo sapiens GN=PIGG PE=1 SV=1	8e-57	tr|G4VNE0|G4VNE0_SCHMA Putative uncharacterized protein OS=Schistosoma mansoni GN=Smp_155490 PE=4 SV=1	0	smm:Smp_155490 hypothetical protein	0
Sjp_0000910	100	100	100	100	100	99.8	100		100	100	100	100	100	99.3	100	99.9714	99.9	99.9	black	sp|P0CB96|NDUS4_PONPY NADH dehydrogenase [ubiquinone] iron-sulfur protein 4, mitochondrial OS=Pongo pygmaeus GN=NDUFS4 PE=2 SV=1	7e-35	tr|Q5DED6|Q5DED6_SCHJA SJCHGC05603 protein OS=Schistosoma japonicum PE=2 SV=1	4e-74	smm:Smp_018020 hypothetical protein	1e-63	Pfam|PF04800|IPR006885|NADH dehydrogenase ubiquinone Fe-S protein 4, mitochondrial|35|131|GO:0016651|GO:0022900	5.4e-36	PANTHER|PTHR12219|IPR006885|NADH dehydrogenase ubiquinone Fe-S protein 4, mitochondrial|8|135|GO:0016651|GO:0022900	6.4e-65
Sjp_0056920	100	100	100	100	100	99.8	100		100	100	100	100	100	99.3	100	99.9714	99.9	99.9	black	sp|P59048|PDRG1_MOUSE p53 and DNA damage-regulated protein 1 OS=Mus musculus GN=Pdrg1 PE=2 SV=1	2e-13	tr|Q5D9M0|Q5D9M0_SCHJA SJCHGC05764 protein OS=Schistosoma japonicum PE=2 SV=1	3e-66	smm:Smp_059870.1 hypothetical protein	7e-52	PANTHER|PTHR21162:SF0|T|-|20|139|	4.1e-38	PANTHER|PTHR21162|T|-|20|139|	4.1e-38
Sjp_0066250	99.8	99.7	99.8	100	100	100	99.9		99.9	99.9	99.9	100	100	100	100	99.8857	99.9286	99.9571	grey	sp|Q9NTZ6|RBM12_HUMAN RNA-binding protein 12 OS=Homo sapiens GN=RBM12 PE=1 SV=1	5e-24	tr|Q5C3N1|Q5C3N1_SCHJA SJCHGC00921 protein (Fragment) OS=Schistosoma japonicum PE=2 SV=2	0	smm:Smp_129950.1 rna-binding protein 12 (sh3/ww domain anchor protein in the nucleus) (swan)	0	SMART|SM00360|IPR000504|RNA recognition motif domain|855|928|GO:0003676	3.7e-14	PANTHER|PTHR13976|T|-|13|913|	4e-123	PANTHER|PTHR13976:SF22|T|-|13|913|	4e-123	Pfam|PF14259|T|-|16|81|	1.8e-08	Pfam|PF00076|IPR000504|RNA recognition motif domain|856|925|GO:0003676	3.6e-12
Sjp_0043790	100	99.8	100	100	99.8	100	100		100	100	100	100	99.4	100	100	99.9429	99.9143	99.9143	black	sp|P35604|COPZ1_BOVIN Coatomer subunit zeta-1 OS=Bos taurus GN=COPZ1 PE=1 SV=2	1e-50	tr|Q5DF57|Q5DF57_SCHJA SJCHGC05794 protein OS=Schistosoma japonicum PE=2 SV=1	1e-94	smm:Smp_020220.1 zeta-coat protein	4e-91	PANTHER|PTHR11043:SF0|T|-|1|175|	4.3e-87	PANTHER|PTHR11043|T|-|1|175|	4.3e-87	Pfam|PF01217|IPR022775|AP complex, mu/sigma subunit|10|146|	3.9e-26	ProSitePatterns|PS00989|IPR000804|Clathrin adaptor complex, small chain|65|75|GO:0006886|GO:0016192|GO:0030117	-
Sjp_0085180	100	99.7	100	100	100	100	99.9		100	100	100	100	100	100	99.6	99.9429	99.8857	99.9429	grey	sp|Q6INU7|FRRS1_XENLA Putative ferric-chelate reductase 1 OS=Xenopus laevis GN=frrs1 PE=2 SV=1	5e-09	tr|Q5C2Z4|Q5C2Z4_SCHJA SJCHGC02408 protein (Fragment) OS=Schistosoma japonicum PE=2 SV=2	5e-128	smm:Smp_127270 hypothetical protein	2e-105	PANTHER|PTHR23130|T|-|1|210|	3.4e-59	SMART|SM00665|IPR006593|Cytochrome b561/ferric reductase transmembrane|1|129|	2.5e-08	PANTHER|PTHR23130:SF63|T|-|1|210|	3.4e-59
Sjp_0081950	99.8	99.8	99.9	99.9	99.9	100	100		99.7	100	100	100	100	100	100	99.9	99.9143	99.9571	black	sp|A5D7C1|DDX52_BOVIN Probable ATP-dependent RNA helicase DDX52 OS=Bos taurus GN=DDX52 PE=2 SV=1	2e-44	tr|G4VN93|G4VN93_SCHMA Putative dead box ATP-dependent RNA helicase OS=Schistosoma mansoni GN=Smp_047110 PE=4 SV=1	3e-149	smm:Smp_047110 DEAD box ATP-dependent RNA helicase	5e-150	PANTHER|PTHR24031:SF161|T|-|26|299|	1.8e-99	PANTHER|PTHR24031|T|-|26|299|	1.8e-99	Pfam|PF00271|IPR001650|Helicase, C-terminal|122|198|	5.7e-24	SMART|SM00490|IPR001650|Helicase, C-terminal|116|198|	2.3e-27
Sjp_0103620	99.8	99.8	100	100	100	99.8	100		100	100	100	100	100	99.5	100	99.9143	99.9286	99.9286	black			tr|Q86FH8|Q86FH8_SCHJA Clone ZZZ281 mRNA sequence OS=Schistosoma japonicum PE=2 SV=1	2e-49	smm:Smp_191910 eggshell protein	3e-34	Pfam|PF08034|IPR012615|Trematode Eggshell Synthesis|26|87|	6.3e-21
Sjp_0030780	99.9	99.9	99.9	99.9	99.9	99.9	99.8		100	100	100	100	100	100	99.6	99.8857	99.9429	99.9429	black	sp|Q6AY46|TRM61_RAT tRNA (adenine(58)-N(1))-methyltransferase catalytic subunit TRMT61A OS=Rattus norvegicus GN=Trmt61a PE=2 SV=1	2e-49	tr|Q5DDB3|Q5DDB3_SCHJA SJCHGC06041 protein OS=Schistosoma japonicum PE=2 SV=1	2e-150	smm:Smp_194620 methyltransferase	2e-129	PANTHER|PTHR12133:SF2|T|-|7|251|	7.5e-114	PIRSF|PIRSF017269|IPR014816|tRNA (1-methyladenosine) methyltransferase catalytic subunit Gcd14|8|276|GO:0016429|GO:0030488|GO:0031515	6.8e-65	Pfam|PF08704|IPR014816|tRNA (1-methyladenosine) methyltransferase catalytic subunit Gcd14|63|257|GO:0016429|GO:0030488|GO:0031515	5.5e-64	PANTHER|PTHR12133|T|-|7|251|	7.5e-114
Sjp_0038590	100	100	100	100	100	100	99.4		100	100	100	100	100	100	100	99.9143	99.8571	100	grey	sp|P00039|CYC_MANSE Cytochrome c OS=Manduca sexta PE=1 SV=2	2e-43	tr|Q86EU4|Q86EU4_SCHJA SJCHGC06082 protein OS=Schistosoma japonicum PE=3 SV=1	1e-53	smm:Smp_033400 cytochrome c	8e-49	PANTHER|PTHR11961|IPR002327|Cytochrome c, class IA/ IB|1|102|GO:0005506|GO:0009055|GO:0020037	2.3e-71	Pfam|PF00034|IPR003088|Cytochrome c domain|9|102|GO:0005506|GO:0009055|GO:0020037	2.2e-08
Sjp_0038650	99.8	99.9	99.9	99.9	99.9	99.9	99.9		99.8	100	100	100	100	100	100	99.8857	99.9143	99.9714	black	sp|Q99PL6|UBXN6_MOUSE UBX domain-containing protein 6 OS=Mus musculus GN=Ubxn6 PE=1 SV=1	3e-25	tr|G4V8B3|G4V8B3_SCHMA Putative uncharacterized protein OS=Schistosoma mansoni GN=Smp_020450 PE=4 SV=1	0	smm:Smp_020450 hypothetical protein	0	PANTHER|PTHR23153:SF35|T|-|1|463|	1.9e-86	Pfam|PF09409|IPR018997|PUB domain|193|250|	3.7e-09	PANTHER|PTHR23153|T|-|1|463|	1.9e-86
Sjp_0013440	99.8	99.7	99.9	99.8	99.8	100	99.8		100	99.8	100	100	100	100	100	99.8286	99.9714	99.9714	grey	sp|P20107|ZRC1_YEAST Zinc/cadmium resistance protein OS=Saccharomyces cerevisiae (strain ATCC 204508 / S288c) GN=ZRC1 PE=1 SV=2	2e-43	tr|G4VIP1|G4VIP1_SCHMA Putative cation efflux protein/ zinc transporter OS=Schistosoma mansoni GN=Smp_069170 PE=4 SV=1	2e-180	smm:Smp_069170 cation efflux protein/ zinc transporter	0	PANTHER|PTHR11562|IPR002524|Cation efflux protein|6|354|GO:0006812|GO:0008324|GO:0016021|GO:0055085	6.1e-92	PANTHER|PTHR11562:SF32|T|-|6|354|	6.1e-92	Pfam|PF01545|IPR002524|Cation efflux protein|11|361|GO:0006812|GO:0008324|GO:0016021|GO:0055085	1.2e-70
Sjp_0101630	99.9	99.9	99.9	99.7	99.8	99.9	99.9		100	100	100	100	100	100	100	99.8571	99.9143	100	grey	sp|Q8N1V2|WDR16_HUMAN WD repeat-containing protein 16 OS=Homo sapiens GN=WDR16 PE=1 SV=3	0	tr|G7YU97|G7YU97_CLOSI WD repeat-containing protein 16 OS=Clonorchis sinensis GN=CLF_111058 PE=4 SV=1	0	smm:Smp_134200 hypothetical protein	0	SMART|SM00320|IPR001680|WD40 repeat|409|449|GO:0005515	5.5e-06	SMART|SM00320|IPR001680|WD40 repeat|606|645|GO:0005515	7.2e-06	Pfam|PF00400|IPR001680|WD40 repeat|484|518|GO:0005515	1.2e-06	Pfam|PF00400|IPR001680|WD40 repeat|609|645|GO:0005515	1.7e-07	PANTHER|PTHR13720|T|-|1|653|	1.2e-258	ProSitePatterns|PS00678|IPR019775|WD40 repeat, conserved site|632|646|	-	IPRO	PANTHER|PTHR13720:SF14|T|-|1|653|	1.2e-258
Sjp_0100250	100	100	100	100	100	100	99.6		100	100	100	100	100	100	100	99.9429	99.8286	100	grey			tr|Q5DES9|Q5DES9_SCHJA SJCHGC01656 protein OS=Schistosoma japonicum PE=2 SV=1	5e-43	smm:Smp_136320 hypothetical protein	2e-31	PANTHER|PTHR12490|IPR007967|Protein of unknown function DUF727|1|84|	2.1e-18	Pfam|PF05303|IPR007967|Protein of unknown function DUF727|26|84|	7.7e-20
Sjp_0101050	99.9	99.9	99.9	99.9	99.9	99.6	99.9		100	100	100	100	100	100	100	99.8571	99.9143	100	grey	sp|Q58DR2|DJB12_BOVIN DnaJ homolog subfamily B member 12 OS=Bos taurus GN=DNAJB12 PE=2 SV=1	2e-45	tr|B5B7R1|B5B7R1_SCHJA Putative uncharacterized protein OS=Schistosoma japonicum PE=2 SV=1	9e-149	smm:Smp_132870 DNAj homolog subfamily B member	5e-93	SMART|SM00271|IPR001623|DnaJ domain|100|157|	2.7e-26	PANTHER|PTHR24077:SF239|T|-|2|312|	5e-108	Pfam|PF09320|IPR015399|Domain of unknown function DUF1977, DnaJ-like|241|312|	2.4e-21	PANTHER|PTHR24077|T|-|2|312|	5e-108	Pfam|PF00226|IPR001623|DnaJ domain|101|162|	1.2e-24
Sjp_0005830	99.7	100	99.5	100	100	99.7	99.5		100	100	100	100	100	100	100	99.7714	100	100	grey	sp|O44437|SMD3_DROME Small nuclear ribonucleoprotein Sm D3 OS=Drosophila melanogaster GN=SmD3 PE=1 SV=1	6e-37	tr|Q5DCE2|Q5DCE2_SCHJA SJCHGC04758 protein (Fragment) OS=Schistosoma japonicum PE=2 SV=1	4e-53	smm:Smp_068420 small nuclear ribonucleoprotein SM-D3	1e-52	SMART|SM00651|IPR006649|Ribonucleoprotein LSM domain, eukaryotic/archaea-type|8|73|	3.6e-12	Pfam|PF01423|IPR001163|Ribonucleoprotein LSM domain|10|73|	8.3e-11	PANTHER|PTHR23338|IPR027141|U6 snRNA-associated Sm-like protein LSm4/Small nuclear ribonucleoprotein Sm D1/D3|1|129|	3.4e-53	PANTHER|PTHR23338:SF17|T|-|1|129|	3.4e-53
Sjp_0015930	99.8	99.8	99.8	99.8	99.8	99.7	99.7		100	100	100	100	100	100	100	99.7714	100	100	grey	sp|Q5D8V5|PURA_SCHJA Adenylosuccinate synthetase OS=Schistosoma japonicum PE=2 SV=1	0	tr|H2KQ38|H2KQ38_CLOSI Adenylosuccinate synthetase OS=Clonorchis sinensis GN=CLF_103147 PE=3 SV=1	2e-174	smm:Smp_055990 adenylosuccinate synthetase (EC:6.3.4.4)	0	SMART|SM00788|IPR001114|Adenylosuccinate synthetase|9|430|GO:0004019|GO:0005525|GO:0006164	4e-249	PANTHER|PTHR11846|IPR001114|Adenylosuccinate synthetase|9|431|GO:0004019|GO:0005525|GO:0006164	7.1e-256	ProSitePatterns|PS01266|IPR018220|Adenylosuccinate synthase, active site|16|23|GO:0004019|GO:0005525|GO:0006164	-	Pfam|PF00709|IPR001114|Adenylosuccinate synthetase|10|430|GO:0004019|GO:0005525|GO:0006164	1.7e-159	ProSitePatterns|PS00513|IPR018220|Adenylosuccinate synthase, active site|139|150|GO:0004019|GO:0005525|GO:0006164	-
Sjp_0052970	99.4	99.8	100	99.8	100	99.8	99.6		100	100	100	100	100	100	100	99.7714	100	100	grey	sp|Q868T3|CCAPR_DROME Cardioacceleratory peptide receptor OS=Drosophila melanogaster GN=CcapR PE=2 SV=3	4e-09	tr|G4M1Z7|G4M1Z7_SCHMA G-protein coupled receptor,putative (Fragment) OS=Schistosoma mansoni GN=Smp_199690 PE=4 SV=1	1e-75	smm:Smp_126890 G-protein coupled receptor fragment	4e-76	Pfam|PF00001|IPR000276|G protein-coupled receptor, rhodopsin-like|6|143|GO:0004930|GO:0007186|GO:0016021	5.7e-11	PANTHER|PTHR24241:SF68|T|-|5|162|	4.9e-37	PANTHER|PTHR24241|T|-|5|162|	4.9e-37
Sjp_0002670	99.6	99.6	99.8	99.8	99.8	100	99.8		100	100	100	100	100	100	100	99.7714	100	100	grey	sp|Q09384|YS88_CAEEL Uncharacterized protein ZK945.8 OS=Caenorhabditis elegans GN=ZK945.8 PE=4 SV=1	2e-07	tr|Q5DB12|Q5DB12_SCHJA SJCHGC05215 protein OS=Schistosoma japonicum PE=2 SV=1	1e-74	smm:Smp_097560 protein phosphatase inhibitor	8e-41	Pfam|PF07491|IPR011107|Protein phosphatase inhibitor|40|88|	8.7e-19	PANTHER|PTHR20835|IPR011107|Protein phosphatase inhibitor|47|149|	3.5e-23
Sjp_0035120	99.8	99.8	99.8	99.8	99.8	99.8	99.6		100	100	100	100	100	100	100	99.7714	100	100	grey	sp|Q95V31|RS16_SPOFR 40S ribosomal protein S16 OS=Spodoptera frugiperda GN=RpS16 PE=2 SV=1	2e-50	tr|Q5DAT2|Q5DAT2_SCHJA SJCHGC06252 protein OS=Schistosoma japonicum PE=2 SV=1	1e-72	smm:Smp_119920 ribosomal protein S9	6e-68	PANTHER|PTHR21569|IPR000754|Ribosomal protein S9|9|151|GO:0003735|GO:0005840|GO:0006412	4e-87	Pfam|PF00380|IPR000754|Ribosomal protein S9|19|151|GO:0003735|GO:0005840|GO:0006412	7.7e-36	PANTHER|PTHR21569:SF4|T|-|9|151|	4e-87	ProSitePatterns|PS00360|IPR020574|Ribosomal protein S9, conserved site|79|97|GO:0003735|GO:0005840|GO:0006412	-
Sjp_0057780	100	100	99.6	100	99.6	99.6	99.6		100	100	100	100	100	100	100	99.7714	100	100	grey	sp|Q6P026|BAF_DANRE Barrier-to-autointegration factor OS=Danio rerio GN=banf1 PE=1 SV=1	7e-30	tr|Q5BS55|Q5BS55_SCHJA SJCHGC06073 protein OS=Schistosoma japonicum PE=4 SV=1	1e-45	smm:Smp_012800 hypothetical protein	2e-45	Pfam|PF02961|IPR004122|Barrier- to-autointegration factor, BAF|1|88|GO:0003677	8.1e-46	PANTHER|PTHR12912|IPR004122|Barrier- to-autointegration factor, BAF|1|90|GO:0003677	2.2e-48	SMART|SM01023|IPR004122|Barrier- to-autointegration factor, BAF|1|88|GO:0003677	2e-48
Sjp_0058490	100	99.8	99.6	99.8	99.8	99.6	99.8		100	100	100	100	100	100	100	99.7714	100	100	grey	sp|Q57997|Y577_METJA Universal stress protein MJ0577 OS=Methanocaldococcus jannaschii (strain ATCC 43067 / DSM 2661 / JAL-1 / JCM 10045 / NBRC 100440) GN=MJ0577 PE=1 SV=1	2e-06	tr|Q86DW2|Q86DW2_SCHJA SJCHGC05760 protein OS=Schistosoma japonicum PE=2 SV=1	3e-78	smm:Smp_076400 Universal stress protein G	4e-69	PANTHER|PTHR31964:SF9|T|-|2|161|	8e-55	PANTHER|PTHR31964|T|-|2|161|	8e-55	Pfam|PF00582|IPR006016|UspA|6|153|GO:0006950	6e-22
Sjp_0070780	99.6	99.8	99.8	100	99.8	99.8	99.6		100	100	100	100	100	100	100	99.7714	100	100	grey	sp|O60942|MCE1_HUMAN mRNA-capping enzyme OS=Homo sapiens GN=RNGTT PE=1 SV=1	1e-22	tr|G4LUD1|G4LUD1_SCHMA mRNA-capping enzyme, putative OS=Schistosoma mansoni GN=Smp_132720.1 PE=4 SV=1	9e-87	smm:Smp_132720.2 mRNA-capping enzyme	3e-91	PANTHER|PTHR10367:SF0|T|-|1|165|	1.5e-39	PANTHER|PTHR10367|T|-|1|165|	1.5e-39	Pfam|PF03919|IPR013846|mRNA capping enzyme, C-terminal|46|144|GO:0004484	1.6e-15	Pfam|PF01331|IPR001339|mRNA capping enzyme|4|43|GO:0004484|GO:0006370|GO:0006397	3.9e-06
Sjp_0079040	99.8	99.8	99.8	99.8	99.8	99.8	99.6		100	100	100	100	100	100	100	99.7714	100	100	grey	sp|Q9W6H5|UBC9A_DANRE SUMO-conjugating enzyme UBC9-A OS=Danio rerio GN=ube2ia PE=1 SV=1	1e-67	tr|Q5DAY3|Q5DAY3_SCHJA SJCHGC06275 protein OS=Schistosoma japonicum PE=2 SV=1	4e-93	smm:Smp_103710 ubiquitin-conjugating enzyme E2 I	2e-92	Pfam|PF00179|IPR000608|Ubiquitin-conjugating enzyme, E2|14|157|GO:0016881	3.4e-44	PANTHER|PTHR24067|T|-|8|161|	6.3e-97	SMART|SM00212|T|-|13|163|	1.7e-62	ProSitePatterns|PS00183|IPR023313|Ubiquitin-conjugating enzyme, active site|88|103|	-	PANTHER|PTHR24067:SF51|IPR027230|SUMO-conjugating enzyme Ubc9|8|161|GO:0019789	6.3e-97
Sjp_0089480	99.8	100	99.8	99.6	99.8	99.8	99.6		100	100	100	100	100	100	100	99.7714	100	100	grey	sp|Q91806|RASN_XENLA GTPase NRas OS=Xenopus laevis GN=nras PE=2 SV=1	6e-70	tr|A1XBS2|A1XBS2_SCHJA Ras protein OS=Schistosoma japonicum GN=Ras PE=2 SV=1	2e-82	nve:NEMVE_v1g247341 hypothetical protein	4e-70	SMART|SM00175|IPR003579|Small GTPase superfamily, Rab type|4|166|GO:0005525|GO:0007264|GO:0015031	6.7e-32	Pfam|PF00071|IPR001806|Small GTPase superfamily|5|164|GO:0005525|GO:0007264	4.1e-56	SMART|SM00173|IPR020849|Small GTPase superfamily, Ras type|1|166|GO:0005525|GO:0006184|GO:0007165|GO:0016020	1e-113	SMART|SM00174|IPR003578|Small GTPase superfamily, Rho type|6|166|GO:0005525|GO:0005622|GO:0007264	2.1e-12	PANTHER|PTHR24070|IPR020849|Small GTPase superfamily, Ras type|1|180|GO:0005525|GO:0006184|GO:0007165|GO:0016020	7.5e-124	PANTHER|PTHR24070:SF186|T|-|1|180|	7.5e-124
Sjp_0101280	99.6	99.6	99.6	99.6	100	100	100		100	100	100	100	100	100	100	99.7714	100	100	grey			tr|G4VJC1|G4VJC1_SCHMA Putative uncharacterized protein OS=Schistosoma mansoni GN=Smp_070100 PE=4 SV=1	1e-27	smm:Smp_070100 hypothetical protein	6e-28
Sjp_0052730	99.9	100	99.9	99.9	99.8	99.9	99.9		99.9	100	100	100	99.8	99.9	99.9	99.9	99.9286	99.9286	grey	sp|P51792|CLCN3_RAT H(+)/Cl(-) exchange transporter 3 OS=Rattus norvegicus GN=Clcn3 PE=2 SV=2	7e-125	tr|G4M0B7|G4M0B7_SCHMA Chloride channel protein,putative (Fragment) OS=Schistosoma mansoni GN=Smp_071970 PE=4 SV=1	0	smm:Smp_071970 chloride channel protein	0
Sjp_0078850	99.9	99.9	99.9	99.9	99.9	100	99.8		99.8	100	100	99.9	99.9	100	99.9	99.9	99.9286	99.9286	black	sp|P04412|EGFR_DROME Epidermal growth factor receptor OS=Drosophila melanogaster GN=Egfr PE=1 SV=3	2e-42	tr|G4VTP9|G4VTP9_SCHMA Putative receptor Tyrosine Kinase OS=Schistosoma mansoni GN=Smp_165470 PE=4 SV=1	0	smm:Smp_165470 tyrosine kinase	0	Pfam|PF07714|IPR001245|Serine-threonine/tyrosine-protein kinase catalytic domain|132|396|GO:0004672|GO:0006468	5.4e-43	PANTHER|PTHR24416:SF95|T|-|2|757|	4.3e-99	PANTHER|PTHR24416|T|-|2|757|	4.3e-99
Sjp_0009010	99.9	99.9	100	99.8	99.5	100	100		100	100	100	100	99.6	100	100	99.8714	99.9429	99.9429	grey	sp|Q498J9|MBLC1_XENLA Metallo-beta-lactamase domain-containing protein 1 OS=Xenopus laevis GN=mblac1 PE=2 SV=2	5e-13	tr|Q86EE3|Q86EE3_SCHJA Clone ZZD485 mRNA sequence OS=Schistosoma japonicum PE=2 SV=1	1e-131	smm:Smp_059660 hypothetical protein	2e-96
Sjp_0092040	99.9	99.9	99.9	99.9	100	100	99.9		100	99.8	99.8	100	100	100	99.8	99.9286	99.9143	99.9143	black	sp|Q8N448|LNX2_HUMAN Ligand of Numb protein X 2 OS=Homo sapiens GN=LNX2 PE=1 SV=1	2e-31	tr|G4VC01|G4VC01_SCHMA Putative multiple pdz domain protein OS=Schistosoma mansoni GN=Smp_048980 PE=4 SV=1	0	smm:Smp_048980 multiple pdz domain protein	0	Pfam|PF00595|IPR001478|PDZ domain|424|487|GO:0005515	1.8e-11	Pfam|PF00595|IPR001478|PDZ domain|4|75|GO:0005515	8.6e-11	Pfam|PF00595|IPR001478|PDZ domain|248|323|GO:0005515	2.1e-12	SMART|SM00228|IPR001478|PDZ domain|256|336|GO:0005515	1.6e-10	SMART|SM00228|IPR001478|PDZ domain|12|85|GO:0005515	8e-15	SMART|SM00228|IPR001478|PDZ domain|383|491|GO:0005515	6.6e-20	IPRO	PANTHER|PTHR19964|T|-|1|488|	2.2e-108
Sjp_0050480	100	100	100	99.8	99.8	99.8	99.8		100	100	100	100	100	99.9	99.7	99.8857	99.9286	99.9429	black	sp|Q1HFZ0|NSUN2_MOUSE tRNA (cytosine(34)-C(5))-methyltransferase OS=Mus musculus GN=Nsun2 PE=1 SV=2	1e-126	tr|C1M0Q1|C1M0Q1_SCHMA Putative methyltransferase ncl1 OS=Schistosoma mansoni GN=Smp_175950 PE=4 SV=2	0	smm:Smp_175950 methyltransferase ncl1	0	PANTHER|PTHR22808|T|-|11|714|	1.5e-252	PANTHER|PTHR22808:SF1|T|-|11|714|	1.5e-252	ProSitePatterns|PS01153|IPR018314|Bacterial Fmu (Sun)/eukaryotic nucleolar NOL1/Nop2p, conserved site|263|274|GO:0003723|GO:0008168	-	Pfam|PF01189|IPR001678|Bacterial Fmu (Sun)/eukaryotic nucleolar NOL1/Nop2p|202|346|	1.1e-14
Sjp_0105550	100	100	100	99.8	99.8	99.7	100		100	100	100	100	100	99.5	100	99.9	99.9286	99.9286	grey	sp|Q9VVE5|MSIR6_DROME RNA-binding protein Musashi homolog Rbp6 OS=Drosophila melanogaster GN=Rbp6 PE=2 SV=3	2e-38	tr|G4V9P3|G4V9P3_SCHMA Rna-binding protein musashi-related OS=Schistosoma mansoni GN=Smp_154730 PE=4 SV=1	2e-75	smm:Smp_154730 rna-binding protein musashi-related	3e-75	SMART|SM00360|IPR000504|RNA recognition motif domain|69|141|GO:0003676	2.1e-22	PANTHER|PTHR24012:SF324|T|-|18|138|	5.7e-53	PANTHER|PTHR24012|T|-|18|138|	5.7e-53	Pfam|PF00076|IPR000504|RNA recognition motif domain|70|136|GO:0003676	7.4e-20
Sjp_0090410	99.7	99.9	99.9	99.9	99.8	99.9	99.8		99.7	100	100	100	100	100	100	99.8429	99.9571	99.9571	grey	sp|P53611|PGTB2_HUMAN Geranylgeranyl transferase type-2 subunit beta OS=Homo sapiens GN=RABGGTB PE=1 SV=2	3e-101	tr|G4VI00|G4VI00_SCHMA Putative geranylgeranyl transferase type II beta subunit OS=Schistosoma mansoni GN=Smp_150160 PE=4 SV=1	0	smm:Smp_150160 geranylgeranyl transferase type II beta subunit	0	PANTHER|PTHR11774|T|-|1|354|	8.1e-177	PANTHER|PTHR11774:SF9|IPR026873|Geranylgeranyl transferase type-2 subunit beta|1|354|GO:0004663|GO:0018344	8.1e-177	Pfam|PF00432|IPR001330|Prenyltransferase/squalene oxidase|209|251|GO:0003824	3.3e-12	Pfam|PF00432|IPR001330|Prenyltransferase/squalene oxidase|259|299|GO:0003824	3.9e-07	Pfam|PF13249|T|-|68|180|	4.2e-15
Sjp_0070930	100	99.6	99.9	99.9	99.9	100	99.6		100	100	100	100	100	100	99.7	99.8429	99.9571	99.9571	grey	sp|Q9R1K5|FZR_MOUSE Fizzy-related protein homolog OS=Mus musculus GN=Fzr1 PE=1 SV=1	2e-83	tr|G4VNY6|G4VNY6_SCHMA Cell division cycle 20 (Fizzy)-related OS=Schistosoma mansoni GN=Smp_132020 PE=4 SV=1	0	smm:Smp_132020 cell division cycle 20 (fizzy)-related	0	Pfam|PF00400|IPR001680|WD40 repeat|436|471|GO:0005515	3.4e-09	Pfam|PF00400|IPR001680|WD40 repeat|569|604|GO:0005515	1e-05	ProSitePatterns|PS00678|IPR019775|WD40 repeat, conserved site|591|605|	-	ProSitePatterns|PS00678|IPR019775|WD40 repeat, conserved site|506|520|	-	PANTHER|PTHR19918|T|-|1|626|	2.4e-214	SMART|SM00320|IPR001680|WD40 repeat|432|471|GO:0005515	9.1e-08	IPRO	SMART|SM00320|IPR001680|WD40 repeat|565|604|GO:0005515	5.6e-06	IPRO	PANTHER|PTHR19918:SF1|T|-|1|626|	2.4e-214
Sjp_0035230	99.8	100	99.9	99.8	100	99.9	99.9		100	100	99.8	100	100	100	100	99.9	99.8857	99.9714	black	sp|O55173|PDPK1_RAT 3-phosphoinositide-dependent protein kinase 1 OS=Rattus norvegicus GN=Pdpk1 PE=1 SV=2	6e-106	tr|C4QMA7|C4QMA7_SCHMA Serine/threonine kinase OS=Schistosoma mansoni GN=Smp_094250 PE=4 SV=1	0	smm:Smp_094250 serine/threonine protein kinase	0	Pfam|PF00069|IPR000719|Protein kinase domain|24|282|GO:0004672|GO:0005524|GO:0006468	2.7e-60	ProSitePatterns|PS00108|IPR008271|Serine/threonine-protein kinase, active site|142|154|GO:0004674|GO:0006468	-	Pfam|PF14593|T|-|368|470|	6.1e-39	ProSitePatterns|PS00107|IPR017441|Protein kinase, ATP binding site|29|52|GO:0005524	-	SMART|SM00220|IPR002290|Serine/threonine/dual specificity protein kinase, catalytic domain|23|298|GO:0004672|GO:0005524|GO:0006468	3e-83	PANTHER|PTHR24352|T|-|20|480|	1.7e-188
Sjp_0042970	99.8	99.8	99.9	100	99.9	99.8	100		100	100	100	100	100	99.7	100	99.8857	99.9143	99.9571	black	sp|Q15008|PSMD6_HUMAN 26S proteasome non-ATPase regulatory subunit 6 OS=Homo sapiens GN=PSMD6 PE=1 SV=1	3e-107	tr|Q86F50|Q86F50_SCHJA Clone ZZD1110 mRNA sequence OS=Schistosoma japonicum PE=2 SV=1	1e-176	smm:Smp_052870 26S proteasome non-ATPase regulatory subunit	4e-175	Pfam|PF10602|IPR019585|26S proteasome, regulatory subunit Rpn7|68|241|	3.1e-57	PANTHER|PTHR14145|T|-|1|358|	8e-160	PANTHER|PTHR14145:SF1|T|-|1|358|	8e-160
Sjp_0058850	99.8	99.8	99.9	99.9	99.8	99.9	99.8		100	99.7	100	100	100	100	100	99.8429	99.9571	99.9571	black	sp|O43837|IDH3B_HUMAN Isocitrate dehydrogenase [NAD] subunit beta, mitochondrial OS=Homo sapiens GN=IDH3B PE=1 SV=2	2e-91	tr|Q5DCR3|Q5DCR3_SCHJA SJCHGC06111 protein OS=Schistosoma japonicum PE=2 SV=1	4e-171	smm:Smp_018680 isocitrate dehydrogenase	2e-139	PANTHER|PTHR11835:SF39|T|-|33|320|	4.5e-182	Pfam|PF00180|IPR024084|Isopropylmalate dehydrogenase-like domain|80|319|GO:0016616|GO:0055114	2.8e-58	ProSitePatterns|PS00470|IPR019818|Isocitrate/isopropylmalate dehydrogenase, conserved site|251|270|GO:0000287|GO:0016616|GO:0051287|GO:0055114	-	PANTHER|PTHR11835|IPR001804|Isocitrate and isopropylmalate dehydrogenases family|33|320|GO:0000287|GO:0016616|GO:0051287|GO:0055114	4.5e-182
Sjp_0053960	99.9	99.9	100	99.9	99.9	99.9	99.9		100	100	100	100	100	100	100	99.9143	99.8429	100	black			tr|G4VD82|G4VD82_SCHMA Putative uncharacterized protein (Fragment) OS=Schistosoma mansoni GN=Smp_128190 PE=4 SV=1	0	smm:Smp_128190 hypothetical protein	0
Sjp_0045030	99.9	99.9	99.9	99.8	99.9	99.7	99.8		100	100	100	100	100	100	100	99.8429	99.9143	100	grey	sp|A4QNE0|GET4_XENTR Golgi to ER traffic protein 4 homolog OS=Xenopus tropicalis GN=get4 PE=2 SV=1	3e-52	tr|Q5DFL1|Q5DFL1_SCHJA SJCHGC06259 protein OS=Schistosoma japonicum PE=2 SV=1	0	smm:Smp_050130 hypothetical protein	8e-164	PANTHER|PTHR12875|IPR007317|Uncharacterised protein family UPF0363|5|318|	1.4e-91	Pfam|PF04190|IPR007317|Uncharacterised protein family UPF0363|40|285|	9.8e-51	PANTHER|PTHR12875:SF0|T|-|5|318|	1.4e-91
Sjp_0002020	100	100	100	99.7	100	99.7	99.7		100	100	100	100	100	100	100	99.8714	99.8857	100	grey	sp|Q03958|PFD6_MOUSE Prefoldin subunit 6 OS=Mus musculus GN=Pfdn6 PE=2 SV=1	2e-24	tr|Q5DDY5|Q5DDY5_SCHJA SJCHGC06238 protein OS=Schistosoma japonicum PE=2 SV=1	3e-64	smm:Smp_027880 hypothetical protein	6e-61	Pfam|PF01920|IPR002777|Prefoldin beta-like|10|113|GO:0006457|GO:0016272|GO:0051082	2.6e-19	PANTHER|PTHR21431:SF0|T|-|1|122|	8.3e-43	PANTHER|PTHR21431|T|-|1|122|	8.3e-43
Sjp_0017350	99.7	99.7	99.7	99.9	99.9	99.7	99.7		100	100	100	100	100	100	100	99.7571	100	100	grey	sp|P55862|MCM5A_XENLA DNA replication licensing factor mcm5-A OS=Xenopus laevis GN=mcm5-a PE=1 SV=2	7e-60	tr|G4VDE3|G4VDE3_SCHMA Putative dna replication licensing factor MCM5 OS=Schistosoma mansoni GN=Smp_143490 PE=3 SV=1	5e-121	smm:Smp_143490 DNA replication licensing factor MCM5	3e-121	PANTHER|PTHR11630|T|-|1|248|	1e-106	Pfam|PF14551|IPR027925|MCM N-terminal domain|32|148|	1.3e-22	PANTHER|PTHR11630:SF42|T|-|1|248|	1e-106
Sjp_0102270	99.5	99.9	99.7	99.9	99.9	99.7	99.7		100	100	100	100	100	100	100	99.7571	100	100	grey	sp|P25788|PSA3_HUMAN Proteasome subunit alpha type-3 OS=Homo sapiens GN=PSMA3 PE=1 SV=2	1e-71	tr|G4VHX9|G4VHX9_SCHMA Proteasome subunit alpha 3 (T01 family) OS=Schistosoma mansoni GN=Smp_092280 PE=4 SV=1	9e-119	smm:Smp_092280 proteasome subunit alpha 3 (T01 family)	5e-119	PANTHER|PTHR11599|T|-|1|242|	8.3e-117	PANTHER|PTHR11599:SF10|T|-|1|242|	8.3e-117	Pfam|PF10584|IPR000426|Proteasome alpha-subunit, N-terminal domain|8|27|GO:0004175|GO:0006511|GO:0019773	3.3e-06	Pfam|PF00227|IPR001353|Proteasome, subunit alpha/beta|28|203|GO:0004298|GO:0005839|GO:0051603	3.7e-49
Sjp_0093350	99.6	99.9	99.9	99.9	99.8	99.6	99.6		100	100	100	100	100	100	100	99.7571	100	100	grey	sp|Q5R6G8|IST1_PONAB IST1 homolog OS=Pongo abelii GN=IST1 PE=2 SV=1	8e-37	tr|Q5DC58|Q5DC58_SCHJA SJCHGC05117 protein OS=Schistosoma japonicum PE=2 SV=1	9e-147	smm:Smp_057650 protein kiaa0174	3e-98	Pfam|PF03398|IPR005061|Domain of unknown function DUF292, eukaryotic|12|176|	7.9e-52	PANTHER|PTHR12161|T|-|1|245|	4e-72	PANTHER|PTHR12161:SF5|T|-|1|245|	4e-72
Sjp_0020550	99.1	100	99.6	100	99.6	100	100		100	100	100	100	100	100	100	99.7571	100	100	grey	sp|Q9VXE0|RUXG_DROME Probable small nuclear ribonucleoprotein G OS=Drosophila melanogaster GN=SmG PE=1 SV=1	8e-14	tr|Q5BS47|Q5BS47_SCHJA SJCHGC06306 protein OS=Schistosoma japonicum PE=4 SV=1	8e-27	smm:Smp_038680 small nuclear ribonucleoprotein G (snrnp-G)	4e-26	PANTHER|PTHR10553|T|-|1|76|	3.7e-36	Pfam|PF01423|IPR001163|Ribonucleoprotein LSM domain|8|70|	2.8e-17	SMART|SM00651|IPR006649|Ribonucleoprotein LSM domain, eukaryotic/archaea-type|7|72|	4.3e-18
Sjp_0096960	100	99.9	99.9	99.8	99.9	100	99.9		100	100	100	99.7	99.9	100	99.9	99.9143	99.9	99.9286	black	sp|O54950|AAKG1_MOUSE 5'-AMP-activated protein kinase subunit gamma-1 OS=Mus musculus GN=Prkag1 PE=1 SV=2	8e-10	tr|G4LWV0|G4LWV0_SCHMA AMP-activated protein kinase, gamma regulatory subunit, putative OS=Schistosoma mansoni GN=Smp_144700 PE=4 SV=1	0	smm:Smp_144700 AMP-activated protein kinase gamma regulatory subunit	0	PANTHER|PTHR13780|T|-|100|678|	2.1e-78	PANTHER|PTHR13780:SF35|T|-|100|678|	2.1e-78
Sjp_0022500	99.8	100	100	99.8	100	100	99.6		100	100	100	100	100	100	99.5	99.8857	99.9286	99.9286	grey	sp|Q9D0B5|TSTD3_MOUSE Thiosulfate sulfurtransferase/rhodanese-like domain-containing protein 3 OS=Mus musculus GN=Tstd3 PE=2 SV=1	1e-16	tr|G4V9X4|G4V9X4_SCHMA Putative uncharacterized protein OS=Schistosoma mansoni GN=Smp_006560 PE=4 SV=1	7e-66	smm:Smp_006560 hypothetical protein	4e-66	PANTHER|PTHR13253|T|-|72|176|	3.6e-31	SMART|SM00450|IPR001763|Rhodanese-like domain|72|182|	1.7e-14	Pfam|PF00581|IPR001763|Rhodanese-like domain|74|178|	5.3e-11
Sjp_0043920	99.9	99.8	100	99.8	99.9	99.8	99.8		100	100	100	100	100	99.8	99.8	99.8571	99.9429	99.9429	black			tr|G4VDK3|G4VDK3_SCHMA Putative uncharacterized protein OS=Schistosoma mansoni GN=Smp_021130 PE=4 SV=1	4e-150	smm:Smp_021130 hypothetical protein	8e-153
Sjp_0026510	100	99.9	100	100	100	99.9	100		100	99.6	100	100	100	99.6	100	99.9714	99.8857	99.8857	black			tr|G4VF08|G4VF08_SCHMA Putative autocrine motility factor receptor,amfr OS=Schistosoma mansoni GN=Smp_150210.1 PE=4 SV=1	1e-133	smm:Smp_150210.2 autocrine motility factor receptor amfr	4e-133	PANTHER|PTHR12477:SF70|T|-|1|271|	6e-122	PANTHER|PTHR12477|T|-|1|271|	6e-122
Sjp_0098740	100	100	100	99.9	99.9	100	100		100	100	100	99.6	99.6	100	100	99.9714	99.8857	99.8857	black	sp|Q93Z24|BGA17_ARATH Beta-galactosidase 17 OS=Arabidopsis thaliana GN=BGAL17 PE=2 SV=1	7e-10	tr|Q5BZ54|Q5BZ54_SCHJA SJCHGC02398 protein (Fragment) OS=Schistosoma japonicum PE=2 SV=2	1e-118	smm:Smp_177540 hypothetical protein	4e-29	PANTHER|PTHR23421|IPR001944|Glycoside hydrolase, family 35|1|206|GO:0004553|GO:0005975	4.6e-41
Sjp_0098960	100	100	100	99.9	99.9	100	100		100	100	100	99.6	99.6	100	100	99.9714	99.8857	99.8857	black	sp|Q9ES56|TPPC4_MOUSE Trafficking protein particle complex subunit 4 OS=Mus musculus GN=Trappc4 PE=1 SV=1	8e-41	tr|Q5DF44|Q5DF44_SCHJA SJCHGC05124 protein OS=Schistosoma japonicum PE=2 SV=1	3e-136	smm:Smp_028940 synbindin	1e-124	PANTHER|PTHR23249:SF15|T|-|1|234|	6e-58	Pfam|PF04099|IPR007233|Sybindin-like protein|3|226|GO:0005801|GO:0006888	2.8e-32	PANTHER|PTHR23249|IPR007233|Sybindin-like protein|1|234|GO:0005801|GO:0006888	6e-58
Sjp_0103940	99.9	100	99.9	99.9	99.9	100	99.9		99.9	100	100	99.9	99.9	100	100	99.9286	99.8571	99.9571	black	sp|Q8R5C8|ZMY11_MOUSE Zinc finger MYND domain-containing protein 11 OS=Mus musculus GN=Zmynd11 PE=2 SV=2	2e-46	tr|G4VDD4|G4VDD4_SCHMA Putative uncharacterized protein OS=Schistosoma mansoni GN=Smp_143570 PE=4 SV=1	0	smm:Smp_143570 hypothetical protein	0	PANTHER|PTHR24102:SF12|T|-|9|1216|	2.7e-59	ProSitePatterns|PS01360|IPR002893|Zinc finger, MYND-type|1177|1212|	-	PANTHER|PTHR24102|T|-|9|1216|	2.7e-59	ProSitePatterns|PS01359|IPR019786|Zinc finger, PHD-type, conserved site|99|155|	-
Sjp_0016940	99.9	99.9	99.9	99.9	99.9	99.9	99.9		100	100	100	100	100	99.9	99.9	99.9	99.8714	99.9714	black	sp|Q08211|DHX9_HUMAN ATP-dependent RNA helicase A OS=Homo sapiens GN=DHX9 PE=1 SV=4	0	tr|G4V825|G4V825_SCHMA Putative atp-dependent RNA helicase OS=Schistosoma mansoni GN=Smp_035030 PE=4 SV=1	0	smm:Smp_035030 ATP-dependent RNA Helicase	0	PANTHER|PTHR18934:SF84|T|-|7|1164|	0	Pfam|PF04408|IPR007502|Helicase-associated domain|814|903|GO:0004386	1.7e-15	Pfam|PF00035|IPR014720|Double-stranded RNA-binding domain|8|74|	1.6e-08	Pfam|PF00035|IPR014720|Double-stranded RNA-binding domain|157|227|	1e-05	ProSitePatterns|PS00690|IPR002464|DNA/RNA helicase, ATP-dependent, DEAH-box type, conserved site|486|495|GO:0003676|GO:0005524|GO:0008026	-	Pfam|PF07717|IPR011709|Domain of unknown function DUF1605|945|1056|	6.6e-13	IPRO	SMART|SM00358|IPR014720|Double-stranded RNA-binding domain|157|228|	1.1e-07	IPRO	SMART|SM00358|IPR014720|Double-stranded RNA-binding domain|7|75|	1.3e-10	IPRO	SMART|SM00487|IPR014001|Helicase, superfamily 1/2, ATP-binding domain|366|553|	1.6e-26	IPRO	SMART|SM00847|IPR007502|Helicase-associated domain|814|905|GO:0004386	3.8e-19
Sjp_0015330	99.9	99.9	99.8	99.8	99.9	99.9	100		99.9	100	99.9	99.9	100	100	100	99.8857	99.9	99.9571	black	sp|Q8TDN4|CABL1_HUMAN CDK5 and ABL1 enzyme substrate 1 OS=Homo sapiens GN=CABLES1 PE=1 SV=2	1e-32	tr|G4VQ16|G4VQ16_SCHMA Putative uncharacterized protein OS=Schistosoma mansoni GN=Smp_134360 PE=3 SV=1	5e-97	smm:Smp_134360 hypothetical protein	3e-97	PANTHER|PTHR22896|T|-|3|593|	2.6e-95	PANTHER|PTHR22896:SF0|T|-|3|593|	2.6e-95
Sjp_0039920	99.9	99.9	99.9	99.9	99.9	99.8	99.8		100	100	100	100	100	100	100	99.8714	99.8714	100	black	sp|Q5TKR9|KAT6A_RAT Histone acetyltransferase KAT6A OS=Rattus norvegicus GN=Kat6a PE=1 SV=2	7e-18	tr|C4Q4Q5|C4Q4Q5_SCHMA Putative uncharacterized protein OS=Schistosoma mansoni GN=Smp_137120 PE=4 SV=1	0	smm:Smp_137120 hypothetical protein	0	Pfam|PF00628|IPR019787|Zinc finger, PHD-finger|824|872|GO:0005515	7.3e-11	PANTHER|PTHR10615|T|-|302|857|	7.1e-30	SMART|SM00249|IPR001965|Zinc finger, PHD-type|823|871|GO:0005515|GO:0008270	2.7e-09
Sjp_0075470	100	100	100	100	100	100	99.1		100	100	100	100	100	100	100	99.8714	99.8714	100	grey	sp|P62310|LSM3_HUMAN U6 snRNA-associated Sm-like protein LSm3 OS=Homo sapiens GN=LSM3 PE=1 SV=2	3e-28	tr|G4V9Z3|G4V9Z3_SCHMA Putative snrnp sm protein OS=Schistosoma mansoni GN=Smp_078640 PE=4 SV=1	5e-37	smm:Smp_078640 snrnp sm protein	3e-37	PANTHER|PTHR13110|T|-|5|102|	4.9e-59	SMART|SM00651|IPR006649|Ribonucleoprotein LSM domain, eukaryotic/archaea-type|23|101|	7.5e-20	Pfam|PF01423|IPR001163|Ribonucleoprotein LSM domain|26|101|	1.6e-18
Sjp_0075740	99.9	100	99.9	99.9	99.9	99.9	99.9		100	100	100	100	100	100	100	99.9143	99.8286	100	black	sp|Q16960|DYI3_HELCR Dynein intermediate chain 3, ciliary OS=Heliocidaris crassispina PE=2 SV=1	0	tr|C4QPQ0|C4QPQ0_SCHMA Axonemal dynein intermediate chain, putative OS=Schistosoma mansoni GN=Smp_103920 PE=4 SV=1	0	smm:Smp_103920 axonemal dynein intermediate chain	0	PANTHER|PTHR12442|T|-|1|469|	2.2e-187	PANTHER|PTHR12442:SF35|T|-|1|469|	2.2e-187
Sjp_0062930	99.8	99.8	100	99.9	99.9	100	100		100	100	100	100	100	100	100	99.9143	99.8286	100	black	sp|Q32M08|DUS4L_MOUSE tRNA-dihydrouridine(20a/20b) synthase [NAD(P)+]-like OS=Mus musculus GN=Dus4l PE=2 SV=1	7e-30	tr|G4LX47|G4LX47_SCHMA tRNA-dihydrouridine synthase OS=Schistosoma mansoni GN=Smp_026700 PE=3 SV=1	1e-129	smm:Smp_026700 tRNA-dihydrouridine synthase	7e-130	PANTHER|PTHR11082|IPR001269|tRNA-dihydrouridine synthase|6|288|GO:0008033|GO:0017150|GO:0050660|GO:0055114	2.3e-75	ProSitePatterns|PS01136|IPR018517|tRNA-dihydrouridine synthase, conserved site|42|60|GO:0008033|GO:0017150|GO:0050660|GO:0055114	-	Pfam|PF01207|IPR001269|tRNA-dihydrouridine synthase|11|79|GO:0008033|GO:0017150|GO:0050660|GO:0055114	1.6e-17	Pfam|PF01207|IPR001269|tRNA-dihydrouridine synthase|146|246|GO:0008033|GO:0017150|GO:0050660|GO:0055114	6e-22	PANTHER|PTHR11082:SF25|T|-|6|288|	2.3e-75
Sjp_0059950	99.8	99.8	99.8	99.8	99.8	99.9	99.8		99.9	100	99.9	100	100	100	100	99.8143	99.9571	99.9714	black			tr|C4QMB4|C4QMB4_SCHMA Putative uncharacterized protein OS=Schistosoma mansoni GN=Smp_094320 PE=4 SV=1	0	smm:Smp_094320 hypothetical protein	0
Sjp_0009210	99.9	99.8	99.9	99.8	99.8	100	99.9		100	100	100	100	100	100	100	99.8714	99.8714	100	black			tr|G4LWZ8|G4LWZ8_SCHMA TATA element modulatory factor OS=Schistosoma mansoni GN=Smp_137530 PE=4 SV=1	1e-99	smm:Smp_137530 TATA element modulatory factor	7e-100
Sjp_0070610	99.8	100	99.9	99.8	100	99.9	99.6		100	100	100	100	100	100	100	99.8571	99.8857	100	grey	sp|Q61JR3|GLC7A_CAEBR Serine/threonine-protein phosphatase PP1-alpha OS=Caenorhabditis briggsae GN=gsp-1 PE=3 SV=1	1e-129	tr|G4V7P4|G4V7P4_SCHMA Serine/threonine-protein phosphatase OS=Schistosoma mansoni GN=Smp_035580 PE=3 SV=1	3e-153	smm:Smp_035580 protein phosphatase-1	2e-153	ProSitePatterns|PS00125|IPR006186|Serine/threonine-specific protein phosphatase/bis(5-nucleosyl)-tetraphosphatase|119|124|GO:0016787	-	PANTHER|PTHR11668|T|-|4|245|	2.7e-186	Pfam|PF00149|IPR004843|Calcineurin-like phosphoesterase domain, apaH type|57|245|GO:0016787	4.5e-41	PANTHER|PTHR11668:SF207|T|-|4|245|	2.7e-186	SMART|SM00156|IPR006186|Serine/threonine-specific protein phosphatase/bis(5-nucleosyl)-tetraphosphatase|28|273|GO:0016787	4.1e-114
Sjp_0059570	100	100	100	99.8	99.8	100	99.6		100	100	100	100	100	100	100	99.8857	99.8571	100	grey	sp|Q9H063|MAF1_HUMAN Repressor of RNA polymerase III transcription MAF1 homolog OS=Homo sapiens GN=MAF1 PE=1 SV=2	2e-19	tr|G4VEL0|G4VEL0_SCHMA Putative uncharacterized protein OS=Schistosoma mansoni GN=Smp_070680 PE=4 SV=1	2e-62	smm:Smp_070680 hypothetical protein	1e-62	Pfam|PF09174|IPR015257|Repressor of RNA polymerase III transcription Maf1|47|162|GO:0016480	7.6e-29	PANTHER|PTHR22504|IPR015257|Repressor of RNA polymerase III transcription Maf1|51|183|GO:0016480	1e-37
Sjp_0086240	99.8	99.8	99.8	99.8	99.8	99.8	99.8		100	100	100	100	100	100	100	99.8	99.9429	100	black	sp|Q8R050|ERF3A_MOUSE Eukaryotic peptide chain release factor GTP-binding subunit ERF3A OS=Mus musculus GN=Gspt1 PE=1 SV=2	1e-124	tr|Q5BZC4|Q5BZC4_SCHJA SJCHGC01679 protein (Fragment) OS=Schistosoma japonicum PE=2 SV=2	0	smm:Smp_005180 hypothetical protein	0	ProSitePatterns|PS00301|IPR000795|Elongation factor, GTP-binding domain|141|156|GO:0003924|GO:0005525	-	PANTHER|PTHR23115:SF36|T|-|61|406|	1.2e-181	Pfam|PF03144|IPR004161|Translation elongation factor EFTu/EF1A, domain 2|329|393|GO:0005525	3.7e-07	Pfam|PF00009|IPR000795|Elongation factor, GTP-binding domain|86|304|GO:0003924|GO:0005525	1.1e-43	PANTHER|PTHR23115|T|-|61|406|	1.2e-181
Sjp_0060590	99.7	99.8	99.9	99.7	99.9	99.8	99.7		100	100	100	100	100	100	100	99.7857	99.9571	100	grey	sp|Q3SXZ7|TTLL9_HUMAN Probable tubulin polyglutamylase TTLL9 OS=Homo sapiens GN=TTLL9 PE=2 SV=3	2e-47	tr|G4LVY4|G4LVY4_SCHMA Tubulin tyrosine ligase-related OS=Schistosoma mansoni GN=Smp_210200 PE=4 SV=1	2e-86	smm:Smp_159970 tubulin tyrosine ligase	3e-87	PANTHER|PTHR12241:SF39|IPR027751|Probable tubulin polyglutamylase TTLL9|6|278|	6.9e-98	PANTHER|PTHR12241|T|-|6|278|	6.9e-98	Pfam|PF03133|IPR004344|Tubulin-tyrosine ligase/Tubulin polyglutamylase|133|253|GO:0006464	2.4e-28
Sjp_0105230	99.8	100	99.8	99.8	99.8	99.8	99.8		100	100	100	100	100	100	100	99.8286	99.9143	100	black	sp|Q6PGV1|VA0D1_DANRE V-type proton ATPase subunit d 1 OS=Danio rerio GN=atp6v0d1 PE=1 SV=1	9e-63	tr|Q5DDG1|Q5DDG1_SCHJA SJCHGC06877 protein OS=Schistosoma japonicum GN=vha-16 PE=2 SV=1	6e-92	smm:Smp_079950 vacuolar ATP synthase subunit ac39	4e-88	Pfam|PF01992|IPR002843|ATPase, V0 complex, c/d subunit|20|169|	1.4e-42	PANTHER|PTHR11028|IPR016727|ATPase, V0 complex, subunit d|7|166|GO:0015078|GO:0015991|GO:0033179	2.3e-105
Sjp_0002810	99.7	99.7	99.7	99.7	99.7	99.7	100		100	100	100	100	100	100	100	99.7429	100	100	grey	sp|P42678|SUI1_ANOGA Protein translation factor SUI1 homolog OS=Anopheles gambiae GN=AGAP006459 PE=3 SV=1	1e-34	tr|Q5DGE3|Q5DGE3_SCHJA SJCHGC05994 protein OS=Schistosoma japonicum PE=4 SV=1	1e-56	smm:Smp_019440 translation factor sui1	2e-56	Pfam|PF01253|IPR001950|Translation initiation factor SUI1|23|97|GO:0003743|GO:0006413	6.8e-28	PIRSF|PIRSF004499|IPR005874|Eukaryotic translation initiation factor SUI1|1|107|GO:0003743	3e-67	PANTHER|PTHR10388|T|-|1|107|	6.9e-59
Sjp_0040720	99.7	99.7	99.7	99.7	99.7	100	99.7		100	100	100	100	100	100	100	99.7429	100	100	grey	sp|Q9SMI3|RS12_CYAPA 40S ribosomal protein S12 OS=Cyanophora paradoxa GN=RPS12 PE=2 SV=1	3e-31	tr|Q5DE28|Q5DE28_SCHJA 40S ribosomal protein S12 OS=Schistosoma japonicum PE=2 SV=1	6e-63	smm:Smp_060090.2 40S ribosomal protein S12	2e-61	PANTHER|PTHR11843|IPR000530|Ribosomal protein S12e|4|117|GO:0003735|GO:0005622|GO:0005840|GO:0006412	1e-54	Pfam|PF01248|IPR004038|Ribosomal protein L7Ae/L30e/S12e/Gadd45|4|96|	1.6e-26
Sjp_0078500	99.7	99.7	99.7	99.7	99.7	99.7	100		100	100	100	100	100	100	100	99.7429	100	100	grey	sp|Q5U3N0|PKHA8_DANRE Pleckstrin homology domain-containing family A member 8 OS=Danio rerio GN=plekha8 PE=2 SV=1	1e-29	tr|Q5D8E7|Q5D8E7_SCHJA SJCHGC04408 protein OS=Schistosoma japonicum PE=2 SV=1	2e-55	smm:Smp_139430 phosphoinositol 4-phosphate adaptor protein	9e-54	SMART|SM00233|IPR001849|Pleckstrin homology domain|1|94|	2.8e-15	PANTHER|PTHR10219|T|-|1|95|	7.6e-59	Pfam|PF00169|IPR001849|Pleckstrin homology domain|1|88|	6.1e-15
Sjp_0007030	99.8	99.7	99.7	99.8	99.8	99.7	99.7		100	100	100	100	100	100	100	99.7429	100	100	grey	sp|Q5RFD3|PSME3_PONAB Proteasome activator complex subunit 3 OS=Pongo abelii GN=PSME3 PE=2 SV=1	7e-48	tr|B3GUT8|B3GUT8_SCHJA Putative uncharacterized protein OS=Schistosoma japonicum PE=2 SV=1	8e-108	smm:Smp_017660 proteasome subunit	3e-104	Pfam|PF02252|IPR003186|Proteasome activator pa28, C-terminal domain|59|208|GO:0008537	8.5e-66	PANTHER|PTHR10660:SF2|T|-|1|208|	7.2e-90	PANTHER|PTHR10660|IPR009077|Proteasome activator pa28|1|208|GO:0008537	7.2e-90
Sjp_0081020	99.8	99.8	99.7	99.7	99.7	99.7	99.8		100	100	100	100	100	100	100	99.7429	100	100	grey	sp|P57784|RU2A_MOUSE U2 small nuclear ribonucleoprotein A' OS=Mus musculus GN=Snrpa1 PE=1 SV=2	1e-44	tr|Q5DDN4|Q5DDN4_SCHJA SJCHGC02334 protein OS=Schistosoma japonicum PE=2 SV=1	5e-141	smm:Smp_135210 egf-like domain protein	6e-60	Pfam|PF14580|T|-|1|163|	2.3e-65	ProSitePatterns|PS00010|IPR000152|EGF-type aspartate/asparagine hydroxylation site|299|310|	-	ProSitePatterns|PS01186|IPR013032|EGF-like, conserved site|352|367|	-	ProSitePatterns|PS00010|IPR000152|EGF-type aspartate/asparagine hydroxylation site|343|354|	-	Pfam|PF07645|IPR001881|EGF-like calcium-binding domain|327|367|GO:0005509	4.6e-09	SMART|SM00179|IPR001881|EGF-like calcium-binding domain|284|324|GO:0005509	1.9e-08	IPRO	PANTHER|PTHR10552|T|-|1|164|	2.5e-69	IPRO	Pfam|PF14670|T|-|288|323|	2.3e-11	IPRO	ProSitePatterns|PS01186|IPR013032|EGF-like, conserved site|308|323|	-
Sjp_0044730	99.8	99.7	99.8	99.6	99.8	99.7	99.8		100	100	100	100	100	100	100	99.7429	100	100	grey	sp|P27361|MK03_HUMAN Mitogen-activated protein kinase 3 OS=Homo sapiens GN=MAPK3 PE=1 SV=4	8e-144	tr|Q6PMM5|Q6PMM5_SCHJA MAP kinase OS=Schistosoma japonicum PE=2 SV=1	0	bmor:692466 Erk; extracellular regulated MAP kinase	2e-146	PANTHER|PTHR24055|T|-|3|348|	2.5e-200	PANTHER|PTHR24055:SF111|T|-|3|348|	2.5e-200	Pfam|PF00069|IPR000719|Protein kinase domain|18|306|GO:0004672|GO:0005524|GO:0006468	4.5e-68	ProSitePatterns|PS00108|IPR008271|Serine/threonine-protein kinase, active site|138|150|GO:0004674|GO:0006468	-	ProSitePatterns|PS00107|IPR017441|Protein kinase, ATP binding site|23|47|GO:0005524	-	SMART|SM00220|IPR002290|Serine/threonine/dual specificity protein kinase, catalytic domain|17|306|GO:0004672|GO:0005524|GO:0006468	5.4e-87	IPRO	ProSitePatterns|PS01351|IPR003527|Mitogen-activated protein (MAP) kinase, conserved site|51|154|GO:0004707|GO:0005524|GO:0006468	-
Sjp_0005120	99.8	99.6	99.8	100	99.8	99.6	99.6		100	100	100	100	100	100	100	99.7429	100	100	grey	sp|Q5R1W5|SRSF2_PANTR Serine/arginine-rich splicing factor 2 OS=Pan troglodytes GN=SRSF2 PE=2 SV=3	3e-28	tr|G4VBT1|G4VBT1_SCHMA Putative serine/arginine rich splicing factor OS=Schistosoma mansoni GN=Smp_113620.3 PE=4 SV=1	2e-52	smm:Smp_113620.3 serine/arginine rich splicing factor	9e-53	PANTHER|PTHR23147|T|-|2|150|	1e-67	SMART|SM00360|IPR000504|RNA recognition motif domain|16|89|GO:0003676	1e-21	Pfam|PF00076|IPR000504|RNA recognition motif domain|19|87|GO:0003676	5.4e-18
Sjp_0068750	100	100	100	100	100	99.9	99.8		100	100	100	100	100	99.7	99.5	99.9571	99.8857	99.8857	black	sp|Q2TBP2|HINFP_BOVIN Histone H4 transcription factor OS=Bos taurus GN=HINFP PE=2 SV=1	2e-20	tr|C1M0Z0|C1M0Z0_SCHMA Mizf protein, putative OS=Schistosoma mansoni GN=Smp_101310 PE=4 SV=1	2e-173	smm:Smp_101310 Mizf protein	1e-173	ProSitePatterns|PS00028|IPR007087|Zinc finger, C2H2|131|152|GO:0046872	-	PANTHER|PTHR24391|T|-|11|392|	1.8e-95	ProSitePatterns|PS00028|IPR007087|Zinc finger, C2H2|105|125|GO:0046872	-	ProSitePatterns|PS00028|IPR007087|Zinc finger, C2H2|160|181|GO:0046872	-	PANTHER|PTHR24391:SF4|T|-|11|392|	1.8e-95	Pfam|PF13465|T|-|144|168|	5e-06
Sjp_0061490	99.8	100	100	100	100	100	99.9		99.6	100	100	100	100	100	99.6	99.9571	99.8857	99.8857	grey			tr|Q5C6T6|Q5C6T6_SCHJA SJCHGC08370 protein (Fragment) OS=Schistosoma japonicum PE=2 SV=2	5e-98	smm:Smp_145150 hypothetical protein	8e-66
Sjp_0073880	99.9	99.9	99.9	99.9	99.9	100	99.9		99.9	99.9	100	99.9	99.9	100	100	99.9143	99.8714	99.9429	black	sp|Q7Z401|MYCPP_HUMAN C-myc promoter-binding protein OS=Homo sapiens GN=DENND4A PE=1 SV=2	7e-72	tr|G4V730|G4V730_SCHMA IPR001194 DENN,domain-containing protein OS=Schistosoma mansoni GN=Smp_125290 PE=4 SV=1	0	smm:Smp_125290 IPR001194 DENNdomain-containing protein	0	PANTHER|PTHR12296:SF19|T|-|2|1855|	1.3e-298	Pfam|PF03455|IPR005112|dDENN domain|641|708|	1e-11	SMART|SM00801|IPR005112|dDENN domain|639|708|	1.6e-08	SMART|SM00799|IPR001194|DENN domain|371|558|	6.4e-29	Pfam|PF02141|IPR001194|DENN domain|373|558|	1.6e-36	Pfam|PF03456|IPR005113|uDENN domain|259|310|	8.3e-07	IPRO	PANTHER|PTHR12296|T|-|2|1855|	1.3e-298
Sjp_0021420	99.9	99.8	99.9	100	100	100	100		100	99.7	99.7	100	100	100	100	99.9429	99.8714	99.9143	black	sp|Q6DFQ2|CQ085_XENTR Uncharacterized protein C17orf85 homolog OS=Xenopus tropicalis PE=2 SV=1	2e-08	tr|G4VH39|G4VH39_SCHMA Putative uncharacterized protein OS=Schistosoma mansoni GN=Smp_013520 PE=4 SV=1	4e-103	smm:Smp_013520 hypothetical protein	2e-103
Sjp_0022550	100	99.8	99.9	100	100	99.9	99.9		100	99.8	100	100	100	99.8	100	99.9286	99.8571	99.9429	black	sp|Q5IFJ8|PSMD5_MACFA 26S proteasome non-ATPase regulatory subunit 5 OS=Macaca fascicularis GN=PSMD5 PE=2 SV=3	4e-15	tr|Q5C3Y2|Q5C3Y2_SCHJA SJCHGC05565 protein (Fragment) OS=Schistosoma japonicum PE=2 SV=2	2e-175	smm:Smp_125800 hypothetical protein	1e-126	PANTHER|PTHR13554|T|-|73|451|	5.9e-51	Pfam|PF10508|IPR019538|26S proteasome non-ATPase regulatory subunit 5|46|454|GO:0044183	5.9e-34
Sjp_0025310	99.8	99.7	99.8	99.7	100	100	100		100	99.7	100	100	100	100	100	99.8571	99.9143	99.9571	grey	sp|Q8N806|UBR7_HUMAN Putative E3 ubiquitin-protein ligase UBR7 OS=Homo sapiens GN=UBR7 PE=1 SV=2	2e-51	tr|G4V5Z1|G4V5Z1_SCHMA Putative uncharacterized protein OS=Schistosoma mansoni GN=Smp_124840 PE=4 SV=1	3e-180	smm:Smp_124840 hypothetical protein	1e-180	Pfam|PF02207|IPR003126|Zinc finger, N-recognin|45|100|GO:0004842|GO:0008270	6e-14	PANTHER|PTHR13513|T|-|1|391|	5.9e-107	SMART|SM00396|IPR013993|Zinc finger, N-recognin, metazoa|36|108|	2.5e-15
Sjp_0006910	100	100	100	100	99.9	99.9	99.9		100	100	100	100	100	99.6	99.6	99.9571	99.8857	99.8857	black	sp|Q9P0T7|TMEM9_HUMAN Transmembrane protein 9 OS=Homo sapiens GN=TMEM9 PE=1 SV=1	2e-07	tr|Q5DC29|Q5DC29_SCHJA SJCHGC02565 protein OS=Schistosoma japonicum PE=2 SV=1	1e-144	smm:Smp_085830 hypothetical protein	8e-101	PANTHER|PTHR13064:SF6|T|-|3|272|	1.4e-53	PANTHER|PTHR13064|IPR008853|TMEM9|3|272|GO:0016021	1.4e-53	Pfam|PF05434|IPR008853|TMEM9|219|270|GO:0016021	1.5e-06	Pfam|PF05434|IPR008853|TMEM9|40|124|GO:0016021	1.8e-19
Sjp_0040630	99.8	99.9	99.8	99.9	99.8	99.9	99.8		99.8	100	100	100	100	99.8	100	99.8429	99.9429	99.9429	black	sp|Q5R501|OST48_PONAB Dolichyl-diphosphooligosaccharide--protein glycosyltransferase 48 kDa subunit OS=Pongo abelii GN=DDOST PE=2 SV=2	2e-130	tr|Q5DFC1|Q5DFC1_SCHJA SJCHGC01743 protein OS=Schistosoma japonicum PE=2 SV=1	0	smm:Smp_035470 dolichyl-diphosphooligosaccharide-protein glycosyltransferase	0	PANTHER|PTHR10830|IPR005013|Dolichyl-diphosphooligosaccharide--protein glycosyltransferase subunit WBP1|1|425|GO:0004579|GO:0005789|GO:0018279	6.2e-204	PANTHER|PTHR10830:SF0|T|-|1|425|	6.2e-204	Pfam|PF03345|IPR005013|Dolichyl-diphosphooligosaccharide--protein glycosyltransferase subunit WBP1|17|422|GO:0004579|GO:0005789|GO:0018279	1.2e-134
Sjp_0011070	99.8	99.8	99.9	99.8	99.8	99.8	99.9		100	99.9	100	99.9	100	99.9	100	99.8286	99.9429	99.9571	black	sp|O74842|FFT2_SCHPO ATP-dependent helicase fft2 OS=Schizosaccharomyces pombe (strain 972 / ATCC 24843) GN=fft2 PE=1 SV=1	1e-119	tr|G7YDS0|G7YDS0_CLOSI SWI/SNF-related matrix-associated actin-dependent regulator of chromatin subfamily A containing DEAD/H box 1 OS=Clonorchis sinensis GN=CLF_105589 PE=4 SV=1	0	smm:Smp_022310 helicase	0	Pfam|PF00271|IPR001650|Helicase, C-terminal|622|699|	5.6e-14	PANTHER|PTHR10799:SF271|T|-|10|734|	5.4e-212	PANTHER|PTHR10799|T|-|10|734|	5.4e-212	SMART|SM00490|IPR001650|Helicase, C-terminal|617|699|	5.8e-24	Pfam|PF00176|IPR000330|SNF2-related|153|434|GO:0003677|GO:0005524	9.1e-61	SMART|SM00487|IPR014001|Helicase, superfamily 1/2, ATP-binding domain|146|347|	2.6e-30
Sjp_0017590	99.9	99.9	99.9	100	100	99.9	99.7		100	100	100	100	100	99.8	100	99.9	99.8571	99.9714	grey	sp|Q5ZK33|LETM1_CHICK LETM1 and EF-hand domain-containing protein 1, mitochondrial OS=Gallus gallus GN=LETM1 PE=2 SV=1	2e-07	tr|Q5C5Y5|Q5C5Y5_SCHJA SJCHGC03615 protein (Fragment) OS=Schistosoma japonicum PE=2 SV=2	3e-118	smm:Smp_157300 tyrosine kinase	2e-82	PANTHER|PTHR14009:SF1|T|-|292|465|	1.3e-29	ProSitePatterns|PS00107|IPR017441|Protein kinase, ATP binding site|237|268|GO:0005524	-	PANTHER|PTHR14009|T|-|292|465|	1.3e-29
Sjp_0044220	99.8	99.8	99.8	99.9	99.8	99.9	99.8		100	100	100	100	100	100	100	99.8286	99.9	100	black	sp|Q62018|CTR9_MOUSE RNA polymerase-associated protein CTR9 homolog OS=Mus musculus GN=Ctr9 PE=1 SV=2	0	tr|G4V9B2|G4V9B2_SCHMA Putative tpr repeat nuclear phosphoprotein OS=Schistosoma mansoni GN=Smp_072370 PE=4 SV=1	0	smm:Smp_072370 tpr repeat nuclear phosphoprotein	0	Pfam|PF13432|T|-|524|588|	1.4e-06	PANTHER|PTHR14027|T|-|6|1049|	0	PANTHER|PTHR14027:SF2|T|-|6|1049|	0	Pfam|PF13414|T|-|177|241|	7.9e-13	Pfam|PF13414|T|-|705|769|	2.1e-06
Sjp_0097680	100	100	100	99.4	99.7	100	100		100	100	100	100	100	100	100	99.8714	99.8571	100	grey			tr|G4VGE9|G4VGE9_SCHMA Putative uncharacterized protein OS=Schistosoma mansoni GN=Smp_052880 PE=4 SV=1	9e-40	smm:Smp_052880 hypothetical protein	5e-40
Sjp_0037560	99.8	99.8	100	100	99.8	99.5	99.7		100	100	100	100	100	100	100	99.8	99.9286	100	grey			tr|G4VNP0|G4VNP0_SCHMA Putative uncharacterized protein OS=Schistosoma mansoni GN=Smp_168990 PE=4 SV=1	6e-54	smm:Smp_168990 hypothetical protein	4e-54	PANTHER|PTHR23038:SF16|T|-|1|202|	2.8e-30	PANTHER|PTHR23038|T|-|1|202|	2.8e-30
Sjp_0028690	100	100	100	99.7	99.7	99.7	100		100	100	100	100	100	100	100	99.8714	99.8571	100	grey	sp|Q6PAM0|AAKB2_MOUSE 5'-AMP-activated protein kinase subunit beta-2 OS=Mus musculus GN=Prkab2 PE=1 SV=1	8e-07	tr|Q5DEQ6|Q5DEQ6_SCHJA SJCHGC00891 protein OS=Schistosoma japonicum PE=2 SV=1	3e-51	smm:Smp_101670.1 protein kinase subunit beta	6e-35	PANTHER|PTHR10343|T|-|31|95|	7.6e-13
Sjp_0022490	99.8	99.6	99.8	99.8	99.8	99.9	99.8		100	100	100	100	100	100	100	99.7857	99.9429	100	grey	sp|Q5RHI5|DTL_DANRE Denticleless protein homolog OS=Danio rerio GN=dtl PE=2 SV=1	6e-34	tr|G4V9X1|G4V9X1_SCHMA Putative prokaryotic DNA topoisomerase OS=Schistosoma mansoni GN=Smp_125760 PE=4 SV=1	5e-112	smm:Smp_125760 prokaryotic DNA topoisomerase	5e-112	PANTHER|PTHR22852|T|-|5|266|	2.1e-77	Pfam|PF00400|IPR001680|WD40 repeat|126|163|GO:0005515	6.1e-10	SMART|SM00320|IPR001680|WD40 repeat|123|163|GO:0005515	1.4e-08	ProSitePatterns|PS00678|IPR019775|WD40 repeat, conserved site|229|243|	-
Sjp_0043990	99.8	99.9	99.7	99.7	99.5	99.9	99.8		100	100	100	100	100	100	100	99.7571	99.9714	100	grey	sp|Q07130|UGPA_BOVIN UTP--glucose-1-phosphate uridylyltransferase OS=Bos taurus GN=UGP2 PE=1 SV=2	1e-168	tr|G4VDL3|G4VDL3_SCHMA Putative utp-glucose-1-phosphate uridylyltransferase 2 (Udp-glucose pyrophosphorylase 2) OS=Schistosoma mansoni GN=Smp_133600 PE=4 SV=1	0	smm:Smp_133600 utp-glucose-1-phosphate uridylyltransferase 2 (udp-glucose pyrophosphorylase 2)	0	PANTHER|PTHR11952:SF1|IPR016267|UTP--glucose-1-phosphate uridylyltransferase|4|515|GO:0003983|GO:0006011	8.6e-249	PIRSF|PIRSF000806|IPR016267|UTP--glucose-1-phosphate uridylyltransferase|1|515|GO:0003983|GO:0006011	2e-252	PANTHER|PTHR11952|IPR002618|UTP--glucose-1-phosphate uridylyltransferase family|4|515|GO:0008152|GO:0070569	8.6e-249	Pfam|PF01704|IPR002618|UTP--glucose-1-phosphate uridylyltransferase family|46|480|GO:0008152|GO:0070569	1.2e-163
Sjp_0016700	99.8	99.7	99.8	99.7	99.7	99.7	99.7		100	100	100	100	100	100	100	99.7286	100	100	grey	sp|Q6NVU2|PPIG_XENTR Serine/threonine-protein phosphatase PP1-gamma catalytic subunit OS=Xenopus tropicalis GN=ppp1cc PE=2 SV=1	9e-172	tr|Q5FX73|Q5FX73_SCHJA Serine/threonine-protein phosphatase OS=Schistosoma japonicum PE=2 SV=1	0	smm:Smp_004810.3 protein phosphatase type 1	0	ProSitePatterns|PS00125|IPR006186|Serine/threonine-specific protein phosphatase/bis(5-nucleosyl)-tetraphosphatase|121|126|GO:0016787	-	Pfam|PF00149|IPR004843|Calcineurin-like phosphoesterase domain, apaH type|59|250|GO:0016787	8.4e-44	PANTHER|PTHR11668:SF207|T|-|5|319|	8.5e-267	SMART|SM00156|IPR006186|Serine/threonine-specific protein phosphatase/bis(5-nucleosyl)-tetraphosphatase|30|300|GO:0016787	3.3e-161	PANTHER|PTHR11668|T|-|5|319|	8.5e-267
Sjp_0062310	99.6	99.8	99.9	99.9	99.9	99.5	99.5		100	100	100	100	100	100	100	99.7286	100	100	grey	sp|P27080|ADT_CHLRE ADP,ATP carrier protein OS=Chlamydomonas reinhardtii GN=ABT PE=1 SV=1	1e-96	tr|Q5DFR4|Q5DFR4_SCHJA SJCHGC02792 protein OS=Schistosoma japonicum PE=2 SV=1	2e-165	aqu:100633390 ADP,ATP carrier protein-like	2e-121	Pfam|PF00153|IPR018108|Mitochondrial substrate/solute carrier|11|108|	8.4e-23	Pfam|PF00153|IPR018108|Mitochondrial substrate/solute carrier|214|301|	8.1e-16	Pfam|PF00153|IPR018108|Mitochondrial substrate/solute carrier|116|208|	4.6e-22	PANTHER|PTHR24089|T|-|3|304|	4.4e-169	PANTHER|PTHR24089:SF31|T|-|3|304|	4.4e-169
Sjp_0013100	100	98.1	100	100	100	100	100		100	100	100	100	100	100	100	99.7286	100	100	grey	sp|Q96564|RS27_HORVU 40S ribosomal protein S27 OS=Hordeum vulgare GN=RPS27 PE=1 SV=2	9e-16	tr|G4VN01|G4VN01_SCHMA Putative 40s ribosomal protein S27 OS=Schistosoma mansoni GN=Smp_041650 PE=4 SV=1	7e-21	smm:Smp_041650 40S ribosomal protein S27	4e-21	PANTHER|PTHR11594|IPR000592|Ribosomal protein S27e|1|52|GO:0003735|GO:0005622|GO:0005840|GO:0006412	4.9e-32	Pfam|PF01667|IPR000592|Ribosomal protein S27e|1|49|GO:0003735|GO:0005622|GO:0005840|GO:0006412	3.7e-21
Sjp_0052790	99.7	99.6	99.8	99.8	99.8	99.7	99.7		100	100	100	100	100	100	100	99.7286	100	100	grey	sp|P32234|128UP_DROME GTP-binding protein 128up OS=Drosophila melanogaster GN=128up PE=2 SV=2	9e-161	tr|G4V8Q3|G4V8Q3_SCHMA Putative developmentally regulated GTP-binding protein 1 (Drg 1) OS=Schistosoma mansoni GN=Smp_173180.2 PE=4 SV=1	0	smm:Smp_173180.2 developmentally regulated GTP-binding protein 1 (drg 1)	0
Sjp_0080930	99.6	99.7	99.7	99.8	99.7	99.8	99.8		100	100	100	100	100	100	100	99.7286	100	100	grey	sp|Q13123|RED_HUMAN Protein Red OS=Homo sapiens GN=IK PE=1 SV=3	3e-89	tr|Q5DEC2|Q5DEC2_SCHJA SJCHGC05662 protein OS=Schistosoma japonicum PE=2 SV=1	0	smm:Smp_004480 red protein (ik factor) (cytokine ik)	0	Pfam|PF07807|IPR012492|Protein RED, C-terminal|493|607|	2.2e-55	Pfam|PF07808|IPR012916|RED-like, N-terminal|104|338|GO:0005634	9.8e-57	PANTHER|PTHR12765:SF5|T|-|24|600|	6.1e-151	PANTHER|PTHR12765|T|-|24|600|	6.1e-151
Sjp_0099810	99.7	100	100	100	100	99.9	100		99.6	100	100	100	100	99.6	100	99.9429	99.8857	99.8857	grey			tr|G4VI50|G4VI50_SCHMA Putative uncharacterized protein OS=Schistosoma mansoni GN=Smp_149830 PE=4 SV=1	7e-51	smm:Smp_149830 hypothetical protein	4e-51
Sjp_0058660	99.9	100	99.9	99.9	99.9	99.8	99.8		100	100	100	100	100	99.7	99.7	99.8857	99.9143	99.9143	black	sp|Q6AYB3|ISY1_RAT Pre-mRNA-splicing factor ISY1 homolog OS=Rattus norvegicus GN=Isy1 PE=2 SV=1	5e-66	tr|Q5DCZ2|Q5DCZ2_SCHJA SJCHGC02438 protein OS=Schistosoma japonicum PE=2 SV=1	0	smm:Smp_126720 hypothetical protein	4e-174	Pfam|PF06246|IPR009360|Isy1-like splicing|12|306|	1.7e-87	PANTHER|PTHR13021|IPR009360|Isy1-like splicing|12|323|	4.3e-111
Sjp_0079270	100	100	99.9	100	100	100	99.7		100	100	100	100	100	100	99.2	99.9429	99.8857	99.8857	grey			tr|Q5D9P1|Q5D9P1_SCHJA SJCHGC04673 protein OS=Schistosoma japonicum PE=2 SV=1	1e-98	smm:Smp_175100 hypothetical protein	1e-55	PANTHER|PTHR12897|T|-|47|213|	2.2e-14
Sjp_0029320	100	99.8	100	99.9	99.9	99.9	99.9		100	99.9	100	100	99.9	99.8	100	99.9143	99.8571	99.9429	black	sp|Q5U3A7|OPA1_DANRE Dynamin-like 120 kDa protein, mitochondrial OS=Danio rerio GN=opa1 PE=2 SV=1	0	tr|G7YS84|G7YS84_CLOSI Optic atrophy 1-like protein opa1 OS=Clonorchis sinensis GN=CLF_109099 PE=3 SV=1	0	smm:Smp_028120 optic atrophy 1-like protein opa1	0	PANTHER|PTHR11566:SF12|T|-|168|818|	1.3e-209	PANTHER|PTHR11566|IPR022812|Dynamin superfamily|168|818|	1.3e-209	SMART|SM00053|IPR001401|Dynamin, GTPase domain|193|411|GO:0003924|GO:0005525	2.3e-06	Pfam|PF00350|IPR001401|Dynamin, GTPase domain|219|372|GO:0003924|GO:0005525	1.5e-29
Sjp_0098280	99.9	99.9	99.8	99.7	99.9	100	100		100	100	100	99.7	100	100	100	99.8857	99.8714	99.9571	grey			tr|G4VBL5|G4VBL5_SCHMA Putative uncharacterized protein OS=Schistosoma mansoni GN=Smp_096900 PE=4 SV=1	2e-129	smm:Smp_096900 hypothetical protein	1e-129	PANTHER|PTHR13547:SF1|T|-|5|362|	3.7e-38	PANTHER|PTHR13547|T|-|5|362|	3.7e-38
Sjp_0043020	99.7	99.9	100	99.9	99.9	99.6	99.9		99.7	100	100	100	100	100	100	99.8429	99.9143	99.9571	grey	sp|Q96EY1|DNJA3_HUMAN DnaJ homolog subfamily A member 3, mitochondrial OS=Homo sapiens GN=DNAJA3 PE=1 SV=2	3e-80	tr|G4M0M8|G4M0M8_SCHMA DNAj homolog subfamily A member, putative OS=Schistosoma mansoni GN=Smp_096010 PE=3 SV=1	7e-159	smm:Smp_096010 DNAj homolog subfamily A member	4e-159	ProSitePatterns|PS00636|IPR018253|DnaJ domain, conserved site|74|93|	-	PANTHER|PTHR24076:SF79|T|-|1|330|	5.5e-160	Pfam|PF00684|IPR001305|Heat shock protein DnaJ, cysteine-rich domain|184|241|GO:0031072|GO:0051082	7.5e-11	Pfam|PF00226|IPR001623|DnaJ domain|32|94|	5.6e-28	SMART|SM00271|IPR001623|DnaJ domain|31|89|	3.7e-30	PANTHER|PTHR24076|T|-|1|330|	5.5e-160
Sjp_0040700	100	100	99.9	99.7	99.9	99.8	100		100	100	100	99.8	100	100	100	99.9	99.8429	99.9714	grey	sp|Q9QXV3|ING1_MOUSE Inhibitor of growth protein 1 OS=Mus musculus GN=Ing1 PE=2 SV=1	1e-18	tr|G4V988|G4V988_SCHMA Ing-related OS=Schistosoma mansoni GN=Smp_049630 PE=4 SV=1	0	smm:Smp_049630 ing-related	0	ProSitePatterns|PS01359|IPR019786|Zinc finger, PHD-type, conserved site|548|591|	-	Pfam|PF00628|IPR019787|Zinc finger, PHD-finger|547|592|GO:0005515	1.5e-08	SMART|SM00249|IPR001965|Zinc finger, PHD-type|547|592|GO:0005515|GO:0008270	2.9e-11	PANTHER|PTHR10333|IPR028651|ING family|13|602|GO:0005634|GO:0016568	5.4e-34
Sjp_0095180	99.9	99.9	99.9	99.9	99.8	99.7	99.9		100	100	100	100	99.8	100	100	99.8571	99.8857	99.9714	grey	sp|Q24563|DOPR2_DROME Dopamine receptor 2 OS=Drosophila melanogaster GN=DopR2 PE=2 SV=1	1e-50	tr|G4VIF9|G4VIF9_SCHMA Putative uncharacterized protein Smp_202470 OS=Schistosoma mansoni GN=Smp_202470 PE=3 SV=1	1e-111	isc:IscW_ISCW008775 G-protein coupled receptor, putative (EC:2.7.10.2)	6e-67	PANTHER|PTHR24249|T|-|9|403|	2.9e-146	ProSitePatterns|PS00237|IPR000276|G protein-coupled receptor, rhodopsin-like|135|151|GO:0004930|GO:0007186|GO:0016021	-	PANTHER|PTHR24249:SF239|T|-|9|403|	2.9e-146	Pfam|PF00001|IPR000276|G protein-coupled receptor, rhodopsin-like|50|366|GO:0004930|GO:0007186|GO:0016021	4.3e-71
Sjp_0098610	99.8	99.8	100	100	99.8	99.8	99.8		100	100	100	100	100	100	100	99.8571	99.8571	100	black	sp|Q6GLD8|CDK9_XENTR Cyclin-dependent kinase 9 OS=Xenopus tropicalis GN=cdk9 PE=2 SV=1	2e-92	tr|G4VTU1|G4VTU1_SCHMA Serine/threonine kinase OS=Schistosoma mansoni GN=Smp_094760 PE=4 SV=1	0	smm:Smp_094760 serine/threonine protein kinase	0	ProSitePatterns|PS00108|IPR008271|Serine/threonine-protein kinase, active site|167|179|GO:0004674|GO:0006468	-	ProSitePatterns|PS00107|IPR017441|Protein kinase, ATP binding site|50|73|GO:0005524	-	SMART|SM00220|IPR002290|Serine/threonine/dual specificity protein kinase, catalytic domain|44|338|GO:0004672|GO:0005524|GO:0006468	3.1e-69	Pfam|PF00069|IPR000719|Protein kinase domain|45|338|GO:0004672|GO:0005524|GO:0006468	6.3e-58	PANTHER|PTHR24056|T|-|20|417|	7.3e-142	PANTHER|PTHR24056:SF158|T|-|20|417|	7.3e-142
Sjp_0072090	99.8	99.8	99.9	99.9	99.8	99.8	99.8		100	99.8	100	100	100	100	100	99.8286	99.9143	99.9714	black	sp|P97310|MCM2_MOUSE DNA replication licensing factor MCM2 OS=Mus musculus GN=Mcm2 PE=1 SV=3	5e-77	tr|G4V7V1|G4V7V1_SCHMA Putative DNA replication licensing factor MCM2 OS=Schistosoma mansoni GN=Smp_079560 PE=3 SV=1	1e-149	smm:Smp_079560 DNA replication licensing factor MCM2	6e-150	Pfam|PF14551|IPR027925|MCM N-terminal domain|178|291|	5.5e-20	PANTHER|PTHR11630:SF44|T|-|127|372|	1.1e-100	Pfam|PF12619|IPR008045|DNA replication licensing factor Mcm2|24|164|GO:0003677|GO:0003678|GO:0005524|GO:0005634|GO:0006270|GO:0042555	1.5e-21	PANTHER|PTHR11630|T|-|127|372|	1.1e-100
Sjp_0027200	99.9	99.7	99.8	99.7	99.7	99.9	99.9		100	100	100	100	99.7	100	100	99.8	99.9571	99.9571	grey	sp|Q0IIF2|EI2BA_BOVIN Translation initiation factor eIF-2B subunit alpha OS=Bos taurus GN=EIF2B1 PE=2 SV=1	1e-56	tr|Q86E66|Q86E66_SCHJA Clone ZZD935 mRNA sequence OS=Schistosoma japonicum PE=2 SV=1	0	smm:Smp_084900 translation initiation factor EIF-2b alpha subunit	2e-163	PANTHER|PTHR10233|T|-|5|355|	2.5e-137	Pfam|PF01008|IPR000649|Initiation factor 2B-related|20|343|GO:0044237	3.7e-47	PANTHER|PTHR10233:SF18|T|-|5|355|	2.5e-137
Sjp_0013740	100	99.9	100	100	99.9	99.9	99.9		100	99.6	100	100	100	100	100	99.9429	99.8286	99.9429	black			tr|Q5DCX1|Q5DCX1_SCHJA SJCHGC04198 protein OS=Schistosoma japonicum PE=2 SV=1	3e-145	smm:Smp_122410 hypothetical protein	3e-96
Sjp_0055240	99.3	100	100	100	100	100	99.7		100	100	100	100	100	100	100	99.8571	99.8571	100	grey	sp|Q24152|CKS1_DROME Cyclin-dependent kinases regulatory subunit OS=Drosophila melanogaster GN=Cks30A PE=3 SV=1	8e-29	tr|Q5BSH4|Q5BSH4_SCHJA SJCHGC04279 protein (Fragment) OS=Schistosoma japonicum PE=2 SV=2	7e-48	smm:Smp_158910 hypothetical protein	8e-45	ProSitePatterns|PS00944|IPR000789|Cyclin-dependent kinase, regulatory subunit|7|25|GO:0007049|GO:0016538	-	SMART|SM01084|IPR000789|Cyclin-dependent kinase, regulatory subunit|4|73|GO:0007049|GO:0016538	6.5e-47	Pfam|PF01111|IPR000789|Cyclin-dependent kinase, regulatory subunit|4|72|GO:0007049|GO:0016538	8.2e-40	PANTHER|PTHR23415|T|-|3|79|	2.5e-50
Sjp_0064900	99.7	99.8	99.9	99.8	99.8	99.8	99.8		100	100	100	100	100	99.8	100	99.8	99.9429	99.9714	grey	sp|Q5XGE2|UTP15_XENTR U3 small nucleolar RNA-associated protein 15 homolog OS=Xenopus tropicalis GN=utp15 PE=2 SV=1	4e-20	tr|G4VQU8|G4VQU8_SCHMA Putative uncharacterized protein OS=Schistosoma mansoni GN=Smp_045070 PE=4 SV=1	0	smm:Smp_045070 hypothetical protein	0	ProSitePatterns|PS00678|IPR019775|WD40 repeat, conserved site|89|103|	-	Pfam|PF09384|IPR018983|U3 small nucleolar RNA-associated protein 15, C-terminal|379|488|GO:0005730|GO:0006364	1.2e-14	PANTHER|PTHR19924|T|-|13|560|	2.1e-74
Sjp_0087110	100	100	99.9	99.9	99.9	99.9	99.9		100	100	100	100	100	100	100	99.9286	99.7857	100	black			tr|G4VR39|G4VR39_SCHMA Kinase OS=Schistosoma mansoni GN=Smp_167940 PE=4 SV=1	4e-135	smm:Smp_167940 kinase	1e-135
Sjp_0091580	99.9	100	100	99.9	99.9	99.9	99.9		100	100	100	100	100	100	100	99.9286	99.7857	100	black			tr|Q86EQ0|Q86EQ0_SCHJA SJCHGC05078 protein OS=Schistosoma japonicum PE=2 SV=1	5e-78	smm:Smp_128630 hypothetical protein	5e-78
Sjp_0096340	99.9	99.9	99.9	99.9	99.9	100	100		100	100	100	100	100	100	100	99.9286	99.7857	100	black	sp|P30153|2AAA_HUMAN Serine/threonine-protein phosphatase 2A 65 kDa regulatory subunit A alpha isoform OS=Homo sapiens GN=PPP2R1A PE=1 SV=4	7e-98	tr|C7TXX1|C7TXX1_SCHJA Serine/threonine-protein phosphatase 2A 65 kDa regulatory subunit A alpha isoform OS=Schistosoma japonicum PE=2 SV=1	3e-141	smm:Smp_172290 serine/threonine protein phosphatase 2a regulatory subunit A	4e-107	PANTHER|PTHR10648:SF9|T|-|31|346|	1.1e-140	PANTHER|PTHR10648|T|-|31|346|	1.1e-140
Sjp_0041310	99.7	99.7	99.8	99.8	99.7	99.8	99.8		100	100	100	100	100	100	100	99.7571	99.9571	100	grey	sp|P34624|YOJ1_CAEEL Uncharacterized cyclin-like protein ZK353.1 OS=Caenorhabditis elegans GN=ZK353.1 PE=1 SV=3	1e-73	tr|G4V9D5|G4V9D5_SCHMA Putative cyclin fold protein OS=Schistosoma mansoni GN=Smp_172050 PE=3 SV=1	0	smm:Smp_172050 Cyclin fold protein	0	PANTHER|PTHR14248|T|-|1|381|	5.5e-140	SMART|SM00385|IPR013763|Cyclin-like|252|337|	6.8e-10	PIRSF|PIRSF028934|IPR012399|Cyclin Y|42|389|GO:0000079|GO:0019901	6.6e-84	Pfam|PF00134|IPR006671|Cyclin, N-terminal|247|344|	1.2e-12
Sjp_0052520	99.7	99.7	99.7	99.7	99.7	99.7	99.8		100	100	100	100	100	100	100	99.7143	100	100	grey	sp|Q99L88|SNTB1_MOUSE Beta-1-syntrophin OS=Mus musculus GN=Sntb1 PE=1 SV=4	2e-62	tr|G4VPX9|G4VPX9_SCHMA Putative syntrophin OS=Schistosoma mansoni GN=Smp_126310 PE=4 SV=1	1e-150	smm:Smp_126310 syntrophin	7e-151
Sjp_0003970	99.7	99.7	99.5	100	99.8	99.3	100		100	100	100	100	100	100	100	99.7143	100	100	grey	sp|Q5M808|HIKES_RAT Protein Hikeshi OS=Rattus norvegicus PE=2 SV=2	1e-32	tr|Q5DEP8|Q5DEP8_SCHJA Putative uncharacterized protein OS=Schistosoma japonicum PE=2 SV=1	3e-110	smm:Smp_027220 hypothetical protein	9e-93	PANTHER|PTHR12925:SF0|T|-|1|194|	1.6e-56	PANTHER|PTHR12925|IPR008493|Protein of unknown function DUF775|1|194|	1.6e-56	Pfam|PF05603|IPR008493|Protein of unknown function DUF775|1|194|	4.5e-45
Sjp_0023950	99.7	99.7	99.8	99.5	99.8	99.7	99.8		100	100	100	100	100	100	100	99.7143	100	100	grey	sp|P24409|RAB10_CANFA Ras-related protein Rab-10 OS=Canis familiaris GN=RAB10 PE=1 SV=1	6e-67	tr|Q5DET6|Q5DET6_SCHJA SJCHGC06150 protein OS=Schistosoma japonicum PE=2 SV=1	5e-118	smm:Smp_014660.2 rab-related GTP-binding protein	1e-82	PANTHER|PTHR24073:SF456|T|-|2|202|	1.1e-120	Pfam|PF00071|IPR001806|Small GTPase superfamily|11|170|GO:0005525|GO:0007264	1.2e-62	SMART|SM00173|IPR020849|Small GTPase superfamily, Ras type|7|173|GO:0005525|GO:0006184|GO:0007165|GO:0016020	1.5e-29	SMART|SM00175|IPR003579|Small GTPase superfamily, Rab type|10|173|GO:0005525|GO:0007264|GO:0015031	1.2e-100	PANTHER|PTHR24073|T|-|2|202|	1.1e-120	SMART|SM00174|IPR003578|Small GTPase superfamily, Rho type|12|173|GO:0005525|GO:0005622|GO:0007264	2.7e-13
Sjp_0076930	99.5	99.8	99.8	99.7	99.7	99.9	99.6		100	100	100	100	100	100	100	99.7143	100	100	grey	sp|Q9VAY7|FAM50_DROME Protein FAM50 homolog OS=Drosophila melanogaster GN=CG12259 PE=2 SV=1	9e-104	tr|Q5DA73|Q5DA73_SCHJA Putative uncharacterized protein OS=Schistosoma japonicum PE=2 SV=1	0	smm:Smp_161290 xap-5 protein-related	4e-180	PANTHER|PTHR12722:SF0|T|-|1|366|	8.8e-189	Pfam|PF04921|IPR007005|XAP5 protein|105|355|GO:0005634	8.9e-104	PANTHER|PTHR12722|IPR007005|XAP5 protein|1|366|GO:0005634	8.8e-189
Sjp_0003090	99.6	99.6	99.8	99.8	99.6	100	99.6		100	100	100	100	100	100	100	99.7143	100	100	grey	sp|Q9UM00|TMCO1_HUMAN Transmembrane and coiled-coil domain-containing protein 1 OS=Homo sapiens GN=TMCO1 PE=1 SV=1	1e-57	tr|Q5DF80|Q5DF80_SCHJA SJCHGC04441 protein OS=Schistosoma japonicum PE=2 SV=1	2e-98	bfo:BRAFLDRAFT_266032 hypothetical protein	1e-67	PANTHER|PTHR20917|IPR008559|Uncharacterised conserved protein UCP023322, transmembrane eukaryotic|1|174|GO:0016020	3.7e-89	Pfam|PF01956|IPR002809|Protein of unknown function DUF106, transmembrane|6|163|GO:0016020	5.1e-44	PIRSF|PIRSF023322|IPR008559|Uncharacterised conserved protein UCP023322, transmembrane eukaryotic|1|177|GO:0016020	1.5e-103
Sjp_0042180	99.6	99.6	100	99.6	99.6	100	99.6		100	100	100	100	100	100	100	99.7143	100	100	grey	sp|Q9CPW7|ZMAT2_MOUSE Zinc finger matrin-type protein 2 OS=Mus musculus GN=Zmat2 PE=2 SV=1	2e-09	tr|G4M0Z5|G4M0Z5_SCHMA Zinc finger protein, putative OS=Schistosoma mansoni GN=Smp_095680 PE=4 SV=1	1e-33	smm:Smp_095680 zinc finger protein	8e-34	PANTHER|PTHR23067|T|-|1|71|	4.7e-17
Sjp_0045140	99.8	99.6	99.8	99.6	99.6	99.6	100		100	100	100	100	100	100	100	99.7143	100	100	grey	sp|Q9GUM7|CPLX1_CAEEL Putative complexin-1 OS=Caenorhabditis elegans GN=cpx-1 PE=3 SV=1	5e-09	tr|Q5DA47|Q5DA47_SCHJA SJCHGC05979 protein OS=Schistosoma japonicum PE=2 SV=1	9e-53	smm:Smp_050220 complexin	2e-50	Pfam|PF05835|IPR008849|Synaphin|2|138|GO:0006836|GO:0019905	1.6e-51	PANTHER|PTHR16705:SF4|T|-|3|150|	2.3e-48	PANTHER|PTHR16705|IPR008849|Synaphin|3|150|GO:0006836|GO:0019905	2.3e-48
Sjp_0032940	100	100	100	100	100	99.5	100		100	100	100	100	100	99.2	100	99.9286	99.8857	99.8857	grey	sp|Q5RBY3|ATP5J_PONAB ATP synthase-coupling factor 6, mitochondrial OS=Pongo abelii GN=ATP5J PE=3 SV=1	3e-08	tr|Q5DB31|Q5DB31_SCHJA SJCHGC05665 protein OS=Schistosoma japonicum PE=2 SV=1	5e-68	smm:Smp_134760 hypothetical protein	2e-23	PANTHER|PTHR12441|IPR008387|ATPase, F0 complex, subunit F6, mitochondrial|35|115|GO:0000276|GO:0015078|GO:0015986	4.5e-21	Pfam|PF05511|IPR008387|ATPase, F0 complex, subunit F6, mitochondrial|1|98|GO:0000276|GO:0015078|GO:0015986	1.5e-31
Sjp_0056090	99.9	99.9	99.9	99.9	99.9	99.9	99.8		100	99.9	99.9	99.9	99.9	99.9	99.9	99.8857	99.9	99.9143	black			tr|G4VER8|G4VER8_SCHMA Putative uncharacterized protein (Fragment) OS=Schistosoma mansoni GN=Smp_085070 PE=4 SV=1	4e-121	smm:Smp_085070 hypothetical protein	2e-121
Sjp_0082580	99.9	99.9	100	99.9	99.9	99.7	99.8		100	100	100	100	100	99.7	99.7	99.8714	99.9143	99.9143	grey	sp|A8DZH4|XPR1_DANRE Xenotropic and polytropic retrovirus receptor 1 homolog OS=Danio rerio GN=xpr1 PE=3 SV=1	1e-48	tr|G4V837|G4V837_SCHMA Putative xenotropic and polytropic murine leukemia virus receptor xpr1 OS=Schistosoma mansoni GN=Smp_141100 PE=4 SV=1	0	smm:Smp_141100 xenotropic and polytropic murine leukemia virus receptor xpr1	7e-178	PANTHER|PTHR10783:SF4|T|-|32|401|	2.8e-118	PANTHER|PTHR10783|T|-|32|401|	2.8e-118	Pfam|PF03124|IPR004342|EXS, C-terminal|38|213|GO:0016021	3e-54
Sjp_0028890	100	99.9	100	100	100	99.8	99.8		100	100	100	100	100	99.6	99.6	99.9286	99.8857	99.8857	black	sp|Q5NVD0|PRP4_PONAB U4/U6 small nuclear ribonucleoprotein Prp4 OS=Pongo abelii GN=PRPF4 PE=2 SV=1	5e-53	tr|Q5DGI6|Q5DGI6_SCHJA SJCHGC04552 protein OS=Schistosoma japonicum PE=2 SV=1	6e-153	smm:Smp_169060 hypothetical protein	1e-134	Pfam|PF08799|IPR014906|Pre-mRNA processing factor 4 (PRP4)-like|54|83|	3.2e-14	PANTHER|PTHR19846|IPR027106|U4/U6 small nuclear ribonucleoprotein Prp4|23|262|	2.1e-87	SMART|SM00500|IPR003648|Splicing factor motif|49|100|GO:0008380	2.2e-14
Sjp_0022440	100	99.9	100	100	100	99.8	100		100	99.7	100	100	100	99.4	100	99.9571	99.8714	99.8714	black	sp|O89044|PRI2_RAT DNA primase large subunit OS=Rattus norvegicus GN=Prim2 PE=2 SV=1	2e-64	tr|C4QIH8|C4QIH8_SCHMA DNA primase large subunit, putative OS=Schistosoma mansoni GN=Smp_079050.1 PE=4 SV=1	4e-166	smm:Smp_079050.1 DNA primase large subunit	2e-166	PANTHER|PTHR10537:SF3|T|-|15|320|	7.7e-109	PANTHER|PTHR10537|T|-|15|320|	7.7e-109	Pfam|PF04104|IPR007238|DNA primase large subunit, eukaryotic/archaeal|184|332|GO:0003896|GO:0006269	1.4e-27
Sjp_0009800	100	99.7	100	100	100	100	100		100	99.1	100	100	100	100	100	99.9571	99.8714	99.8714	grey	sp|Q8LG98|OTUBL_ARATH Ubiquitin thioesterase otubain-like OS=Arabidopsis thaliana GN=At1g28120 PE=2 SV=2	1e-07	tr|Q86ED9|Q86ED9_SCHJA Clone ZZD493 mRNA sequence OS=Schistosoma japonicum PE=2 SV=1	2e-54	smm:Smp_097810.2 otubain-1 (C65 family)	4e-34	Pfam|PF10275|IPR019400|Peptidase C65, otubain|2|101|	7.3e-20	PANTHER|PTHR12931|T|-|2|103|	9.6e-18
Sjp_0061450	100	100	100	100	100	99.7	100		100	100	100	100	100	99.1	100	99.9571	99.8714	99.8714	grey	sp|Q68FB8|DEGS1_XENTR Sphingolipid delta(4)-desaturase DES1 OS=Xenopus tropicalis GN=degs1 PE=2 SV=1	1e-20	tr|G4VMQ4|G4VMQ4_SCHMA Dihydroceramide desaturase OS=Schistosoma mansoni GN=Smp_145900 PE=4 SV=1	8e-47	smm:Smp_145900 Kuzbanian peptidase (M12 family); dihydroceramide desaturase	1e-55	Pfam|PF08557|IPR013866|Sphingolipid delta4-desaturase, N-terminal|3|21|	4.7e-06	PANTHER|PTHR12879|T|-|3|114|	3.4e-50
Sjp_0086770	100	100	100	100	99.7	100	100		100	100	100	100	99.1	100	100	99.9571	99.8714	99.8714	grey	sp|Q5RDI7|RS15_PONAB 40S ribosomal protein S15 OS=Pongo abelii GN=RPS15 PE=2 SV=3	4e-40	tr|Q5DE01|Q5DE01_SCHJA Ribosomal protein S15 OS=Schistosoma japonicum GN=TNeu055f11.1 PE=2 SV=1	2e-42	smm:Smp_130850 40S ribosomal protein S15	5e-41	PANTHER|PTHR11880|IPR002222|Ribosomal protein S19/S15|1|109|GO:0003735|GO:0005840|GO:0006412	1.9e-73	PANTHER|PTHR11880:SF2|T|-|1|109|	1.9e-73	ProSitePatterns|PS00323|IPR020934|Ribosomal protein S19 conserved site|62|86|GO:0003723	-	Pfam|PF00203|IPR002222|Ribosomal protein S19/S15|11|92|GO:0003735|GO:0005840|GO:0006412	4.6e-32	PIRSF|PIRSF002144|IPR002222|Ribosomal protein S19/S15|1|109|GO:0003735|GO:0005840|GO:0006412	4.7e-49
Sjp_0012420	99.8	99.9	99.9	99.9	99.9	99.8	99.8		100	99.9	100	100	99.9	99.9	100	99.8571	99.8857	99.9571	black	sp|Q9NW07|ZN358_HUMAN Zinc finger protein 358 OS=Homo sapiens GN=ZNF358 PE=1 SV=2	1e-18	tr|G4VJI5|G4VJI5_SCHMA Putative serine-rich repeat protein OS=Schistosoma mansoni GN=Smp_081650 PE=4 SV=1	0	smm:Smp_081650 serine-rich repeat protein	0
Sjp_0022880	100	99.9	99.9	99.9	99.7	99.7	100		100	100	100	100	99.6	100	100	99.8714	99.8857	99.9429	grey			tr|Q5DEK0|Q5DEK0_SCHJA SJCHGC05741 protein OS=Schistosoma japonicum PE=2 SV=1	3e-121	smm:Smp_126220 hypothetical protein	9e-56
Sjp_0058830	99.5	100	100	99.8	99.8	99.8	99.8		99.6	100	100	100	100	100	100	99.8143	99.9429	99.9429	grey	sp|Q5DA90|RSSA_SCHJA 40S ribosomal protein SA OS=Schistosoma japonicum GN=SJCHGC06078 PE=2 SV=1	2e-154	tr|G4VAS0|G4VAS0_SCHMA Putative ribosomal protein S2, eukaryotic and archaeal form OS=Schistosoma mansoni GN=Smp_179180 PE=3 SV=1	2e-131	smm:Smp_081960 ribosomal protein S2 eukaryotic and archaeal form	1e-131	Pfam|PF00318|IPR001865|Ribosomal protein S2|18|113|GO:0003735|GO:0005622|GO:0005840|GO:0006412	2e-19	Pfam|PF00318|IPR001865|Ribosomal protein S2|118|184|GO:0003735|GO:0005622|GO:0005840|GO:0006412	9.8e-20	ProSitePatterns|PS00963|IPR018130|Ribosomal protein S2, conserved site|119|143|GO:0003735|GO:0005840|GO:0006412	-	PANTHER|PTHR11489|IPR005707|Ribosomal protein S2, eukaryotic/archaeal|2|212|GO:0003735|GO:0006412|GO:0015935	1.4e-139
Sjp_0013720	99.8	99.9	99.9	99.9	99.9	99.9	99.9		100	100	100	100	100	99.8	99.8	99.8857	99.8714	99.9429	black	sp|A5PK26|ACAP1_BOVIN Arf-GAP with coiled-coil, ANK repeat and PH domain-containing protein 1 OS=Bos taurus GN=ACAP1 PE=2 SV=1	1e-28	tr|G4LYG4|G4LYG4_SCHMA CENTB5 protein OS=Schistosoma mansoni GN=Smp_000670 PE=4 SV=1	0	smm:Smp_000670 CENTB5 protein	0	SMART|SM00233|IPR001849|Pleckstrin homology domain|305|474|	7.5e-12	Pfam|PF12796|IPR020683|Ankyrin repeat-containing domain|795|872|	3e-13	PANTHER|PTHR23180:SF206|T|-|99|926|	2.3e-91	Pfam|PF01412|IPR001164|Arf GTPase activating protein|561|663|GO:0008060|GO:0008270|GO:0032312	1.3e-24	Pfam|PF00169|IPR001849|Pleckstrin homology domain|307|469|	4.3e-10	SMART|SM00105|IPR001164|Arf GTPase activating protein|548|671|GO:0008060|GO:0008270|GO:0032312	1.2e-17	IPRO	PANTHER|PTHR23180|T|-|99|926|	2.3e-91
Sjp_0010440	99.7	99.8	100	99.9	99.9	99.8	99.9		100	100	100	100	100	99.9	100	99.8571	99.8571	99.9857	grey	sp|Q66H39|ABCF3_RAT ATP-binding cassette sub-family F member 3 OS=Rattus norvegicus GN=Abcf3 PE=2 SV=1	0	tr|G4V904|G4V904_SCHMA Putative atp-dependent transporter OS=Schistosoma mansoni GN=Smp_049500 PE=3 SV=1	0	smm:Smp_049500 ATP-dependent transporter	0	Pfam|PF12848|T|-|428|506|	1.2e-21	PANTHER|PTHR19211|T|-|9|746|	0	Pfam|PF00005|IPR003439|ABC transporter-like|214|389|GO:0005524|GO:0016887	3.4e-19	Pfam|PF00005|IPR003439|ABC transporter-like|540|671|GO:0005524|GO:0016887	5.1e-23	SMART|SM00382|IPR003593|AAA+ ATPase domain|223|433|	3.5e-10	SMART|SM00382|IPR003593|AAA+ ATPase domain|549|721|	1.1e-08	IPRO	PANTHER|PTHR19211:SF45|T|-|9|746|	0	IPRO	ProSitePatterns|PS00211|IPR017871|ABC transporter, conserved site|361|375|GO:0005524|GO:0016887	-
Sjp_0074850	99.9	99.7	99.9	99.9	99.9	99.8	99.8		100	99.5	100	100	100	100	100	99.8429	99.9286	99.9286	grey	sp|Q9UMZ2|SYNRG_HUMAN Synergin gamma OS=Homo sapiens GN=SYNRG PE=1 SV=2	1e-10	tr|G4V7V3|G4V7V3_SCHMA Putative uncharacterized protein OS=Schistosoma mansoni GN=Smp_165030 PE=4 SV=1	1e-114	smm:Smp_165030 hypothetical protein	6e-115	PANTHER|PTHR15463|T|-|134|244|	8.7e-17
Sjp_0010430	99.8	99.8	99.8	99.9	99.9	99.8	99.9		100	100	100	100	100	99.9	99.9	99.8429	99.8857	99.9714	black	sp|Q9C0J8|WDR33_HUMAN pre-mRNA 3' end processing protein WDR33 OS=Homo sapiens GN=WDR33 PE=1 SV=2	4e-152	tr|G4V905|G4V905_SCHMA Putative wd-repeat protein OS=Schistosoma mansoni GN=Smp_049510 PE=4 SV=1	0	smm:Smp_049510 hypothetical protein	0	PANTHER|PTHR22836|T|-|21|918|	1.3e-287	Pfam|PF00400|IPR001680|WD40 repeat|392|424|GO:0005515	5.4e-06	Pfam|PF00400|IPR001680|WD40 repeat|139|172|GO:0005515	5.3e-06	Pfam|PF00400|IPR001680|WD40 repeat|345|381|GO:0005515	3.4e-07	Pfam|PF00400|IPR001680|WD40 repeat|300|338|GO:0005515	4e-09	SMART|SM00320|IPR001680|WD40 repeat|255|296|GO:0005515	1.6e-06	IPRO	SMART|SM00320|IPR001680|WD40 repeat|299|338|GO:0005515	2.5e-08
Sjp_0069960	99.7	99.9	99.7	99.9	99.8	99.9	99.8		99.6	100	100	100	100	100	100	99.8143	99.9429	99.9429	grey	sp|Q29RY4|RNZ1_BOVIN Zinc phosphodiesterase ELAC protein 1 OS=Bos taurus GN=ELAC1 PE=2 SV=1	1e-21	tr|Q5C2C1|Q5C2C1_SCHJA SJCHGC04323 protein (Fragment) OS=Schistosoma japonicum PE=2 SV=2	2e-102	smm:Smp_068100 microfibril-associated protein	5e-89	Pfam|PF12706|T|-|392|486|	3.7e-08	Pfam|PF06991|IPR009730|Micro-fibrillar-associated protein 1, C-terminal|189|261|	2.7e-12	PANTHER|PTHR12553|T|-|265|494|	8.9e-26
Sjp_0041300	99.7	100	99.8	99.8	99.8	100	99.8		100	100	100	100	100	100	99.5	99.8429	99.9286	99.9286	grey	sp|P82804|WIBG_DROME Partner of Y14 and mago OS=Drosophila melanogaster GN=wibg PE=1 SV=1	2e-13	tr|Q5DDY3|Q5DDY3_SCHJA SJCHGC09415 protein OS=Schistosoma japonicum PE=2 SV=1	9e-88	smm:Smp_091360 hypothetical protein	4e-51	PANTHER|PTHR22959:SF0|T|-|8|202|	5.4e-39	Pfam|PF09282|IPR015362|Exon junction complex, Pym|15|41|GO:0005515	5.2e-16	PANTHER|PTHR22959|T|-|8|202|	5.4e-39
Sjp_0055510	99.9	99.9	99.9	99.6	99.7	99.8	99.7		100	100	100	100	100	99.7	100	99.7857	99.9571	99.9571	grey	sp|Q2HJ54|PIPNA_BOVIN Phosphatidylinositol transfer protein alpha isoform OS=Bos taurus GN=PITPNA PE=1 SV=3	7e-83	tr|Q5DCR9|Q5DCR9_SCHJA SJCHGC09405 protein OS=Schistosoma japonicum PE=2 SV=1	1e-150	smm:Smp_137020 phosphatidylinositol transfer protein	3e-146	PANTHER|PTHR10658|IPR001666|Phosphatidylinositol transfer protein|2|267|GO:0005622|GO:0006810	4.5e-168	Pfam|PF02121|IPR001666|Phosphatidylinositol transfer protein|1|265|GO:0005622|GO:0006810	1.6e-93
Sjp_0065880	99.8	99.9	100	99.8	99.6	99.8	99.8		100	100	100	100	100	100	100	99.8143	99.8857	100	grey	sp|Q5VV41|ARHGG_HUMAN Rho guanine nucleotide exchange factor 16 OS=Homo sapiens GN=ARHGEF16 PE=1 SV=1	1e-21	tr|G4V979|G4V979_SCHMA Putative guanine-nucleotide-exchange-factor OS=Schistosoma mansoni GN=Smp_012580 PE=4 SV=1	3e-121	smm:Smp_012580 guanine-nucleotide-exchange-factor	2e-121	PANTHER|PTHR12845:SF5|T|-|8|182|	3.7e-61	PANTHER|PTHR12845|T|-|8|182|	3.7e-61	Pfam|PF00621|IPR000219|Dbl homology (DH) domain|6|79|GO:0005089|GO:0035023	1.2e-10
Sjp_0016690	100	99.5	100	99.5	99.7	100	100		100	100	100	100	100	100	100	99.8143	99.8857	100	grey	sp|Q9JHS3|LTOR2_MOUSE Ragulator complex protein LAMTOR2 OS=Mus musculus GN=Lamtor2 PE=1 SV=1	1e-27	tr|G7YPS2|G7YPS2_CLOSI Ragulator complex protein LAMTOR2 OS=Clonorchis sinensis GN=CLF_106182 PE=4 SV=1	1e-40	smm:Smp_128300 hypothetical protein	5e-59	PANTHER|PTHR13323|T|-|2|124|	1e-43	Pfam|PF03259|IPR004942|Dynein light chain-related|14|92|	5.3e-11
Sjp_0032780	99.7	100	100	100	100	99.7	99.4		100	100	100	100	100	100	100	99.8286	99.8714	100	grey			tr|Q5C747|Q5C747_SCHJA SJCHGC02196 protein (Fragment) OS=Schistosoma japonicum PE=2 SV=2	8e-58	smm:Smp_087550 hypothetical protein	4e-15
Sjp_0075150	99.8	99.8	100	99.6	99.6	100	99.8		100	100	100	100	100	100	100	99.8	99.9	100	grey	sp|Q9D084|CENPS_MOUSE Centromere protein S OS=Mus musculus GN=Apitd1 PE=2 SV=1	4e-10	tr|Q5DGA5|Q5DGA5_SCHJA SJCHGC04305 protein OS=Schistosoma japonicum PE=2 SV=1	2e-73	smm:Smp_054230 hypothetical protein	1e-47	PANTHER|PTHR22980|T|-|18|107|	8.3e-29	Pfam|PF15630|IPR029003|Kinetochore component CENP-S|19|92|	6.7e-25
Sjp_0054230	99.7	99.8	99.7	99.7	99.8	99.7	99.7		100	100	100	100	100	100	100	99.7286	99.9714	100	grey	sp|P33676|ENO_SCHJA Enolase OS=Schistosoma japonicum GN=ENO PE=2 SV=1	0	tr|Q5DDV5|Q5DDV5_SCHJA Enolase OS=Schistosoma japonicum PE=2 SV=1	0	smm:Smp_024110 phosphopyruvate hydratase (EC:4.2.1.11)	0	Pfam|PF00113|IPR020810|Enolase, C-terminal|143|420|GO:0000015|GO:0000287|GO:0004634|GO:0006096	2.2e-150	ProSitePatterns|PS00164|IPR020809|Enolase, conserved site|329|342|GO:0000015|GO:0000287|GO:0004634|GO:0006096	-	Pfam|PF03952|IPR020811|Enolase, N-terminal|3|134|GO:0000015|GO:0000287|GO:0004634|GO:0006096	8.8e-56	PIRSF|PIRSF001400|IPR000941|Enolase|1|420|GO:0000015|GO:0000287|GO:0004634|GO:0006096	3.6e-259	PANTHER|PTHR11902|IPR000941|Enolase|1|421|GO:0000015|GO:0000287|GO:0004634|GO:0006096	0
Sjp_0020260	99.7	99.7	99.7	99.7	99.7	99.7	99.7		100	100	100	100	100	100	100	99.7	100	100	grey	sp|Q9R0M5|TPK1_MOUSE Thiamin pyrophosphokinase 1 OS=Mus musculus GN=Tpk1 PE=1 SV=1	7e-24	tr|G4VDG7|G4VDG7_SCHMA Putative thiamin pyrophosphokinase OS=Schistosoma mansoni GN=Smp_032640 PE=4 SV=1	7e-52	smm:Smp_032640 thiamin pyrophosphokinase	4e-52	Pfam|PF04265|IPR007373|Thiamin pyrophosphokinase, vitamin B1-binding domain|42|102|GO:0009229|GO:0030975	1.1e-19	PANTHER|PTHR13622:SF4|T|-|1|119|	3.1e-37	SMART|SM00983|IPR007373|Thiamin pyrophosphokinase, vitamin B1-binding domain|42|108|GO:0009229|GO:0030975	2.1e-11	PANTHER|PTHR13622|T|-|1|119|	3.1e-37
Sjp_0025460	99.7	99.7	99.7	99.7	99.7	99.7	99.7		100	100	100	100	100	100	100	99.7	100	100	grey	sp|Q9BX73|TM2D2_HUMAN TM2 domain-containing protein 2 OS=Homo sapiens GN=TM2D2 PE=2 SV=1	2e-35	tr|Q5D8H6|Q5D8H6_SCHJA Putative uncharacterized protein OS=Schistosoma japonicum PE=2 SV=1	7e-98	smm:Smp_030030 beta-amyloid binding protein-related	9e-86	PANTHER|PTHR21016:SF4|T|-|33|199|	3.3e-70	Pfam|PF05154|IPR007829|TM2 domain|133|180|	3.7e-12	PANTHER|PTHR21016|T|-|33|199|	3.3e-70
Sjp_0037740	99.7	99.7	99.7	99.7	99.7	99.7	99.7		100	100	100	100	100	100	100	99.7	100	100	grey	sp|Q8WYQ3|CHC10_HUMAN Coiled-coil-helix-coiled-coil-helix domain-containing protein 10, mitochondrial OS=Homo sapiens GN=CHCHD10 PE=1 SV=1	2e-06	tr|Q5DDK5|Q5DDK5_SCHJA Putative uncharacterized protein OS=Schistosoma japonicum PE=2 SV=1	3e-28	smm:Smp_007300 hypothetical protein	1e-23	PANTHER|PTHR13523|T|-|1|128|	6.9e-38	Pfam|PF06747|IPR010625|CHCH|90|120|	4.4e-06
Sjp_0067290	99.7	99.7	99.7	99.7	99.7	99.7	99.7		100	100	100	100	100	100	100	99.7	100	100	grey			tr|Q5C7A9|Q5C7A9_SCHJA SJCHGC01113 protein (Fragment) OS=Schistosoma japonicum PE=2 SV=2	4e-68	smm:Smp_095250 hypothetical protein	3e-43
Sjp_0089430	99.7	99.7	99.7	99.7	99.7	99.7	99.7		100	100	100	100	100	100	100	99.7	100	100	grey	sp|P36958|RPB9_DROME DNA-directed RNA polymerase II subunit RPB9 OS=Drosophila melanogaster GN=RpII15 PE=2 SV=2	5e-45	tr|Q5DAX2|Q5DAX2_SCHJA DNA-directed RNA polymerase subunit OS=Schistosoma japonicum PE=2 SV=1	6e-68	smm:Smp_067090 DNA-directed RNA polymerase II	4e-67	SMART|SM00440|IPR001222|Zinc finger, TFIIS-type|86|127|GO:0003676|GO:0006351|GO:0008270	6.9e-10	Pfam|PF01096|IPR001222|Zinc finger, TFIIS-type|87|126|GO:0003676|GO:0006351|GO:0008270	2.7e-12	PANTHER|PTHR11239:SF1|T|-|10|127|	4.5e-52	Pfam|PF02150|IPR001529|DNA-directed RNA polymerase, M/15kDa subunit|18|52|GO:0003677|GO:0003899|GO:0006351	8.2e-15	PANTHER|PTHR11239|T|-|10|127|	4.5e-52	SMART|SM00661|IPR001529|DNA-directed RNA polymerase, M/15kDa subunit|17|70|GO:0003677|GO:0003899|GO:0006351	5e-16	IPRO	PIRSF|PIRSF005586|IPR012164|DNA-directed RNA polymerase, subunit C11/M/9|11|127|GO:0003899|GO:0006351|GO:0008270	5e-09	IPRO	ProSitePatterns|PS01030|IPR019761|DNA-directed RNA polymerase M, 15kDa subunit, conserved site|18|44|	-
Sjp_0104810	99.7	99.4	99.7	99.7	99.4	100	100		100	100	100	100	100	100	100	99.7	100	100	grey	sp|Q0MQE2|NDUB7_PONPY NADH dehydrogenase [ubiquinone] 1 beta subcomplex subunit 7 OS=Pongo pygmaeus GN=NDUFB7 PE=2 SV=3	3e-15	tr|Q5DHM9|Q5DHM9_SCHJA SJCHGC05899 protein OS=Schistosoma japonicum PE=4 SV=1	3e-64	smm:Smp_033610 hypothetical protein	4e-43	PANTHER|PTHR20900|IPR008698|NADH:ubiquinone oxidoreductase, B18 subunit|1|112|GO:0003954|GO:0005739|GO:0008137	2.6e-32	PANTHER|PTHR20900:SF0|T|-|1|112|	2.6e-32	Pfam|PF05676|IPR008698|NADH:ubiquinone oxidoreductase, B18 subunit|38|102|GO:0003954|GO:0005739|GO:0008137	2.3e-28
Sjp_0063570	99.6	99.7	99.7	99.9	100	99.4	99.6		100	100	100	100	100	100	100	99.7	100	100	grey	sp|Q08BM0|TM10B_DANRE tRNA methyltransferase 10 homolog B OS=Danio rerio GN=trmt10b PE=2 SV=1	6e-33	tr|Q5DG75|Q5DG75_SCHJA SJCHGC04264 protein OS=Schistosoma japonicum PE=2 SV=2	1e-122	smm:Smp_181090 rna (guanine-9-) methyltransferase domain containing	7e-90	PANTHER|PTHR13563:SF10|T|-|1|237|	2.3e-79	PANTHER|PTHR13563|IPR007356|tRNA (guanine-N1-)-methyltransferase, eukaryotic|1|237|	2.3e-79	Pfam|PF01746|IPR016009|tRNA methyltransferase TRMD/TRM10-type domain|66|237|	8.9e-21
Sjp_0052910	99.8	99.8	99.6	99.6	99.8	99.8	99.5		100	100	100	100	100	100	100	99.7	100	100	grey			tr|Q86EX5|Q86EX5_SCHJA SJCHGC00824 protein OS=Schistosoma japonicum PE=2 SV=1	4e-85	smm:Smp_015510 hypothetical protein	1e-61
Sjp_0101270	100	99.9	100	100	100	100	99.5		100	99.6	100	100	100	100	99.6	99.9143	99.8857	99.8857	grey	sp|Q7TSV4|PGM2_MOUSE Phosphoglucomutase-2 OS=Mus musculus GN=Pgm2 PE=1 SV=1	2e-63	tr|C7TXY1|C7TXY1_SCHJA Putative phosphoglucomutase 2 OS=Schistosoma japonicum PE=2 SV=1	1e-123	smm:Smp_085150 phosphoglucomutase	2e-109	Pfam|PF02880|IPR005846|Alpha-D-phosphohexomutase, alpha/beta/alpha domain III|113|235|GO:0005975|GO:0016868	1.7e-11	Pfam|PF02879|IPR005845|Alpha-D-phosphohexomutase, alpha/beta/alpha domain II|13|102|GO:0005975|GO:0016868	6.1e-22	PANTHER|PTHR22573:SF39|T|-|11|240|	4.7e-112	PANTHER|PTHR22573|T|-|11|240|	4.7e-112
Sjp_0013230	99.9	99.8	99.9	100	99.9	100	99.9		99.8	99.8	100	100	99.8	100	99.8	99.9143	99.8857	99.8857	grey	sp|Q8BTS4|NUP54_MOUSE Nuclear pore complex protein Nup54 OS=Mus musculus GN=Nup54 PE=1 SV=1	3e-68	tr|G4VJG2|G4VJG2_SCHMA Putative uncharacterized protein OS=Schistosoma mansoni GN=Smp_169640 PE=4 SV=1	0	smm:Smp_169640 hypothetical protein	0	Pfam|PF13874|IPR025712|Nucleoporin Nup54, alpha-helical domain|223|363|	1e-29	PANTHER|PTHR13000:SF0|T|-|21|451|	5.1e-134	PANTHER|PTHR13000|IPR024864|Nucleoporin Nup54/Nup57/Nup44|21|451|GO:0005643	5.1e-134
Sjp_0013300	99.5	99.9	100	99.9	100	100	99.9		99.3	100	100	100	100	100	100	99.8857	99.9	99.9	grey			tr|G4VJF7|G4VJF7_SCHMA Putative uncharacterized protein OS=Schistosoma mansoni GN=Smp_087330 PE=4 SV=1	1e-95	smm:Smp_087330 hypothetical protein	6e-96
Sjp_0021280	100	99.9	100	100	100	100	99.7		100	99.7	100	100	100	100	99.4	99.9429	99.8714	99.8714	grey	sp|Q17PI0|EFTS_AEDAE Elongation factor Ts, mitochondrial OS=Aedes aegypti GN=AAEL000331 PE=3 SV=1	1e-47	tr|G4V8Y1|G4V8Y1_SCHMA Putative elongation factor ts OS=Schistosoma mansoni GN=Smp_148540 PE=3 SV=1	4e-152	smm:Smp_187340 elongation factor ts	4e-85
Sjp_0062690	99.5	99.9	100	100	100	99.9	99.9		99.5	100	100	100	100	100	100	99.8857	99.8714	99.9286	grey			tr|G4LZ89|G4LZ89_SCHMA Cement protein 3B variant 1, putative OS=Schistosoma mansoni GN=Smp_158630 PE=4 SV=1	3e-102	smm:Smp_158630 cement precursor protein 3B variant 1	2e-102
Sjp_0025340	99.8	99.8	99.8	99.8	99.9	99.9	99.9		99.9	99.9	99.9	99.8	100	100	100	99.8429	99.9143	99.9286	grey	sp|Q9QZZ4|MYO15_MOUSE Unconventional myosin-XV OS=Mus musculus GN=Myo15a PE=1 SV=2	4e-48	tr|G4VEU1|G4VEU1_SCHMA Putative myosin XV OS=Schistosoma mansoni GN=Smp_127510 PE=4 SV=1	0	smm:Smp_127510 myosin XV	0	Pfam|PF00568|IPR000697|WH1/EVH1|6|102|	1.8e-23	PANTHER|PTHR13140|T|-|98|487|	7.3e-92	SMART|SM00461|IPR000697|WH1/EVH1|2|117|	1.1e-19	PANTHER|PTHR13140:SF282|T|-|98|487|	7.3e-92	SMART|SM00242|IPR001609|Myosin head, motor domain|3|343|GO:0003774|GO:0005524|GO:0016459	1.2e-14	Pfam|PF00063|IPR001609|Myosin head, motor domain|99|330|GO:0003774|GO:0005524|GO:0016459	2.3e-47
Sjp_0096630	100	100	100	99.9	99.9	99.9	99.9		100	100	100	99.7	99.7	99.7	100	99.9429	99.8714	99.8714	black	sp|P23708|NFYA_MOUSE Nuclear transcription factor Y subunit alpha OS=Mus musculus GN=Nfya PE=1 SV=2	7e-27	tr|Q5DDA7|Q5DDA7_SCHJA SJCHGC05253 protein OS=Schistosoma japonicum PE=2 SV=1	1e-110	smm:Smp_030250 NF-YA subunit	4e-107	SMART|SM00521|IPR001289|CCAAT-binding transcription factor, subunit B|194|255|GO:0003700|GO:0006355	9.3e-36	PANTHER|PTHR12632|IPR001289|CCAAT-binding transcription factor, subunit B|30|254|GO:0003700|GO:0006355	2.2e-55	Pfam|PF02045|IPR001289|CCAAT-binding transcription factor, subunit B|196|252|GO:0003700|GO:0006355	4.1e-28	ProSitePatterns|PS00686|IPR018362|CCAAT-binding factor, conserved site|200|220|GO:0003677|GO:0016602	-
Sjp_0008180	99.9	99.8	99.6	100	100	100	100		100	100	99.6	100	100	100	100	99.9	99.8429	99.9429	grey	sp|Q8IXM2|BAP18_HUMAN Chromatin complexes subunit BAP18 OS=Homo sapiens GN=BAP18 PE=1 SV=1	1e-11	tr|G4VDP8|G4VDP8_SCHMA Putative uncharacterized protein OS=Schistosoma mansoni GN=Smp_088660 PE=4 SV=1	2e-95	smm:Smp_088660 hypothetical protein	1e-95	PANTHER|PTHR21397|T|-|1|185|	3e-31
Sjp_0086520	99.9	100	100	100	99.8	99.8	99.9		100	100	100	100	99.7	99.7	100	99.9143	99.8571	99.9143	black	sp|Q5ZLX5|ZRAB2_CHICK Zinc finger Ran-binding domain-containing protein 2 OS=Gallus gallus GN=ZRANB2 PE=2 SV=1	3e-27	tr|Q86EN6|Q86EN6_SCHJA SJCHGC01517 protein (Fragment) OS=Schistosoma japonicum PE=2 SV=1	7e-93	smm:Smp_082560.1 zinc finger protein	2e-66	ProSitePatterns|PS01358|IPR001876|Zinc finger, RanBP2-type|9|30|GO:0008270	-	ProSitePatterns|PS01358|IPR001876|Zinc finger, RanBP2-type|63|82|GO:0008270	-	PIRSF|PIRSF037956|IPR017337|Uncharacterised conserved protein UCP037956, zinc finger Ran-binding|1|290|	2.1e-154	Pfam|PF00641|IPR001876|Zinc finger, RanBP2-type|6|34|GO:0008270	2.8e-06	PANTHER|PTHR12999|T|-|8|289|	9.4e-76	SMART|SM00547|IPR001876|Zinc finger, RanBP2-type|61|85|GO:0008270	8.8e-06
Sjp_0090680	99.8	99.9	99.8	99.8	99.9	99.9	99.9		100	100	99.7	99.7	100	100	100	99.8571	99.9143	99.9143	grey	sp|Q5GIS3|GBB_PINFU Guanine nucleotide-binding protein subunit beta OS=Pinctada fucata PE=1 SV=1	2e-89	tr|Q5DDP3|Q5DDP3_SCHJA SJCHGC06010 protein OS=Schistosoma japonicum PE=2 SV=1	0	smm:Smp_094480 guanine nucleotide-binding protein beta 1 4 (G protein beta1 4)	2e-180	SMART|SM00320|IPR001680|WD40 repeat|77|116|GO:0005515	2e-08	SMART|SM00320|IPR001680|WD40 repeat|165|203|GO:0005515	1.9e-08	ProSitePatterns|PS00678|IPR019775|WD40 repeat, conserved site|308|322|	-	PIRSF|PIRSF002394|IPR016346|Guanine nucleotide-binding protein, beta subunit|22|363|	1.8e-161	PANTHER|PTHR19850|T|-|4|365|	4.4e-136	ProSitePatterns|PS00678|IPR019775|WD40 repeat, conserved site|103|117|	-	IPRO	Pfam|PF00400|IPR001680|WD40 repeat|81|116|GO:0005515	1.6e-08	IPRO	Pfam|PF00400|IPR001680|WD40 repeat|168|203|GO:0005515	4.8e-08
Sjp_0022520	100	99.7	100	100	100	99.7	100		100	99.2	100	100	100	100	100	99.9143	99.8857	99.8857	grey	sp|Q3UH06|RREB1_MOUSE Ras-responsive element-binding protein 1 OS=Mus musculus GN=Rreb1 PE=1 SV=2	2e-07	tr|Q5DB24|Q5DB24_SCHJA SJCHGC09271 protein OS=Schistosoma japonicum PE=2 SV=1	4e-29	smm:Smp_012690 zinc finger protein	3e-29	ProSitePatterns|PS00028|IPR007087|Zinc finger, C2H2|40|61|GO:0046872	-	ProSitePatterns|PS00028|IPR007087|Zinc finger, C2H2|67|90|GO:0046872	-
Sjp_0056660	99.9	100	99.7	99.8	99.8	99.8	100		99.7	100	99.7	100	100	100	100	99.8571	99.9143	99.9143	grey	sp|Q6TNS2|PK1IP_DANRE p21-activated protein kinase-interacting protein 1-like OS=Danio rerio GN=pak1ip1 PE=2 SV=1	2e-25	tr|C4Q352|C4Q352_SCHMA Pak inhibitor skb15, putative OS=Schistosoma mansoni GN=Smp_022110 PE=4 SV=1	0	smm:Smp_022110 pak inhibitor skb15	0	Pfam|PF00400|IPR001680|WD40 repeat|134|172|GO:0005515	2e-07	PANTHER|PTHR22847:SF345|T|-|42|219|	1.5e-24	SMART|SM00320|IPR001680|WD40 repeat|133|172|GO:0005515	1.6e-07	PANTHER|PTHR22847|T|-|42|219|	1.5e-24
Sjp_0065510	99.8	99.8	99.8	99.9	99.8	99.8	99.9		99.9	99.9	100	100	100	99.9	100	99.8286	99.9	99.9571	black	sp|P22314|UBA1_HUMAN Ubiquitin-like modifier-activating enzyme 1 OS=Homo sapiens GN=UBA1 PE=1 SV=3	0	tr|G4VH12|G4VH12_SCHMA Putative ubiquitin-activating enzyme e1 OS=Schistosoma mansoni GN=Smp_162630.1 PE=4 SV=1	0	smm:Smp_162630.2 ubiquitin-activating enzyme E1	0	PANTHER|PTHR10953:SF4|T|-|20|1055|	0	Pfam|PF10585|IPR019572|Ubiquitin-activating enzyme|613|656|	1e-21	PANTHER|PTHR10953|T|-|20|1055|	0	SMART|SM00985|IPR018965|Ubiquitin-activating enzyme e1, C-terminal|925|1050|	2.4e-63	ProSitePatterns|PS00536|IPR018074|Ubiquitin-activating enzyme, E1, active site|408|416|	-	Pfam|PF02134|IPR000127|Ubiquitin-activating enzyme repeat|754|817|GO:0005524|GO:0006464|GO:0008641	6.6e-14	IPRO	Pfam|PF02134|IPR000127|Ubiquitin-activating enzyme repeat|851|918|GO:0005524|GO:0006464|GO:0008641	5.3e-27	IPRO	Pfam|PF09358|IPR018965|Ubiquitin-activating enzyme e1, C-terminal|925|1050|	5.9e-44	IPRO	Pfam|PF00899|IPR000594|UBA/THIF-type NAD/FAD binding fold|468|609|GO:0003824	1.2e-33	IPRO	Pfam|PF00899|IPR000594|UBA/THIF-type NAD/FAD binding fold|68|194|GO:0003824	2e-14
Sjp_0066030	99.8	99.8	99.9	99.8	99.8	99.8	99.8		100	100	100	99.9	99.9	99.9	100	99.8143	99.9143	99.9571	grey	sp|O70277|TRIM3_RAT Tripartite motif-containing protein 3 OS=Rattus norvegicus GN=Trim3 PE=1 SV=1	5e-09	tr|G4V9Y7|G4V9Y7_SCHMA Putative ring finger-containing OS=Schistosoma mansoni GN=Smp_009540 PE=4 SV=1	0	smm:Smp_009540 ring finger-containing	0	SMART|SM00557|IPR001298|Filamin/ABP280 repeat|487|586|GO:0005515	1.7e-09	PANTHER|PTHR24103:SF314|T|-|34|814|	1.5e-113	ProSitePatterns|PS00518|IPR017907|Zinc finger, RING-type, conserved site|75|84|	-	PANTHER|PTHR24103|T|-|34|814|	1.5e-113	Pfam|PF14634|IPR001841|Zinc finger, RING-type|56|103|GO:0005515|GO:0008270	2.6e-08
Sjp_0101370	99.7	99.7	99.8	99.9	99.8	99.8	99.9		99.8	100	100	100	100	99.8	100	99.8	99.9429	99.9429	grey			tr|G4V7T1|G4V7T1_SCHMA Putative guanine-nucleotide-exchange-factor OS=Schistosoma mansoni GN=Smp_144600 PE=4 SV=1	2e-156	smm:Smp_144600 guanine-nucleotide-exchange-factor	1e-156	PANTHER|PTHR23113:SF208|T|-|9|416|	1.4e-15	Pfam|PF00618|IPR000651|Ras-like guanine nucleotide exchange factor, N-terminal|13|116|GO:0005085|GO:0005622|GO:0051056	1.3e-12	PANTHER|PTHR23113|T|-|9|416|	1.4e-15	Pfam|PF00617|IPR001895|Ras guanine-nucleotide exchange factors catalytic domain|306|366|GO:0005085|GO:0007264	4.2e-06	SMART|SM00229|IPR000651|Ras-like guanine nucleotide exchange factor, N-terminal|8|141|GO:0005085|GO:0005622|GO:0051056	1.4e-06
Sjp_0108260	100	100	100	99.1	100	100	100		100	100	100	100	100	100	100	99.8714	99.8143	100	grey	sp|Q9H4I9|SMDT1_HUMAN Single-pass membrane protein with aspartate-rich tail 1, mitochondrial OS=Homo sapiens GN=SMDT1 PE=2 SV=1	8e-08	tr|Q5BQX3|Q5BQX3_SCHJA SJCHGC09773 protein OS=Schistosoma japonicum PE=4 SV=1	8e-36	smm:Smp_152270 hypothetical protein	1e-27	Pfam|PF10161|IPR018782|Uncharacterised protein family UPF0466|20|76|	9.9e-18
Sjp_0041880	99.7	99.8	99.9	99.8	99.7	99.9	99.7		100	100	99.9	100	99.8	100	100	99.7857	99.9429	99.9571	grey	sp|O15294|OGT1_HUMAN UDP-N-acetylglucosamine--peptide N-acetylglucosaminyltransferase 110 kDa subunit OS=Homo sapiens GN=OGT PE=1 SV=3	0	tr|G4VCM2|G4VCM2_SCHMA Putative o-linked n-acetylglucosamine transferase, ogt OS=Schistosoma mansoni GN=Smp_046930 PE=4 SV=1	0	smm:Smp_046930 o-linked n-acetylglucosamine transferase ogt	0	Pfam|PF13414|T|-|405|454|	5.6e-10	Pfam|PF13414|T|-|99|164|	5.1e-15	Pfam|PF13414|T|-|172|232|	1.3e-10	Pfam|PF13414|T|-|237|288|	1.8e-09	Pfam|PF13424|T|-|300|368|	1e-14	PANTHER|PTHR23083:SF369|T|-|18|1038|	0	IPRO	Pfam|PF00515|IPR001440|Tetratricopeptide TPR1|371|404|GO:0005515	1.2e-06	IPRO	PANTHER|PTHR23083|T|-|18|1038|	0	IPRO	SMART|SM00028|IPR019734|Tetratricopeptide repeat|439|472|GO:0005515	3.8e-06	IPRO	SMART|SM00028|IPR019734|Tetratricopeptide repeat|405|438|GO:0005515	1.3e-06
Sjp_0011050	99.9	100	99.7	99.7	99.7	99.7	99.9		100	100	100	100	100	99.6	100	99.8	99.9429	99.9429	grey	sp|Q5F339|CCHL_CHICK Cytochrome c-type heme lyase OS=Gallus gallus GN=HCCS PE=2 SV=1	1e-64	tr|G4VPI1|G4VPI1_SCHMA Putative cytochrome c1 heme lyase OS=Schistosoma mansoni GN=Smp_022320.2 PE=4 SV=1	3e-105	smm:Smp_022320.2 cytochrome C1 heme lyase	2e-105	Pfam|PF01265|IPR000511|Cytochrome c/c1 haem-lyase|12|220|GO:0004408|GO:0005739	6.1e-80	PANTHER|PTHR12743|IPR000511|Cytochrome c/c1 haem-lyase|37|226|GO:0004408|GO:0005739	1.2e-118	ProSitePatterns|PS00822|IPR000511|Cytochrome c/c1 haem-lyase|167|173|GO:0004408|GO:0005739	-	ProSitePatterns|PS00821|IPR000511|Cytochrome c/c1 haem-lyase|115|130|GO:0004408|GO:0005739	-
Sjp_0088050	99.8	99.8	99.8	99.9	99.8	99.9	99.9		100	99.8	100	100	100	100	100	99.8429	99.8714	99.9714	black	sp|Q3ZBU9|UBXN4_BOVIN UBX domain-containing protein 4 OS=Bos taurus GN=UBXN4 PE=2 SV=2	4e-14	tr|B3W650|B3W650_SCHJA Putative uncharacterized protein (Fragment) OS=Schistosoma japonicum PE=2 SV=1	0	smm:Smp_024150 ubx domain-containing	1e-143	PANTHER|PTHR13020|T|-|160|428|	1.9e-31
Sjp_0007080	99.8	99.8	99.8	99.8	99.8	100	100		100	100	99.4	100	100	100	100	99.8571	99.9143	99.9143	black			tr|Q5DDL1|Q5DDL1_SCHJA SJCHGC03901 protein (Fragment) OS=Schistosoma japonicum PE=2 SV=1	3e-84	smm:Smp_175280 hypothetical protein	4e-74
Sjp_0017460	99.8	99.8	99.8	99.8	99.8	100	100		99.4	100	100	100	100	100	100	99.8571	99.9143	99.9143	black	sp|Q28FE4|MORN5_XENTR MORN repeat-containing protein 5 OS=Xenopus tropicalis GN=morn5 PE=2 SV=1	1e-52	tr|Q5DCE0|Q5DCE0_SCHJA SJCHGC08510 protein OS=Schistosoma japonicum PE=2 SV=1	3e-61	xtr:548897 morn5; MORN repeat containing 5	2e-51	PANTHER|PTHR23084:SF128|T|-|2|169|	5.4e-33	PANTHER|PTHR23084|T|-|2|169|	5.4e-33	Pfam|PF02493|IPR003409|MORN motif|31|52|	1.5e-06
Sjp_0097910	99.7	99.8	99.9	99.9	99.9	99.7	99.8		100	100	100	100	100	99.7	100	99.8143	99.9143	99.9571	grey	sp|Q05481|ZNF91_HUMAN Zinc finger protein 91 OS=Homo sapiens GN=ZNF91 PE=2 SV=2	3e-48	tr|H2KNL3|H2KNL3_CLOSI Zinc finger protein 235 OS=Clonorchis sinensis GN=CLF_100376 PE=4 SV=1	9e-127	smm:Smp_125810 zinc finger protein	2e-72	ProSitePatterns|PS00028|IPR007087|Zinc finger, C2H2|233|253|GO:0046872	-	PANTHER|PTHR24409|T|-|57|305|	2.3e-93	ProSitePatterns|PS00028|IPR007087|Zinc finger, C2H2|261|282|GO:0046872	-	ProSitePatterns|PS00028|IPR007087|Zinc finger, C2H2|65|87|GO:0046872	-	Pfam|PF13465|T|-|190|214|	4.8e-09	Pfam|PF13465|T|-|161|186|	1e-07	IPRO	Pfam|PF13465|T|-|245|269|	3.5e-07	IPRO	ProSitePatterns|PS00028|IPR007087|Zinc finger, C2H2|149|169|GO:0046872	-	IPRO	ProSitePatterns|PS00028|IPR007087|Zinc finger, C2H2|205|225|GO:0046872	-	IPRO	PANTHER|PTHR24409:SF14|T|-|57|305|	2.3e-93
Sjp_0084950	99.9	99.9	99.9	99.9	99.9	99.9	99.9		100	100	100	100	100	100	100	99.9	99.7857	100	black			tr|G4VTG8|G4VTG8_SCHMA Enoyl-CoA hydratase-related OS=Schistosoma mansoni GN=Smp_078280 PE=4 SV=1	0	smm:Smp_164390 chromobox protein-related (chromobox 1) (heterochromatin 1)	3e-92	SMART|SM00298|IPR000953|Chromo domain/shadow|11|65|	1.8e-09	Pfam|PF00385|IPR023780|Chromo domain|14|61|	6.3e-11	PANTHER|PTHR11941:SF17|T|-|653|693|	9e-14	ProSitePatterns|PS00598|IPR023779|Chromo domain, conserved site|29|49|	-	PANTHER|PTHR11941|T|-|653|693|	9e-14
Sjp_0054720	100	100	100	99.7	99.7	100	100		100	100	100	100	100	100	100	99.9143	99.7714	100	grey			tr|G4V7H7|G4V7H7_SCHMA Putative uncharacterized protein OS=Schistosoma mansoni GN=Smp_126620 PE=4 SV=1	5e-67	smm:Smp_126620 hypothetical protein	3e-67
Sjp_0064110	100	100	100	100	100	99.7	99.7		100	100	100	100	100	100	100	99.9143	99.7714	100	grey	sp|Q9VVA0|Y9705_DROME Cold shock domain-containing protein CG9705 OS=Drosophila melanogaster GN=CG9705 PE=1 SV=1	1e-25	tr|Q5DAJ0|Q5DAJ0_SCHJA SJCHGC09481 protein OS=Schistosoma japonicum PE=4 SV=1	2e-62	smm:Smp_093830.1 hypothetical protein	3e-48	SMART|SM00357|IPR011129|Cold shock protein|38|103|GO:0003676	3.9e-13	PANTHER|PTHR12962|T|-|5|114|	2.4e-48	Pfam|PF00313|IPR002059|Cold-shock protein, DNA-binding|39|101|GO:0003677|GO:0006355	6.2e-07
Sjp_0071000	99.7	100	100	99.7	100	100	100		100	100	100	100	100	100	100	99.9143	99.7714	100	grey			tr|Q5DDQ3|Q5DDQ3_SCHJA SJCHGC06863 protein OS=Schistosoma japonicum PE=2 SV=1	8e-48	smm:Smp_059200 hypothetical protein	3e-26
Sjp_0049470	99.8	99.8	99.9	99.9	99.9	99.9	99.9		100	100	100	100	100	100	100	99.8714	99.8143	100	black	sp|Q5A4E2|DED1_CANAL ATP-dependent RNA helicase DED1 OS=Candida albicans (strain SC5314 / ATCC MYA-2876) GN=DED1 PE=3 SV=1	3e-73	tr|G4M0Y4|G4M0Y4_SCHMA DEAD box ATP-dependent RNA helicase, putative OS=Schistosoma mansoni GN=Smp_154320 PE=3 SV=1	0	smm:Smp_154320 DEAD box ATP-dependent RNA helicase	0	PANTHER|PTHR24031|T|-|4|444|	1.1e-143	Pfam|PF00271|IPR001650|Helicase, C-terminal|358|434|	9.6e-26	SMART|SM00490|IPR001650|Helicase, C-terminal|353|434|	4.5e-31	SMART|SM00487|IPR014001|Helicase, superfamily 1/2, ATP-binding domain|25|277|	4.3e-45	Pfam|PF00270|IPR011545|DEAD/DEAH box helicase domain|73|249|GO:0003676|GO:0005524	7.7e-39	ProSitePatterns|PS00039|IPR000629|RNA helicase, ATP-dependent, DEAD-box, conserved site|200|208|GO:0003676|GO:0005524|GO:0008026	-	IPRO	PANTHER|PTHR24031:SF9|T|-|4|444|	1.1e-143
Sjp_0071910	100	100	99.8	99.8	99.8	99.7	99.7		100	100	100	100	100	100	100	99.8286	99.8571	100	grey	sp|P38542|RAN_BRUMA GTP-binding nuclear protein Ran OS=Brugia malayi GN=Bm1_44725 PE=2 SV=2	9e-109	tr|G4V793|G4V793_SCHMA Putative ran OS=Schistosoma mansoni GN=Smp_079430.2 PE=4 SV=1	1e-121	smm:Smp_079430.2 ran	9e-122	SMART|SM00176|IPR002041|Ran GTPase|15|216|GO:0003924|GO:0005525|GO:0006184|GO:0006886|GO:0006913|GO:0007165	1.1e-159	PANTHER|PTHR24071|T|-|1|216|	4e-193	SMART|SM00173|IPR020849|Small GTPase superfamily, Ras type|7|170|GO:0005525|GO:0006184|GO:0007165|GO:0016020	6.7e-14	Pfam|PF00071|IPR001806|Small GTPase superfamily|11|167|GO:0005525|GO:0007264	3.6e-50	SMART|SM00175|IPR003579|Small GTPase superfamily, Rab type|10|170|GO:0005525|GO:0007264|GO:0015031	2.5e-28	SMART|SM00174|IPR003578|Small GTPase superfamily, Rho type|12|170|GO:0005525|GO:0005622|GO:0007264	1.2e-07
Sjp_0102780	99.7	99.8	99.8	99.8	99.7	100	100		100	100	100	100	100	100	100	99.8286	99.8571	100	grey			tr|Q5DGX9|Q5DGX9_SCHJA SJCHGC07101 protein OS=Schistosoma japonicum PE=2 SV=1	8e-100	smm:Smp_042110.2 hypothetical protein	5e-59	PANTHER|PTHR13336|IPR009764|Ovarian carcinoma immunoreactive antigen|14|200|	1.6e-30	PANTHER|PTHR13336:SF3|T|-|14|200|	1.6e-30	Pfam|PF07051|IPR009764|Ovarian carcinoma immunoreactive antigen|13|101|	2.2e-11
Sjp_0048580	99.8	99.9	99.9	99.8	99.6	99.6	99.8		100	100	100	100	100	100	99.7	99.7714	99.9571	99.9571	grey	sp|Q9I7U4|TITIN_DROME Titin OS=Drosophila melanogaster GN=sls PE=1 SV=3	3e-66	tr|Q5DI56|Q5DI56_SCHJA SJCHGC09287 protein OS=Schistosoma japonicum PE=2 SV=1	0	smm:Smp_105020 titin	0	PANTHER|PTHR19897|T|-|12|738|	1.7e-105	Pfam|PF07679|IPR013098|Immunoglobulin I-set|570|660|	2.6e-12	Pfam|PF07679|IPR013098|Immunoglobulin I-set|295|375|	1.3e-09	Pfam|PF07679|IPR013098|Immunoglobulin I-set|152|239|	9.1e-11	Pfam|PF07679|IPR013098|Immunoglobulin I-set|31|106|	1.5e-10	Pfam|PF07679|IPR013098|Immunoglobulin I-set|429|515|	3.2e-14
Sjp_0041950	99.9	100	100	100	99.7	99.9	100		100	100	100	100	100	100	100	99.9286	99.7571	100	grey	sp|Q29MA5|RM24_DROPS Probable 39S ribosomal protein L24, mitochondrial OS=Drosophila pseudoobscura pseudoobscura GN=mRpL24 PE=3 SV=1	3e-23	tr|C7TXY6|C7TXY6_SCHJA Putative 39S ribosomal protein L24, mitochondrial OS=Schistosoma japonicum PE=2 SV=1	3e-128	smm:Smp_035410 mitochondrial ribosomal protein L24	4e-94	PANTHER|PTHR12903:SF0|T|-|2|222|	1.8e-54	PANTHER|PTHR12903|IPR003256|Ribosomal protein L24|2|222|GO:0003735|GO:0005622|GO:0005840|GO:0006412	1.8e-54	ProSitePatterns|PS01108|IPR005825|Ribosomal protein L24/L26, conserved site|61|78|GO:0003735|GO:0005622|GO:0005840|GO:0006412	-
Sjp_0082920	99.7	99.7	99.6	99.9	99.9	99.8	99.6		100	100	100	100	100	99.9	99.9	99.7429	99.9714	99.9714	grey	sp|Q28BS0|MCM3Z_XENTR Zygotic DNA replication licensing factor mcm3 OS=Xenopus tropicalis GN=zmcm3 PE=2 SV=1	6e-121	tr|G4VE68|G4VE68_SCHMA Putative dna replication licensing factor MCM3 OS=Schistosoma mansoni GN=Smp_037590 PE=3 SV=1	0	smm:Smp_037590 DNA replication licensing factor MCM3	0	SMART|SM00350|IPR001208|Mini-chromosome maintenance, DNA-dependent ATPase|107|607|GO:0003677|GO:0005524|GO:0006260	4.6e-183	PANTHER|PTHR11630:SF46|T|-|25|759|	0	Pfam|PF00493|IPR001208|Mini-chromosome maintenance, DNA-dependent ATPase|291|603|GO:0003677|GO:0005524|GO:0006260	1e-90	PANTHER|PTHR11630|T|-|25|759|	0	ProSitePatterns|PS00847|IPR018525|Mini-chromosome maintenance, conserved site|329|337|GO:0003677|GO:0005524|GO:0006260	-	Pfam|PF14551|IPR027925|MCM N-terminal domain|27|127|	6.7e-13
Sjp_0066070	99.8	100	100	99.8	99.8	99.8	100		100	100	100	100	100	100	100	99.8857	99.8	100	black	sp|Q5M9G0|DCTD_RAT Deoxycytidylate deaminase OS=Rattus norvegicus GN=Dctd PE=2 SV=1	2e-52	tr|G4V9Y6|G4V9Y6_SCHMA Putative deoxycytidylate deaminase OS=Schistosoma mansoni GN=Smp_009530 PE=3 SV=1	1e-72	smm:Smp_009530 deoxycytidylate deaminase	6e-73	PANTHER|PTHR11086|IPR015517|Deoxycytidylate deaminase-related|1|148|	1.3e-80	ProSitePatterns|PS00903|IPR016192|APOBEC/CMP deaminase, zinc-binding|65|98|GO:0008270|GO:0016787	-	PIRSF|PIRSF006019|IPR016473|Deoxycytidylate deaminase|1|147|GO:0004132|GO:0006220|GO:0008270	1.7e-41	Pfam|PF00383|IPR002125|CMP/dCMP deaminase, zinc-binding|1|109|GO:0008270|GO:0016787	2.2e-25
Sjp_0066600	99.5	99.7	99.7	99.5	100	99.7	99.7		100	100	100	100	100	100	100	99.6857	100	100	grey	sp|P58374|RL30_BRABE 60S ribosomal protein L30 OS=Branchiostoma belcheri GN=RPL30 PE=3 SV=1	1e-39	tr|Q5DG17|Q5DG17_SCHJA SJCHGC01242 protein OS=Schistosoma japonicum PE=2 SV=1	4e-55	smm:Smp_044580 60S ribosomal protein L30	4e-54	PANTHER|PTHR11449:SF1|T|-|9|119|	1e-72	Pfam|PF01248|IPR004038|Ribosomal protein L7Ae/L30e/S12e/Gadd45|19|110|	5.1e-23	ProSitePatterns|PS00993|IPR022991|Ribosomal protein L30e, conserved site|86|106|	-	PANTHER|PTHR11449|IPR000231|Ribosomal protein L30e|9|119|GO:0003735|GO:0005622|GO:0005840|GO:0006412	1e-72
Sjp_0067050	99.7	99.7	99.6	99.7	99.7	99.7	99.7		100	100	100	100	100	100	100	99.6857	100	100	grey	sp|Q9QXE7|TBL1X_MOUSE F-box-like/WD repeat-containing protein TBL1X OS=Mus musculus GN=Tbl1x PE=2 SV=2	2e-107	tr|G4M196|G4M196_SCHMA Transducin beta-like OS=Schistosoma mansoni GN=Smp_098760 PE=4 SV=1	9e-141	smm:Smp_098760 transducin beta-like	5e-141	ProSitePatterns|PS00678|IPR019775|WD40 repeat, conserved site|202|216|	-	PANTHER|PTHR22846:SF36|T|-|8|259|	3.4e-176	ProSitePatterns|PS00678|IPR019775|WD40 repeat, conserved site|109|123|	-	Pfam|PF00400|IPR001680|WD40 repeat|127|173|GO:0005515	1.5e-11	Pfam|PF00400|IPR001680|WD40 repeat|177|215|GO:0005515	4.5e-12	Pfam|PF00400|IPR001680|WD40 repeat|85|122|GO:0005515	4e-14	IPRO	SMART|SM00320|IPR001680|WD40 repeat|83|122|GO:0005515	2e-12	IPRO	SMART|SM00320|IPR001680|WD40 repeat|125|173|GO:0005515	7.8e-10	IPRO	SMART|SM00320|IPR001680|WD40 repeat|176|215|GO:0005515	1.2e-12	IPRO	ProSitePatterns|PS00678|IPR019775|WD40 repeat, conserved site|26|40|	-
Sjp_0045560	99.8	99.5	99.5	99.8	99.5	100	99.7		100	100	100	100	100	100	100	99.6857	100	100	grey	sp|Q96BZ9|TBC20_HUMAN TBC1 domain family member 20 OS=Homo sapiens GN=TBC1D20 PE=1 SV=1	1e-16	tr|Q5BXQ8|Q5BXQ8_SCHJA SJCHGC02700 protein (Fragment) OS=Schistosoma japonicum PE=2 SV=2	1e-110	smm:Smp_194930 TBC1 domain family	3e-90	Pfam|PF00566|IPR000195|Rab-GTPase-TBC domain|3|87|GO:0005097|GO:0032313	5.6e-10	PANTHER|PTHR20913|T|-|1|183|	9.8e-40
Sjp_0053520	99.9	99.6	99.6	99.9	99.6	99.6	99.6		100	100	100	100	100	100	100	99.6857	100	100	grey	sp|Q80X95|RRAGA_MOUSE Ras-related GTP-binding protein A OS=Mus musculus GN=Rraga PE=2 SV=1	1e-115	tr|Q5DG20|Q5DG20_SCHJA Putative uncharacterized protein OS=Schistosoma japonicum PE=2 SV=1	3e-168	smm:Smp_152790 ras-related GTP binding rag AB/gtr1	2e-162	PANTHER|PTHR11259|IPR006762|Gtr1/RagA G protein|56|364|GO:0005525|GO:0005634|GO:0005737	2.3e-180	PANTHER|PTHR11259:SF1|T|-|56|364|	2.3e-180	Pfam|PF04670|IPR006762|Gtr1/RagA G protein|71|293|GO:0005525|GO:0005634|GO:0005737	1.2e-91
Sjp_0076630	100	99.9	100	99.9	99.9	100	99.8		100	99.8	100	100	99.8	100	99.5	99.9286	99.8714	99.8714	grey	sp|P42168|KC1A_CAEEL Casein kinase I isoform alpha OS=Caenorhabditis elegans GN=kin-19 PE=3 SV=1	2e-83	tr|Q5C723|Q5C723_SCHJA SJCHGC03497 protein (Fragment) OS=Schistosoma japonicum PE=2 SV=2	6e-102	smm:Smp_194270 kinase	4e-92	SMART|SM00220|IPR002290|Serine/threonine/dual specificity protein kinase, catalytic domain|256|579|GO:0004672|GO:0005524|GO:0006468	1.4e-13	PANTHER|PTHR11909|T|-|182|467|	1.7e-128	ProSitePatterns|PS00108|IPR008271|Serine/threonine-protein kinase, active site|374|386|GO:0004674|GO:0006468	-	Pfam|PF00069|IPR000719|Protein kinase domain|256|466|GO:0004672|GO:0005524|GO:0006468	7.6e-33	ProSitePatterns|PS00107|IPR017441|Protein kinase, ATP binding site|262|285|GO:0005524	-	PANTHER|PTHR11909:SF84|T|-|182|467|	1.7e-128
Sjp_0078130	99.9	100	100	99.9	99.9	100	99.9		99.8	99.9	99.9	99.9	99.9	99.9	99.8	99.9429	99.8571	99.8714	black	sp|Q9ESD7|DYSF_MOUSE Dysferlin OS=Mus musculus GN=Dysf PE=1 SV=3	0	tr|G4LV54|G4LV54_SCHMA Fer-1-related OS=Schistosoma mansoni GN=Smp_141010 PE=4 SV=1	0	smm:Smp_141010 fer-1-related	0	Pfam|PF08151|IPR012968|FerIin domain|209|279|	9.3e-23	PANTHER|PTHR12546:SF28|T|-|58|1184|	0	PANTHER|PTHR12546|T|-|58|1184|	0	Pfam|PF08165|IPR012560|Ferlin A-domain|582|648|GO:0016021	3.8e-24	SMART|SM00693|IPR006614|Peroxin/Ferlin domain|767|826|GO:0016021	2.5e-10	Pfam|PF08150|IPR012561|Ferlin B-domain|675|752|GO:0016021	6e-23	IPRO	Pfam|PF00168|IPR000008|C2 domain|289|382|GO:0005515	4e-14	IPRO	Pfam|PF00168|IPR000008|C2 domain|127|206|GO:0005515	1.6e-10	IPRO	Pfam|PF00168|IPR000008|C2 domain|1094|1183|GO:0005515	9.5e-14	IPRO	SMART|SM00239|IPR000008|C2 domain|125|222|GO:0005515	6.1e-15
Sjp_0055120	99.9	99.9	100	99.9	99.9	99.9	100		99.8	99.8	100	99.8	99.8	100	100	99.9286	99.8571	99.8857	black	sp|A7YWI9|TYDP2_BOVIN Tyrosyl-DNA phosphodiesterase 2 OS=Bos taurus GN=TDP2 PE=2 SV=1	9e-32	tr|Q5DBU5|Q5DBU5_SCHJA SJCHGC01233 protein OS=Schistosoma japonicum PE=2 SV=1	0	smm:Smp_132860 cript-related	4e-135	PANTHER|PTHR15822|T|-|15|558|	3.1e-60	Pfam|PF14555|T|-|230|264|	1.3e-06	Pfam|PF03372|IPR005135|Endonuclease/exonuclease/phosphatase|323|519|	1.1e-12
Sjp_0097870	100	99.7	100	100	100	100	100		100	99	100	100	100	100	100	99.9571	99.8571	99.8571	grey			tr|Q5C5X2|Q5C5X2_SCHJA SJCHGC08908 protein (Fragment) OS=Schistosoma japonicum PE=2 SV=2	1e-29	smm:Smp_162330 hypothetical protein	2e-19
Sjp_0077700	99.9	99.7	99.9	99.9	99.5	99.9	99.9		100	100	100	100	99.5	100	100	99.8143	99.9286	99.9286	grey	sp|A7MBH5|CC151_BOVIN Coiled-coil domain-containing protein 151 OS=Bos taurus GN=CCDC151 PE=2 SV=1	3e-46	tr|G4VAX9|G4VAX9_SCHMA Putative DNA double-strand break repair rad50 ATPase OS=Schistosoma mansoni GN=Smp_025620 PE=4 SV=1	0	smm:Smp_025620 DNA double-strand break repair rad50 ATPase	0	PANTHER|PTHR21694:SF19|T|-|1|559|	1.2e-154	PANTHER|PTHR21694|T|-|1|559|	1.2e-154
Sjp_0034010	100	100	100	99.8	99.8	99.8	99.3		100	100	100	100	100	100	99.5	99.8143	99.9286	99.9286	grey	sp|Q5RA42|IF1AX_PONAB Eukaryotic translation initiation factor 1A, X-chromosomal OS=Pongo abelii GN=EIF1AX PE=2 SV=3	2e-36	tr|Q5DA09|Q5DA09_SCHJA SJCHGC02175 protein OS=Schistosoma japonicum PE=2 SV=1	4e-55	smm:Smp_024880 eif-1a	8e-53	PANTHER|PTHR21668:SF0|T|-|23|183|	4.2e-84	ProSitePatterns|PS01262|IPR018104|Translation initiation factor 1A (eIF-1A), conserved site|59|81|GO:0003743|GO:0006413	-	PANTHER|PTHR21668|IPR001253|Translation initiation factor 1A (eIF-1A)|23|183|GO:0003743|GO:0006413	4.2e-84	SMART|SM00652|IPR001253|Translation initiation factor 1A (eIF-1A)|46|128|GO:0003743|GO:0006413	3.9e-43	Pfam|PF01176|IPR006196|RNA-binding domain, S1, IF1 type|48|112|GO:0003723|GO:0003743|GO:0006413	4.8e-26
Sjp_0080850	100	99.8	99.9	99.9	99.9	99.9	99.9		100	99.8	100	100	100	100	100	99.9	99.8	99.9714	black			tr|G4V919|G4V919_SCHMA Putative uncharacterized protein OS=Schistosoma mansoni GN=Smp_034440 PE=4 SV=1	7e-171	smm:Smp_034440 hypothetical protein	4e-171
Sjp_0069180	99.8	99.6	99.9	99.9	99.9	99.8	99.7		100	99.7	100	100	100	100	100	99.8	99.9143	99.9571	grey	sp|A8Y3Q1|RT05_CAEBR Putative 28S ribosomal protein S5, mitochondrial OS=Caenorhabditis briggsae GN=mrps-5 PE=3 SV=3	3e-40	tr|G4M0S7|G4M0S7_SCHMA 28S ribosomal protein S5, putative OS=Schistosoma mansoni GN=Smp_145780 PE=3 SV=1	4e-142	smm:Smp_145780 28S ribosomal protein S5	1e-147	Pfam|PF00333|IPR013810|Ribosomal protein S5, N-terminal|58|120|GO:0003723|GO:0003735|GO:0005840|GO:0006412	1.2e-08	PANTHER|PTHR13718|IPR000851|Ribosomal protein S5|15|361|GO:0003735|GO:0005840|GO:0006412	1.4e-145	Pfam|PF03719|IPR005324|Ribosomal protein S5, C-terminal|140|205|GO:0003735|GO:0005840|GO:0006412	1.2e-11	PANTHER|PTHR13718:SF61|T|-|15|361|	1.4e-145
Sjp_0106630	99.8	99.8	99.7	99.8	99.8	99.8	99.8		100	100	99.9	100	100	99.9	99.9	99.7857	99.9286	99.9571	grey	sp|O88850|HIPK3_RAT Homeodomain-interacting protein kinase 3 OS=Rattus norvegicus GN=Hipk3 PE=1 SV=1	1e-122	tr|G4LYF9|G4LYF9_SCHMA Serine/threonine kinase OS=Schistosoma mansoni GN=Smp_000720 PE=4 SV=1	0	smm:Smp_000720 HIPK2; serine/threonine protein kinase	0	Pfam|PF00069|IPR000719|Protein kinase domain|173|499|GO:0004672|GO:0005524|GO:0006468	3.2e-52	SMART|SM00220|IPR002290|Serine/threonine/dual specificity protein kinase, catalytic domain|173|499|GO:0004672|GO:0005524|GO:0006468	5.6e-76	ProSitePatterns|PS00108|IPR008271|Serine/threonine-protein kinase, active site|294|306|GO:0004674|GO:0006468	-	ProSitePatterns|PS00107|IPR017441|Protein kinase, ATP binding site|179|202|GO:0005524	-	PANTHER|PTHR24058:SF17|T|-|155|514|	1.7e-185	PANTHER|PTHR24058|T|-|155|514|	1.7e-185
Sjp_0051750	99.9	99.8	99.7	99.8	99.9	99.8	100		100	100	100	99.9	99.9	100	100	99.8429	99.8571	99.9714	grey	sp|O60140|YNS9_SCHPO Uncharacterized protein C18H10.09 OS=Schizosaccharomyces pombe (strain 972 / ATCC 24843) GN=SPBC18H10.09 PE=4 SV=2	6e-10	tr|G4V8N0|G4V8N0_SCHMA Putative uncharacterized protein OS=Schistosoma mansoni GN=Smp_172780 PE=4 SV=1	0	smm:Smp_172780 hypothetical protein	0	PANTHER|PTHR21319:SF6|T|-|42|699|	5.5e-105	PANTHER|PTHR21319|T|-|42|699|	5.5e-105
Sjp_0004310	99.9	99.9	99.9	99.8	99.8	99.9	99.9		100	100	100	100	100	100	100	99.8714	99.8	100	black	sp|Q27245|YH24_CAEEL Putative aminopeptidase W07G4.4 OS=Caenorhabditis elegans GN=W07G4.4 PE=1 SV=1	8e-79	tr|D6BNU5|D6BNU5_SCHMA Leucine aminopeptidase 2 OS=Schistosoma mansoni PE=2 SV=1	0	smm:Smp_083870 PwLAP aminopeptidase (M17 family)	0	ProSitePatterns|PS00631|IPR000819|Peptidase M17, leucyl aminopeptidase, C-terminal|365|372|GO:0004177|GO:0005622|GO:0006508	-	Pfam|PF00883|IPR000819|Peptidase M17, leucyl aminopeptidase, C-terminal|242|511|GO:0004177|GO:0005622|GO:0006508	1.7e-41	PANTHER|PTHR11963:SF9|T|-|11|545|	4.4e-251	PANTHER|PTHR11963|T|-|11|545|	4.4e-251
Sjp_0059940	99.9	99.9	99.9	99.9	99.8	99.8	99.9		100	100	100	100	100	100	100	99.8714	99.8	100	black	sp|P48601|PRS4_DROME 26S protease regulatory subunit 4 OS=Drosophila melanogaster GN=Pros26.4 PE=2 SV=2	0	tr|A9NI53|A9NI53_SCHMA 26S proteasome subunit ATPase 4 (Fragment) OS=Schistosoma mansoni GN=RPT4 PE=2 SV=1	0	smm:Smp_173840 26S protease regulatory subunit	0	SMART|SM00382|IPR003593|AAA+ ATPase domain|185|324|	3.9e-22	ProSitePatterns|PS00674|IPR003960|ATPase, AAA-type, conserved site|292|310|GO:0005524	-	PANTHER|PTHR23073:SF9|T|-|3|402|	0	Pfam|PF00004|IPR003959|ATPase, AAA-type, core|189|322|GO:0005524	1e-41	PANTHER|PTHR23073|T|-|3|402|	0
Sjp_0078050	99.7	100	100	99.7	99.7	99.9	99.9		100	100	100	100	100	100	100	99.8429	99.8286	100	grey	sp|P21533|RL6_RAT 60S ribosomal protein L6 OS=Rattus norvegicus GN=Rpl6 PE=1 SV=5	2e-48	tr|Q5DE99|Q5DE99_SCHJA SJCHGC01683 protein OS=Schistosoma japonicum PE=2 SV=1	1e-133	smm:Smp_038510.1 60S ribosomal protein L6	5e-113	PANTHER|PTHR10715|IPR000915|60S ribosomal protein L6E|58|238|GO:0003735|GO:0005622|GO:0005840|GO:0006412	4.2e-113	Pfam|PF01159|IPR000915|60S ribosomal protein L6E|128|238|GO:0003735|GO:0005622|GO:0005840|GO:0006412	1.4e-38
Sjp_0022070	99.9	99.9	99.9	99.7	99.7	99.7	99.7		100	100	100	100	100	100	99.6	99.7857	99.9429	99.9429	grey	sp|Q16534|HLF_HUMAN Hepatic leukemia factor OS=Homo sapiens GN=HLF PE=2 SV=1	1e-10	tr|G4VT60|G4VT60_SCHMA Thyrotroph embryonic factor related OS=Schistosoma mansoni GN=Smp_026400 PE=4 SV=1	5e-81	smm:Smp_026400 thyrotroph embryonic factor related	9e-89	SMART|SM00338|IPR004827|Basic-leucine zipper domain|140|204|GO:0003700|GO:0006355|GO:0043565	8e-08	PANTHER|PTHR11988:SF27|T|-|7|217|	7.5e-42	Pfam|PF07716|IPR004827|Basic-leucine zipper domain|141|194|GO:0003700|GO:0006355|GO:0043565	1.4e-11	PANTHER|PTHR11988|T|-|7|217|	7.5e-42
Sjp_0047430	99.7	99.9	99.9	99.7	99.7	99.7	99.9		99.6	100	100	100	100	100	100	99.7857	99.9429	99.9429	grey			tr|G4VK92|G4VK92_SCHMA Protein kinase OS=Schistosoma mansoni GN=Smp_146290 PE=4 SV=1	3e-75	smm:Smp_146290 protein kinase	2e-75
Sjp_0033470	99.8	100	100	99.6	99.8	100	100		100	100	100	100	100	100	100	99.8857	99.7857	100	grey	sp|P82912|RT11_HUMAN 28S ribosomal protein S11, mitochondrial OS=Homo sapiens GN=MRPS11 PE=1 SV=2	3e-15	tr|Q5DCW6|Q5DCW6_SCHJA SJCHGC02467 protein OS=Schistosoma japonicum PE=2 SV=1	6e-102	smm:Smp_013410 ribosomal protein S11	4e-76	PANTHER|PTHR11759|IPR001971|Ribosomal protein S11|58|185|GO:0003735|GO:0005840|GO:0006412	1.5e-40	Pfam|PF00411|IPR001971|Ribosomal protein S11|76|184|GO:0003735|GO:0005840|GO:0006412	1.9e-18	PANTHER|PTHR11759:SF3|T|-|58|185|	1.5e-40
Sjp_0007200	99.8	99.9	99.9	99.8	99.8	99.7	99.8		100	100	100	100	100	100	100	99.8143	99.8571	100	grey	sp|Q6R748|STXB1_CHICK Syntaxin-binding protein 1 OS=Gallus gallus GN=STXBP1 PE=2 SV=1	0	tr|C7TZI7|C7TZI7_SCHJA Syntaxin-binding protein 1 (Fragment) OS=Schistosoma japonicum PE=2 SV=1	0	smm:Smp_131870 syntaxin binding protein-123	0	PANTHER|PTHR11679|IPR001619|Sec1-like protein|1|599|GO:0006904|GO:0016192	5.3e-289	PIRSF|PIRSF005715|IPR001619|Sec1-like protein|1|603|GO:0006904|GO:0016192	5.9e-192	PANTHER|PTHR11679:SF35|T|-|1|599|	5.3e-289	Pfam|PF00995|IPR001619|Sec1-like protein|25|592|GO:0006904|GO:0016192	2.2e-141
Sjp_0021860	100	100	100	100	100	99.8	99.5		100	100	100	100	100	100	100	99.9	99.7714	100	grey	sp|Q8K2Y7|RM47_MOUSE 39S ribosomal protein L47, mitochondrial OS=Mus musculus GN=Mrpl47 PE=2 SV=2	3e-24	tr|Q5D9W9|Q5D9W9_SCHJA SJCHGC04570 protein OS=Schistosoma japonicum PE=2 SV=1	7e-91	smm:Smp_102280 hypothetical protein	5e-75
Sjp_0024890	99.3	100	99.8	99.8	100	99.8	100		100	100	100	99.5	100	100	100	99.8143	99.9286	99.9286	grey	sp|O08599|STXB1_MOUSE Syntaxin-binding protein 1 OS=Mus musculus GN=Stxbp1 PE=1 SV=2	3e-10	tr|C7TYE2|C7TYE2_SCHJA Syntaxin-binding protein 1 OS=Schistosoma japonicum PE=2 SV=1	1e-88	smm:Smp_146400 syntaxin binding protein-123	7e-78	Pfam|PF00995|IPR001619|Sec1-like protein|43|190|GO:0006904|GO:0016192	1.9e-11	PANTHER|PTHR11679|IPR001619|Sec1-like protein|39|190|GO:0006904|GO:0016192	3e-23	PANTHER|PTHR11679:SF30|T|-|39|190|	3e-23
Sjp_0091770	100	99.8	99.8	100	100	99.5	100		100	100	100	100	100	100	100	99.8714	99.8	100	grey	sp|P22647|H2AZ_ONCMY Histone H2A.Z OS=Oncorhynchus mykiss GN=h2afz PE=1 SV=4	6e-49	tr|H2KV31|H2KV31_CLOSI Histone H2A OS=Clonorchis sinensis GN=CLF_111130 PE=3 SV=1	1e-48	smm:Smp_035980 histone H2A	1e-49	PANTHER|PTHR23430:SF34|T|-|5|125|	2e-95	Pfam|PF00125|IPR007125|Histone core|23|97|GO:0003677	8.2e-22	SMART|SM00414|IPR002119|Histone H2A|8|128|GO:0000786|GO:0003677|GO:0005634	6.5e-71	PANTHER|PTHR23430|T|-|5|125|	2e-95	ProSitePatterns|PS00046|IPR002119|Histone H2A|27|33|GO:0000786|GO:0003677|GO:0005634	-
Sjp_0042960	99.5	99.7	99.9	99.6	99.7	100	99.7		100	100	100	100	100	100	100	99.7286	99.9429	100	grey			tr|G4VGF0|G4VGF0_SCHMA Putative uncharacterized protein Smp_201950 OS=Schistosoma mansoni GN=Smp_201950 PE=4 SV=1	4e-104
Sjp_0060880	99.8	99.6	99.8	99.8	99.8	99.8	99.8		100	100	100	100	100	100	100	99.7714	99.9	100	grey	sp|P49963|SRP19_DROME Signal recognition particle 19 kDa protein OS=Drosophila melanogaster GN=Srp19 PE=2 SV=2	2e-22	tr|Q5DD78|Q5DD78_SCHJA SJCHGC02662 protein OS=Schistosoma japonicum PE=2 SV=1	7e-74	smm:Smp_024590 signal recognition particle 19 kD protein	3e-70	Pfam|PF01922|IPR002778|Signal recognition particle, SRP19 subunit|22|120|GO:0006614|GO:0008312|GO:0048500	3.7e-24	PANTHER|PTHR17453|IPR002778|Signal recognition particle, SRP19 subunit|10|148|GO:0006614|GO:0008312|GO:0048500	2e-47	PANTHER|PTHR17453:SF0|T|-|10|148|	2e-47
Sjp_0103700	99.8	99.4	99.8	99.5	99.6	99.9	99.9		100	100	100	100	100	100	100	99.7	99.9714	100	grey	sp|Q3ZC01|CNOT7_BOVIN CCR4-NOT transcription complex subunit 7 OS=Bos taurus GN=CNOT7 PE=2 SV=1	9e-60	tr|G4VDV9|G4VDV9_SCHMA Putative ccr4-associated factor OS=Schistosoma mansoni GN=Smp_021870 PE=4 SV=1	3e-133	smm:Smp_021870 ccr4-associated factor	1e-133	Pfam|PF04857|IPR006941|Ribonuclease CAF1|97|323|GO:0005634	4.6e-54	PANTHER|PTHR10797|T|-|74|360|	1.5e-115
Sjp_0021450	99.7	99.7	99.6	99.8	99.7	99.7	99.7		100	100	100	100	100	100	100	99.7	99.9714	100	grey	sp|A2VDN6|SF3A1_BOVIN Splicing factor 3A subunit 1 OS=Bos taurus GN=SF3A1 PE=2 SV=1	2e-99	tr|C4QU54|C4QU54_SCHMA Spliceosome-associated protein, putative OS=Schistosoma mansoni GN=Smp_120320.1 PE=4 SV=1	0	smm:Smp_120320.1 spliceosome-associated protein	0
Sjp_0028960	99.7	99.7	99.7	99.7	99.5	99.7	99.7		100	100	100	100	100	100	100	99.6714	100	100	grey	sp|Q1HQK8|VATF_AEDAE V-type proton ATPase subunit F OS=Aedes aegypti GN=AAEL002464 PE=2 SV=1	6e-43	tr|G4VCC0|G4VCC0_SCHMA V-type proton ATPase subunit F OS=Schistosoma mansoni GN=Smp_023160 PE=3 SV=1	5e-61	smm:Smp_023160 vacuolar ATP synthase subunit F	1e-60	PIRSF|PIRSF015945|IPR005772|ATPase, V1 complex, subunit F, eukaryotic|1|120|GO:0015991|GO:0033180|GO:0046961	5.5e-61	PANTHER|PTHR13861:SF2|T|-|1|122|	4.3e-66	Pfam|PF01990|IPR008218|ATPase, V1 complex, subunit F|11|111|GO:0034220	6.7e-28	PANTHER|PTHR13861|IPR005772|ATPase, V1 complex, subunit F, eukaryotic|1|122|GO:0015991|GO:0033180|GO:0046961	4.3e-66
Sjp_0052460	99.7	99.7	99.7	99.7	99.7	99.7	99.5		100	100	100	100	100	100	100	99.6714	100	100	grey	sp|Q32P71|TC1D2_BOVIN Tctex1 domain-containing protein 2 OS=Bos taurus GN=TCTEX1D2 PE=2 SV=2	7e-27	tr|G4LZ86|G4LZ86_SCHMA Axonemal dynein light chain, putative OS=Schistosoma mansoni GN=Smp_158660 PE=4 SV=1	6e-47	smm:Smp_158660 axonemal dynein light chain	3e-47
Sjp_0028950	99.8	100	99.8	99.2	99.3	99.8	99.8		100	100	100	100	100	100	100	99.6714	100	100	grey	sp|Q9CQR6|PPP6_MOUSE Serine/threonine-protein phosphatase 6 catalytic subunit OS=Mus musculus GN=Ppp6c PE=2 SV=1	3e-78	tr|Q5EE00|Q5EE00_SCHJA Serine/threonine-protein phosphatase OS=Schistosoma japonicum PE=2 SV=1	2e-107	smm:Smp_023150 serine/threonine specific protein phosphatase	1e-102	Pfam|PF00149|IPR004843|Calcineurin-like phosphoesterase domain, apaH type|17|132|GO:0016787	3.4e-13	PANTHER|PTHR11668|T|-|17|199|	2.6e-104	SMART|SM00156|IPR006186|Serine/threonine-specific protein phosphatase/bis(5-nucleosyl)-tetraphosphatase|1|183|GO:0016787	1.1e-35	PANTHER|PTHR11668:SF24|T|-|17|199|	2.6e-104
Sjp_0075890	99.3	99.6	99.6	100	100	99.6	99.6		100	100	100	100	100	100	100	99.6714	100	100	grey	sp|O17307|RL37A_SCHMA 60S ribosomal protein L37a (Fragment) OS=Schistosoma mansoni PE=3 SV=1	4e-33	tr|Q5BTL0|Q5BTL0_SCHJA Ribosomal protein smL37a OS=Schistosoma japonicum PE=4 SV=1	2e-33	smm:Smp_105320 ribosomal protein smL37a	1e-32	Pfam|PF01780|IPR002674|Ribosomal protein L37ae|4|92|GO:0003735|GO:0005622|GO:0005840|GO:0006412	4.5e-39	PANTHER|PTHR11517|T|-|4|94|	6.6e-55
Sjp_0051100	100	99.9	99.9	99.9	100	99.8	99.9		100	99.8	99.8	99.8	100	99.8	100	99.9143	99.8571	99.8857	black	sp|Q9NZW5|MPP6_HUMAN MAGUK p55 subfamily member 6 OS=Homo sapiens GN=MPP6 PE=1 SV=2	5e-102	tr|G4M0P0|G4M0P0_SCHMA Maguk P55 subfamily member 2,6, putative OS=Schistosoma mansoni GN=Smp_192170 PE=4 SV=1	1e-170	smm:Smp_192170 maguk P55 subfamily member 26	1e-167	Pfam|PF00625|IPR008145|Guanylate kinase/L-type calcium channel beta subunit|253|436|GO:0005515	3.8e-30	PANTHER|PTHR23122:SF35|T|-|41|453|	2.7e-211	SMART|SM00072|IPR008145|Guanylate kinase/L-type calcium channel beta subunit|250|441|GO:0005515	1.1e-26	Pfam|PF07653|IPR011511|Variant SH3 domain|128|188|	2.3e-06	SMART|SM00326|IPR001452|SH3 domain|125|190|GO:0005515	2e-09	PANTHER|PTHR23122|T|-|41|453|	2.7e-211
Sjp_0067080	100	99.9	100	99.9	100	99.8	99.8		100	99.9	100	99.9	99.9	99.8	99.8	99.9143	99.8429	99.9	black	sp|Q9JKN6|NOVA1_MOUSE RNA-binding protein Nova-1 OS=Mus musculus GN=Nova1 PE=1 SV=2	8e-42	tr|G4V7A6|G4V7A6_SCHMA Rna-binding protein related OS=Schistosoma mansoni GN=Smp_164940.1 PE=4 SV=1	0	smm:Smp_164940.3 rna-binding protein related	0	PANTHER|PTHR10288:SF142|T|-|5|742|	5e-87	SMART|SM00322|IPR004087|K Homology domain|24|97|GO:0003723	6e-13	SMART|SM00322|IPR004087|K Homology domain|196|268|GO:0003723	2.2e-13	PANTHER|PTHR10288|T|-|5|742|	5e-87	Pfam|PF00013|IPR004088|K Homology domain, type 1|29|87|GO:0003723	9.6e-13	Pfam|PF00013|IPR004088|K Homology domain, type 1|199|262|GO:0003723	2.5e-12
Sjp_0016810	99.8	99.8	99.8	99.8	99.8	99.9	99.9		100	99.8	100	99.8	99.8	100	100	99.8286	99.9143	99.9143	black	sp|P06198|MYSP_SCHMA Paramyosin OS=Schistosoma mansoni PE=2 SV=2	7e-71	tr|G4V802|G4V802_SCHMA Putative uncharacterized protein OS=Schistosoma mansoni GN=Smp_035210 PE=4 SV=1	0	smm:Smp_035210 hypothetical protein	0	PANTHER|PTHR13140:SF161|T|-|3|518|	1.7e-218	Pfam|PF01576|IPR002928|Myosin tail|3|518|GO:0003774|GO:0016459	3.1e-92	PANTHER|PTHR13140|T|-|3|518|	1.7e-218
Sjp_0065430	100	99.8	100	100	100	99.8	99.9		100	99.6	100	100	100	99.6	100	99.9286	99.8429	99.8857	black	sp|Q0VFM0|ZFPL1_XENTR Zinc finger protein-like 1 OS=Xenopus tropicalis GN=zfpl1 PE=2 SV=1	2e-17	tr|Q86FF4|Q86FF4_SCHJA Clone ZZD1216 mRNA sequence OS=Schistosoma japonicum PE=2 SV=1	2e-153	smm:Smp_160950 hypothetical protein	2e-54	PANTHER|PTHR12981|T|-|15|258|	8e-48	PANTHER|PTHR12981:SF0|T|-|15|258|	8e-48
Sjp_0029310	99.9	99.9	99.9	99.8	99.8	99.9	99.4		100	99.9	100	99.9	99.9	99.9	99.9	99.8	99.9286	99.9286	grey	sp|O35920|CAN9_RAT Calpain-9 OS=Rattus norvegicus GN=Capn9 PE=2 SV=2	1e-96	tr|G4V623|G4V623_SCHMA Calpain C (C02 family) OS=Schistosoma mansoni GN=Smp_137410 PE=4 SV=1	0	smm:Smp_137410 calpain C (C02 family)	0	ProSitePatterns|PS00139|IPR000169|Cysteine peptidase, cysteine active site|189|200|	-	SMART|SM00720|IPR022683|Peptidase C2, calpain, domain III|467|631|	1.1e-22	Pfam|PF01067|IPR022682|Peptidase C2, calpain, large subunit, domain III|473|626|	2.6e-31	PANTHER|PTHR10183|T|-|110|768|	3.1e-180	Pfam|PF00648|IPR001300|Peptidase C2, calpain, catalytic domain|123|449|GO:0004198|GO:0005622|GO:0006508	8.6e-81	SMART|SM00230|IPR001300|Peptidase C2, calpain, catalytic domain|105|456|GO:0004198|GO:0005622|GO:0006508	1.7e-94	IPRO	ProSitePatterns|PS00018|IPR018247|EF-Hand 1, calcium-binding site|712|724|	-
[truncated: 3,701 more rows]
[truncated: 14 more columns]
