# Supplementary material for: Exploring molecular variation in Schistosoma japonicum in China
Source: Sci Rep. 2015 Dec 1;5:17345. doi: 10.1038/srep17345 (PMC4664899; doi:10.1038/srep17345)
Supplement: Supplementary Table 6 [file srep17345-s7.xls]

## Sheet: STable 6 KEGG_Enrichment
Supplementary Table 6 | Enriched KEGG (biological) pathways, and KEGG BRITE protein families representing variable or invariable single-copy orthologs (SCOs) of Schistosoma japonicum.
Variable single copy orthologues
Biological Pathway	Pathway ID	Number of SCOs	Total genes	p-value
Genetic information processing
Genetic Information Processing;Translation;Ribosome	ko03010	11	134	0.001307
Metabolism
Glycan biosynthesis and metabolism;Mucin type O-glycan biosynthesis	ko00512	3	22	0.02318
Amino acid metabolism;Tryptophan metabolism	ko00380	3	26	0.03607
Carbohydrate metabolism;Fructose and mannose metabolism	ko00051	3	27	0.03976
Carbohydrate metabolism;Propanoate metabolism	ko00640	3	28	0.04363
KEGG BRITE protein family	Protein Family ID	Number of SCOs	Total genes	p-value
Genetic information processing
Ribosomal Proteins	ko03011	12	168	0.00680566
Large subunit	ko03011	7	51	0.00101702
Chaperones and folding catalysts	ko03110
Protein folding catalysts	ko03110	5	50	0.0201383
Peptidyl prolyl isomerase	ko03110	3	22	0.0308046
Metabolism
Protein phosphatases and associated proteins	ko01009	17	345	0.0454646
Protein phosphatase-1	ko01009	13	188	0.00645875
Glycosyltransferases	ko01003
Mucin-type (GalNAc a1- Ser/Thr)	ko01003	2	11	0.0453296
GALNT; polypeptide N-acetylgalactosaminyltransferase [EC:2.4.1.41]	ko01003	2	11	0.0453296
Signaling and cellular processes
G protein-coupled receptors	ko04030	6	80	0.0403236
Cell adhesion molecules and their ligands	ko04516	14	206	0.005565
Cadherin Family	ko04516	8	63	0.000761552
PCDHGA; protocadherin gamma subfamily A [KO:K16495]	ko04516	2	11	0.0453296
Non-clustered protocadherin	ko04516	5	19	0.000244231
PCDHD1; protocadherin delta 1 [KO:K16498]	ko04516	3	13	0.00704689
Invariable single copy orthologues
Biological Pathway	Pathway ID	Number of SCOs	Total genes	p-value
Genetic Information Processing
Folding, sorting and degradation;Proteasome	path:ko03050	6	42	0.03288
Translation;Ribosome	path:ko03010	13	134	0.04641
Transcription;Spliceosome	path:ko03040	18	161	0.005228
Environmental Information Processing
Signaling molecules and interaction;Cytokine-cytokine receptor interaction	path:ko04060	4	19	0.0217
Signal transduction;TGF-beta signaling pathway	path:ko04350	7	46	0.01581
Signal transduction;MAPK signaling pathway - yeast	path:ko04011	5	30	0.02762
Signal transduction;HIF-1 signaling pathway	path:ko04066	9	76	0.03091
KEGG BRITE protein family	Protein Family ID	Number of SCOs	Total genes	p-value
Genetic Information Processing
Ubiquitin system	ko04121	33	371	0.0489399
UBL-specific proteases (ULPs)	ko04121	4	12	0.0061295
Translation factors	ko03012	ns	ns	ns
Initiation factors	ko03012	8	51	0.0178625
Transcription factors	ko03000	22	203	0.0148383
Zinc finger	ko03000	13	118	0.0476722
Cys2His2 developmental/cell cycle regulators, Krueppel-like	ko03000	10	55	0.0028948
Spliceosome	ko03041	42	397	0.00151178
Complex B	ko03041	12	95	0.0222861
U2 snRNP components	ko03041	5	30	0.0449711
Spliceosome associated proteins (SAPs)	ko03041	14	129	0.0455268
RNA binding proteins (RBPs)	ko03041	6	30	0.0124132
Ribosomal Proteins	ko03011	20	168	0.00740591
Small subunit	ko03011	8	36	0.00202533
Proteasome	ko03051	9	66	0.0288696
Regulatory particles	ko03051	7	34	0.00600427
PA700 (19S proteasome)	ko03051	7	29	0.00232159
DNA repair and recombination proteins	ko03400	ns	ns	ns
NER (nucleotide excision repair)	ko03400	8	55	0.0271509
Chromosome	ko03036	ns	ns	ns
Chromatin remodeling factors	ko03036	9	70	0.0402666
HMTs (histone methyltransferases)	ko03036	8	47	0.0111084
Chaperones and folding catalysts	ko03110	ns	ns	ns
Protein folding catalysts	ko03110	7	50	0.0450179
Peptidyl prolyl isomerase	ko03110	5	22	0.0128147
Heat shock proteins	ko03110	ns	ns	ns
HSP40 / DNAJ	ko03110	6	34	0.0224956
Metabolism
Protein kinases	ko01001	38	436	0.0473077
Signaling and cellular processes
Enzyme-linked receptors	ko01020	6	38	0.0370006
Cytokine receptors	ko04050	6	39	0.0413818
Cell adhesion molecules and their ligands	ko04516
6/5 subfamily	ko04516	5	28	0.0345375
