# Supplementary material for: Exploring molecular variation in Schistosoma japonicum in China
Source: Sci Rep. 2015 Dec 1;5:17345. doi: 10.1038/srep17345 (PMC4664899; doi:10.1038/srep17345)
Supplement: Supplementary Table 7 [file srep17345-s8.xls]

## Sheet: STable 7 Ribosome_Proteins
Supplementary Table 7 | Annotation of eukaryotic ribosomal proteins of Schistosoma japonicum, and identification of variable and invariable subsets.
					Pairwise nucleotide identity of coding domain								Pairwise amino acid similarity of predicted proteins							Average pairwise identity
Gene	Variable/ Invariable	KEGG KO term	Description	E-value	Sj1 vs. SjRef	Sj2 vs. SjRef	Sj3 vs. SjRef	Sj4 vs. SjRef	Sj5 vs. SjRef	Sj6 vs. SjRef	Sj7 vs. SjRef		Sj1 vs. SjRef	Sj2 vs. SjRef	Sj3 vs. SjRef	Sj4 vs. SjRef	Sj5 vs. SjRef	Sj6 vs. SjRef	Sj7 vs. SjRef	Nucleotide	Amino Acid	Similarity	Colour of point on Figure 2	SwissProt annotation	E-value	TrEMBL annotation		KEGG annotation	E-value	Interproscan annotation	E-value	Interproscan annotation	E-value	Interproscan annotation	E-value	Interproscan annotation	E-value	Interproscan annotation	E-value	Interproscan annotation	E-value	Interproscan annotation	E-value
Small subunit ribosomal proteins
Sjp_0059680	Invariable	K02949	RP-S11e, RPS11; small subunit ribosomal protein S11e	1e-76	100	100	100	100	100	100	100		100	100	100	100	100	100	100	100	100	100	black	sp|P62281|RS11_MOUSE 40S ribosomal protein S11 OS=Mus musculus GN=Rps11 PE=2 SV=3	2e-57	tr|Q5DB08|Q5DB08_SCHJA SJCHGC00575 protein OS=Schistosoma japonicum PE=2 SV=1	1e-78	smm:Smp_032760 ribosomal protein S11	1e-76	PANTHER|PTHR10744|IPR000266|Ribosomal protein S17|1|146|GO:0003735|GO:0005622|GO:0005840|GO:0006412	1.5e-86	ProSitePatterns|PS00056|IPR019979|Ribosomal protein S17, conserved site|109|121|GO:0003735|GO:0005622|GO:0005840|GO:0006412	-	Pfam|PF00366|IPR000266|Ribosomal protein S17|61|131|GO:0003735|GO:0005622|GO:0005840|GO:0006412	2e-29
Sjp_0034480	Invariable	K02966	RP-S19e, RPS19; small subunit ribosomal protein S19e	9e-73	100	100	100	100	100	100	99.8		100	100	100	100	100	100	100	99.97	100	100	black	sp|Q8ITC3|RS19_ARGIR 40S ribosomal protein S19 OS=Argopecten irradians GN=RPS19 PE=2 SV=1	9e-39	tr|Q5D941|Q5D941_SCHJA SJCHGC06232 protein OS=Schistosoma japonicum PE=2 SV=1	5e-78	smm:Smp_174950 40S ribosomal protein S19	9e-73	Pfam|PF01090|IPR001266|Ribosomal protein S19e|4|141|GO:0003735|GO:0005622|GO:0005840|GO:0006412	2.5e-52	PANTHER|PTHR11710|IPR001266|Ribosomal protein S19e|1|140|GO:0003735|GO:0005622|GO:0005840|GO:0006412	4.7e-72
Sjp_0039930	Invariable	K02985	RP-S3e, RPS3; small subunit ribosomal protein S3e	9e-75	100	99.8	100	99.8	99.8	100	99.8		100	100	100	100	100	100	100	99.89	100	100	black	sp|Q90YS2|RS3_ICTPU 40S ribosomal protein S3 OS=Ictalurus punctatus GN=rps3 PE=2 SV=1	5e-55	tr|B3GUS2|B3GUS2_SCHJA Putative uncharacterized protein OS=Schistosoma japonicum PE=2 SV=1	4e-75	smm:Smp_027610 40S ribosomal protein S3	9e-75	ProSitePatterns|PS00548|IPR018280|Ribosomal protein S3, conserved site|57|93|GO:0003723|GO:0003735|GO:0005622|GO:0005840|GO:0006412	-	PANTHER|PTHR11760|T|-|3|138|	1.5e-71	Pfam|PF00189|IPR001351|Ribosomal protein S3, C-terminal|15|98|GO:0003735|GO:0005840|GO:0006412	9.7e-16
Sjp_0005660	Invariable	K02987	RP-S4e, RPS4; small subunit ribosomal protein S4e	2e-148	100	100	100	100	100	100	100		100	100	100	100	100	100	100	100	100	100	black	sp|Q95V34|RS4_SPOFR 40S ribosomal protein S4 OS=Spodoptera frugiperda GN=RpS4 PE=2 SV=1	9e-110	tr|Q86DX5|Q86DX5_SCHJA SJCHGC06323 protein OS=Schistosoma japonicum PE=2 SV=1	2e-151	smm:Smp_011570.1 40S ribosomal protein S4	2e-148	PANTHER|PTHR11581|IPR000876|Ribosomal protein S4e|7|268|GO:0003735|GO:0005622|GO:0005840|GO:0006412	2.6e-202	Pfam|PF08071|IPR013843|Ribosomal protein S4e, N-terminal|8|45|	2.4e-20	ProSitePatterns|PS00528|IPR018199|Ribosomal protein S4e, N-terminal, conserved site|13|27|	-	Pfam|PF00900|IPR013845|Ribosomal protein S4e, central region|99|174|	5.3e-29	Pfam|PF01479|IPR002942|RNA-binding S4 domain|55|95|GO:0003723	1.7e-07	PIRSF|PIRSF002116|IPR000876|Ribosomal protein S4e|5|246|GO:0003735|GO:0005622|GO:0005840|GO:0006412	2.6e-122
Sjp_0025220	Invariable	K02989	RP-S5e, RPS5; small subunit ribosomal protein S5e	7e-108	99.8	100	100	99.8	99.8	100	100		100	100	100	100	100	100	100	99.91	100	100	black	sp|Q24186|RS5A_DROME 40S ribosomal protein S5a OS=Drosophila melanogaster GN=RpS5a PE=1 SV=1	1e-86	tr|Q86EP9|Q86EP9_SCHJA SJCHGC06003 protein OS=Schistosoma japonicum PE=2 SV=1	6e-110	smm:Smp_093440 40S ribosomal protein S5	7e-108	ProSitePatterns|PS00052|IPR020606|Ribosomal protein S7, conserved site|60|86|GO:0003723|GO:0003735|GO:0006412	-	PIRSF|PIRSF002122|IPR000235|Ribosomal protein S5/S7|39|194|GO:0006412	8.9e-47	PANTHER|PTHR11205|IPR000235|Ribosomal protein S5/S7|5|194|GO:0006412	3.2e-133	Pfam|PF00177|IPR023798|Ribosomal protein S7 domain|39|194|	1.1e-37
Sjp_0043930	Invariable	K02993	RP-S7e, RPS7; small subunit ribosomal protein S7e	2e-111	100	100	100	100	100	100	100		100	100	100	100	100	100	100	100	100	100	black	sp|P62083|RS7_RAT 40S ribosomal protein S7 OS=Rattus norvegicus GN=Rps7 PE=1 SV=1	4e-55	tr|Q86ET9|Q86ET9_SCHJA SJCHGC02314 protein OS=Schistosoma japonicum PE=2 SV=1	7e-113	smm:Smp_021140 ribosomal protein S7	2e-111	PANTHER|PTHR11278|IPR000554|Ribosomal protein S7e|11|200|GO:0003735|GO:0005622|GO:0005840|GO:0006412	8.3e-100	Pfam|PF01251|IPR000554|Ribosomal protein S7e|13|197|GO:0003735|GO:0005622|GO:0005840|GO:0006412	9.5e-68	PANTHER|PTHR11278:SF0|T|-|11|200|	8.3e-100
Sjp_0101740	Invariable	K02995	RP-S8e, RPS8; small subunit ribosomal protein S8e	3e-98	100	100	100	100	100	100	100		100	100	100	100	100	100	100	100	100	100	black	sp|O76756|RS8_APIME 40S ribosomal protein S8 OS=Apis mellifera GN=RpS8 PE=2 SV=2	6e-64	tr|Q5DFE0|Q5DFE0_SCHJA 40S ribosomal protein S8 OS=Schistosoma japonicum PE=2 SV=1	1e-101	smm:Smp_054780 40S ribosomal protein S8	3e-98	Pfam|PF01201|IPR022309|Ribosomal protein S8e/ribosomal biogenesis NSA2|4|200|	1e-47	ProSitePatterns|PS01193|IPR018283|Ribosomal protein S8e, conserved site|12|31|GO:0003735|GO:0005622|GO:0005840|GO:0006412	-	PANTHER|PTHR10394|IPR001047|Ribosomal protein S8e|3|218|GO:0003735|GO:0005622|GO:0005840|GO:0006412	3e-132
Sjp_0040720		K02951	RP-S12e, RPS12; small subunit ribosomal protein S12e	2e-61	99.7	99.7	99.7	99.7	99.7	100	99.7		100	100	100	100	100	100	100	99.74	100	100	gray	sp|Q9SMI3|RS12_CYAPA 40S ribosomal protein S12 OS=Cyanophora paradoxa GN=RPS12 PE=2 SV=1	3e-31	tr|Q5DE28|Q5DE28_SCHJA 40S ribosomal protein S12 OS=Schistosoma japonicum PE=2 SV=1	6e-63	smm:Smp_060090.2 40S ribosomal protein S12	2e-61	PANTHER|PTHR11843|IPR000530|Ribosomal protein S12e|4|117|GO:0003735|GO:0005622|GO:0005840|GO:0006412	1e-54	Pfam|PF01248|IPR004038|Ribosomal protein L7Ae/L30e/S12e/Gadd45|4|96|	1.6e-26
Sjp_0019470		K02955	RP-S14e, RPS14; small subunit ribosomal protein S14e	5e-66	99.6	99.6	99.6	99.3	99.3	99.6	99.8		100	100	100	100	100	100	100	99.54	100	100	gray	sp|P62263|RS14_HUMAN 40S ribosomal protein S14 OS=Homo sapiens GN=RPS14 PE=1 SV=3	6e-53	tr|G4VHS0|G4VHS0_SCHMA Putative 40s ribosomal protein S14 OS=Schistosoma mansoni GN=Smp_053830 PE=3 SV=1	9e-66	smm:Smp_053830 40S ribosomal protein S14	5e-66	PIRSF|PIRSF002131|IPR001971|Ribosomal protein S11|1|152|GO:0003735|GO:0005840|GO:0006412	4e-50	Pfam|PF00411|IPR001971|Ribosomal protein S11|30|148|GO:0003735|GO:0005840|GO:0006412	4.7e-39	PANTHER|PTHR11759|IPR001971|Ribosomal protein S11|1|152|GO:0003735|GO:0005840|GO:0006412	4.8e-89	ProSitePatterns|PS00054|IPR018102|Ribosomal S11, conserved site|117|139|	-
Sjp_0103720		K02957	RP-S15Ae, RPS15A; small subunit ribosomal protein S15Ae	3e-46	99.6	100	100	100	100	100	100		100	100	100	100	100	100	100	99.94	100	100	gray	sp|P33095|RS15A_STRPU 40S ribosomal protein S15a OS=Strongylocentrotus purpuratus GN=RPS15A PE=2 SV=3	5e-40	tr|Q5DH03|Q5DH03_SCHJA SJCHGC05946 protein OS=Schistosoma japonicum PE=2 SV=1	2e-46	smm:Smp_076740 30S ribosomal protein S8	3e-46	PANTHER|PTHR11758|IPR000630|Ribosomal protein S8|1|90|GO:0003735|GO:0005840|GO:0006412	4.2e-59	Pfam|PF00410|IPR000630|Ribosomal protein S8|1|89|GO:0003735|GO:0005840|GO:0006412	3.8e-13	ProSitePatterns|PS00053|IPR000630|Ribosomal protein S8|60|77|GO:0003735|GO:0005840|GO:0006412	-
Sjp_0086770		K02958	RP-S15e, RPS15; small subunit ribosomal protein S15e	5e-41	100	100	100	100	99.7	100	100		100	100	100	100	99.1	100	100	99.96	99.87	99.87	gray	sp|Q5RDI7|RS15_PONAB 40S ribosomal protein S15 OS=Pongo abelii GN=RPS15 PE=2 SV=3	4e-40	tr|Q5DE01|Q5DE01_SCHJA Ribosomal protein S15 OS=Schistosoma japonicum GN=TNeu055f11.1 PE=2 SV=1	2e-42	smm:Smp_130850 40S ribosomal protein S15	5e-41	PANTHER|PTHR11880|IPR002222|Ribosomal protein S19/S15|1|109|GO:0003735|GO:0005840|GO:0006412	1.9e-73	PANTHER|PTHR11880:SF2|T|-|1|109|	1.9e-73	ProSitePatterns|PS00323|IPR020934|Ribosomal protein S19 conserved site|62|86|GO:0003723	-	Pfam|PF00203|IPR002222|Ribosomal protein S19/S15|11|92|GO:0003735|GO:0005840|GO:0006412	4.6e-32	PIRSF|PIRSF002144|IPR002222|Ribosomal protein S19/S15|1|109|GO:0003735|GO:0005840|GO:0006412	4.7e-49
Sjp_0035120		K02960	RP-S16e, RPS16; small subunit ribosomal protein S16e	6e-68	99.8	99.8	99.8	99.8	99.8	99.8	99.6		100	100	100	100	100	100	100	99.77	100	100	gray	sp|Q95V31|RS16_SPOFR 40S ribosomal protein S16 OS=Spodoptera frugiperda GN=RpS16 PE=2 SV=1	2e-50	tr|Q5DAT2|Q5DAT2_SCHJA SJCHGC06252 protein OS=Schistosoma japonicum PE=2 SV=1	1e-72	smm:Smp_119920 ribosomal protein S9	6e-68	PANTHER|PTHR21569|IPR000754|Ribosomal protein S9|9|151|GO:0003735|GO:0005840|GO:0006412	4e-87	Pfam|PF00380|IPR000754|Ribosomal protein S9|19|151|GO:0003735|GO:0005840|GO:0006412	7.7e-36	PANTHER|PTHR21569:SF4|T|-|9|151|	4e-87	ProSitePatterns|PS00360|IPR020574|Ribosomal protein S9, conserved site|79|97|GO:0003735|GO:0005840|GO:0006412	-
Sjp_0070710		K02962	RP-S17e, RPS17; small subunit ribosomal protein S17e	9e-60	98.7	99.7	99.2	99.2	99.5	99.2	98.4		100	100	100	100	100	100	100	99.13	99.54	100	gray	sp|A5PK63|RS17_BOVIN 40S ribosomal protein S17 OS=Bos taurus GN=RPS17 PE=2 SV=1	7e-41	tr|Q5D8R1|Q5D8R1_SCHJA Putative uncharacterized protein OS=Schistosoma japonicum PE=2 SV=1	6e-66	smm:Smp_055050 40S ribosomal protein S17	9e-60	ProSitePatterns|PS00712|IPR018273|Ribosomal protein S17e, conserved site|40|55|GO:0003735|GO:0005622|GO:0005840|GO:0006412	-	PANTHER|PTHR10732|IPR001210|Ribosomal protein S17e|3|109|GO:0003735|GO:0005622|GO:0005840|GO:0006412	1.5e-72	PANTHER|PTHR10732:SF0|T|-|3|109|	1.5e-72	Pfam|PF00833|IPR001210|Ribosomal protein S17e|3|117|GO:0003735|GO:0005622|GO:0005840|GO:0006412	5.1e-52
Sjp_0066500		K02969	RP-S20e, RPS20; small subunit ribosomal protein S20e	6e-57	99.5	99.5	99.5	99.2	99.2	99.5	100		100	100	100	100	100	100	100	99.49	100	100	gray	sp|P23403|RS20_XENLA 40S ribosomal protein S20 OS=Xenopus laevis GN=rps20 PE=1 SV=1	5e-32	tr|Q86H15|Q86H15_SCHJA 40S rRNA protein-like protein OS=Schistosoma japonicum PE=2 SV=1	1e-62	smm:Smp_066990 40s ribosomal protein	6e-57	ProSitePatterns|PS00361|IPR018268|Ribosomal protein S10, conserved site|44|59|GO:0003723|GO:0003735|GO:0005622|GO:0005840|GO:0006412	-	PANTHER|PTHR11700:SF8|T|-|21|117|	4.1e-46	Pfam|PF00338|IPR027486|Ribosomal protein S10 domain|21|117|	3.1e-25	PANTHER|PTHR11700|IPR001848|Ribosomal protein S10|21|117|GO:0003735|GO:0005840|GO:0006412	4.1e-46
Sjp_0054890		K02971	RP-S21e, RPS21; small subunit ribosomal protein S21e	8e-38	99.2	99.6	99.6	99.2	99.6	99.6	99.2		100	100	100	100	100	100	100	99.43	100	100	gray	sp|Q86CT3|RS21_BRABE 40S ribosomal protein S21 OS=Branchiostoma belcheri GN=RPS21 PE=3 SV=1	3e-25	tr|Q5BS30|Q5BS30_SCHJA 40S ribosomal protein S21 OS=Schistosoma japonicum PE=3 SV=1	2e-40	smm:Smp_146190 40S ribosomal protein S21e	8e-38	Pfam|PF01249|IPR001931|Ribosomal protein S21e|1|80|GO:0003735|GO:0005622|GO:0005840|GO:0006412	2.3e-35	PANTHER|PTHR10442|IPR001931|Ribosomal protein S21e|2|79|GO:0003735|GO:0005622|GO:0005840|GO:0006412	1.6e-44	PIRSF|PIRSF002148|IPR001931|Ribosomal protein S21e|1|81|GO:0003735|GO:0005622|GO:0005840|GO:0006412	1.7e-50
Sjp_0052260		K02974	RP-S24e, RPS24; small subunit ribosomal protein S24e	9e-53	99.8	99.1	99.3	98.7	99.1	98.9	99.8		100	100	100	100	100	100	100	99.24	100	100	gray	sp|O42387|RS24_TAKRU 40S ribosomal protein S24 OS=Takifugu rubripes GN=rps24 PE=3 SV=1	9e-36	tr|Q5DDM8|Q5DDM8_SCHJA 40S ribosomal protein S24 OS=Schistosoma japonicum PE=2 SV=1	5e-55	smm:Smp_091640 40S ribosomal protein S24	9e-53
Sjp_0033290		K02975	RP-S25e, RPS25; small subunit ribosomal protein S25e	2e-09	99.8	99.7	99.8	99.7	99.6	99.7	99.8		100	99.5	99.7	99.5	99.3	99.7	99.8	99.73	99.63	99.64	gray	sp|Q9JM98|WRP73_MOUSE WD repeat-containing protein WRAP73 OS=Mus musculus GN=Wrap73 PE=2 SV=2	6e-103	tr|G4VGM3|G4VGM3_SCHMA Putative wd-repeat protein OS=Schistosoma mansoni GN=Smp_018580 PE=4 SV=1	0	smm:Smp_018580 hypothetical protein	0	PANTHER|PTHR16220:SF0|T|-|2|488|	2.1e-168	Pfam|PF08662|IPR013979|Translation initiation factor, beta propellor-like domain|96|203|	2.2e-07	PANTHER|PTHR16220|T|-|2|488|	2.1e-168
Sjp_0049740		K02976	RP-S26e, RPS26; small subunit ribosomal protein S26e	2e-49	99.7	99.7	100	100	100	100	100		100	100	100	100	100	100	100	99.91	100	100	gray	sp|O45499|RS26_CAEEL 40S ribosomal protein S26 OS=Caenorhabditis elegans GN=rps-26 PE=3 SV=1	2e-29	tr|Q5DH89|Q5DH89_SCHJA SJCHGC05252 protein OS=Schistosoma japonicum PE=4 SV=1	1e-50	smm:Smp_031310 40S ribosomal protein S26	2e-49	ProSitePatterns|PS00733|IPR000892|Ribosomal protein S26e|88|95|GO:0003735|GO:0005622|GO:0005840|GO:0006412	-	Pfam|PF01283|IPR000892|Ribosomal protein S26e|15|118|GO:0003735|GO:0005622|GO:0005840|GO:0006412	1e-45	PANTHER|PTHR12538|IPR000892|Ribosomal protein S26e|16|126|GO:0003735|GO:0005622|GO:0005840|GO:0006412	2.1e-65
Sjp_0052570		K02977	RP-S27Ae, RPS27A; small subunit ribosomal protein S27Ae	1e-43	99	99.3	99.3	99.3	99.3	99.1	99.3		99.5	99.5	99.5	99.5	99.5	99.5	99.5	99.23	99.43	99.5	gray	sp|P79781|RS27A_CHICK Ubiquitin-40S ribosomal protein S27a OS=Gallus gallus GN=RPS27A PE=2 SV=3	2e-21	tr|Q5D8K9|Q5D8K9_SCHJA SJCHGC02785 protein OS=Schistosoma japonicum PE=2 SV=1	2e-52	smm:Smp_017280 ubiquitin	1e-43
Sjp_0013100		K02978	RP-S27e, RPS27; small subunit ribosomal protein S27e	4e-21	100	98.1	100	100	100	100	100		100	100	100	100	100	100	100	99.73	100	100	gray	sp|Q96564|RS27_HORVU 40S ribosomal protein S27 OS=Hordeum vulgare GN=RPS27 PE=1 SV=2	9e-16	tr|G4VN01|G4VN01_SCHMA Putative 40s ribosomal protein S27 OS=Schistosoma mansoni GN=Smp_041650 PE=4 SV=1	7e-21	smm:Smp_041650 40S ribosomal protein S27	4e-21	PANTHER|PTHR11594|IPR000592|Ribosomal protein S27e|1|52|GO:0003735|GO:0005622|GO:0005840|GO:0006412	4.9e-32	Pfam|PF01667|IPR000592|Ribosomal protein S27e|1|49|GO:0003735|GO:0005622|GO:0005840|GO:0006412	3.7e-21
Sjp_0024040		K02983	RP-S30e, RPS30; small subunit ribosomal protein S30e	2e-64	100	99	99	99	99	99.8	100		100	100	100	100	100	100	100	99.4	100	100	gray	sp|O42952|RS30_SCHPO 40S ribosomal protein S30 OS=Schizosaccharomyces pombe (strain 972 / ATCC 24843) GN=rps30a PE=3 SV=2	1e-13	tr|Q1HN44|Q1HN44_SCHJA Putative uncharacterized protein OS=Schistosoma japonicum PE=2 SV=1	3e-71	smm:Smp_014650 40S ribosomal protein S30	2e-64	PANTHER|PTHR12650|T|-|1|133|	1.4e-54	Pfam|PF04758|IPR006846|Ribosomal protein S30|73|131|GO:0003735|GO:0005622|GO:0005840|GO:0006412	5.9e-29
Sjp_0077210		K02984	RP-S3Ae, RPS3A; small subunit ribosomal protein S3Ae	6e-121	99.8	99.9	99.9	99.3	99.6	99.6	99.6		100	100	100	99.6	100	100	100	99.67	99.94	99.94	gray	sp|Q5DAA3|RS3A_SCHJA 40S ribosomal protein S3a OS=Schistosoma japonicum GN=SJCHGC01275 PE=2 SV=1	6e-135	tr|G4M051|G4M051_SCHMA 40S ribosomal protein S3A, putative OS=Schistosoma mansoni GN=Smp_073880.1 PE=4 SV=1	3e-120	smm:Smp_073880.1 40S ribosomal protein S3A	6e-121	PANTHER|PTHR11830|T|-|1|270|	6.6e-146	Pfam|PF01015|IPR001593|Ribosomal protein S3Ae|13|223|GO:0003735|GO:0005622|GO:0005840|GO:0006412	5.2e-74
Sjp_0074090		K02991	RP-S6e, RPS6; small subunit ribosomal protein S6e	3e-109	99.9	99.3	99.5	98.3	99.3	99.9	99.9		100	100	100	99.2	99.6	100	100	99.44	99.83	99.83	gray	sp|O01727|RS6_BRAFL 40S ribosomal protein S6 OS=Branchiostoma floridae GN=RPS6 PE=3 SV=1	2e-77	tr|Q86DY7|Q86DY7_SCHJA 40S ribosomal protein S6 OS=Schistosoma japonicum PE=2 SV=2	4e-117	smm:Smp_053130 40S ribosomal protein S6	3e-109	Pfam|PF01092|IPR001377|Ribosomal protein S6e|10|130|GO:0003735|GO:0005622|GO:0005840|GO:0006412	2.3e-55	PANTHER|PTHR11502|IPR001377|Ribosomal protein S6e|11|249|GO:0003735|GO:0005622|GO:0005840|GO:0006412	2.8e-160	PIRSF|PIRSF002129|IPR014401|Ribosomal protein S6, eukaryotic|1|251|GO:0003735|GO:0005840|GO:0006412	2.1e-154	ProSitePatterns|PS00578|IPR018282|Ribosomal protein S6e, conserved site|56|67|GO:0003735|GO:0005622|GO:0005840|GO:0006412	-	PANTHER|PTHR11502:SF6|T|-|11|249|	2.8e-160
Sjp_0058830		K02998	RP-SAe, RPSA; small subunit ribosomal protein SAe	1e-131	99.5	100	100	99.8	99.8	99.8	99.8		99.6	100	100	100	100	100	100	99.81	99.94	99.94	gray	sp|Q5DA90|RSSA_SCHJA 40S ribosomal protein SA OS=Schistosoma japonicum GN=SJCHGC06078 PE=2 SV=1	2e-154	tr|G4VAS0|G4VAS0_SCHMA Putative ribosomal protein S2, eukaryotic and archaeal form OS=Schistosoma mansoni GN=Smp_179180 PE=3 SV=1	2e-131	smm:Smp_081960 ribosomal protein S2 eukaryotic and archaeal form	1e-131	Pfam|PF00318|IPR001865|Ribosomal protein S2|18|113|GO:0003735|GO:0005622|GO:0005840|GO:0006412	2e-19	Pfam|PF00318|IPR001865|Ribosomal protein S2|118|184|GO:0003735|GO:0005622|GO:0005840|GO:0006412	9.8e-20	ProSitePatterns|PS00963|IPR018130|Ribosomal protein S2, conserved site|119|143|GO:0003735|GO:0005840|GO:0006412	-	PANTHER|PTHR11489|IPR005707|Ribosomal protein S2, eukaryotic/archaeal|2|212|GO:0003735|GO:0006412|GO:0015935	1.4e-139
Sjp_0103750	Variable	K02947	RP-S10e, RPS10; small subunit ribosomal protein S10e	2e-85	97.9	99.2	99.4	98.1	97.7	97.7	97.1		100	99.4	100	100	100	100	100	98.16	99.91	99.91	red	sp|Q962R9|RS10_SPOFR 40S ribosomal protein S10 OS=Spodoptera frugiperda GN=RpS10 PE=2 SV=1	3e-30	tr|Q5DDJ0|Q5DDJ0_SCHJA SJCHGC09089 protein OS=Schistosoma japonicum PE=2 SV=1	1e-88	smm:Smp_066890 40S ribosomal protein S10	2e-85	Pfam|PF03501|IPR005326|Plectin/S10, N-terminal|4|97|	8.8e-37	PANTHER|PTHR12146|T|-|1|159|	1.4e-66
Sjp_0071790	Variable	K02953	RP-S13e, RPS13; small subunit ribosomal protein S13e	1e-49	100	98	98.8	98	97.4	100	100		100	100	100	100	100	100	100	98.89	100	100	red	sp|Q9WVH0|RS13_CRIGR 40S ribosomal protein S13 OS=Cricetulus griseus GN=RPS13 PE=3 SV=3	4e-42	tr|Q5D9B3|Q5D9B3_SCHJA SJCHGC09090 protein OS=Schistosoma japonicum PE=2 SV=1	2e-51	smm:Smp_096750 hypothetical protein	1e-49	ProSitePatterns|PS00362|IPR000589|Ribosomal protein S15|61|91|GO:0003735|GO:0005622|GO:0005840|GO:0006412	-	Pfam|PF00312|IPR000589|Ribosomal protein S15|31|113|GO:0003735|GO:0005622|GO:0005840|GO:0006412	4.1e-22	Pfam|PF08069|IPR012606|Ribosomal protein S13/S15, N-terminal|1|24|GO:0003735|GO:0005840|GO:0006412	3e-07	PANTHER|PTHR11885|T|-|2|114|	2e-71
Large subunit ribosomal proteins
Sjp_0080800	Invariable	K02937	RP-L7e, RPL7; large subunit ribosomal protein L7e	3e-117	100	100	100	100	100	100	100		100	100	100	100	100	100	100	100	100	100	black	sp|O01802|RL7_CAEEL 60S ribosomal protein L7 OS=Caenorhabditis elegans GN=rpl-7 PE=3 SV=1	4e-74	tr|Q86EZ7|Q86EZ7_SCHJA Clone ZZD126 mRNA sequence OS=Schistosoma japonicum PE=2 SV=1	2e-137	smm:Smp_101450 60S ribosomal protein L7	3e-117	PANTHER|PTHR11524:SF6|T|-|7|253|	2e-131	Pfam|PF08079|IPR012988|Ribosomal protein L30, N-terminal|25|93|	1.9e-17	PANTHER|PTHR11524|T|-|7|253|	2e-131	Pfam|PF00327|IPR016082|Ribosomal protein L30, ferredoxin-like fold domain|95|146|	1.8e-20
Sjp_0046280		K02866	RP-L10e, RPL10; large subunit ribosomal protein L10e	1e-121	99.4	99.2	99.2	99.1	99.1	99.8	99.8		100	99.5	100	99.5	99.5	100	100	99.37	99.79	99.79	gray	sp|O96647|RL10_BOMMA 60S ribosomal protein L10 OS=Bombyx mandarina GN=RpL10 PE=2 SV=1	5e-98	tr|Q86E46|Q86E46_SCHJA SJCHGC06675 protein OS=Schistosoma japonicum PE=2 SV=1	4e-128	smm:Smp_013200.2 60S ribosomal protein L10	1e-121	PIRSF|PIRSF005590|IPR001197|Ribosomal protein L10e|1|188|GO:0003735|GO:0005622|GO:0005840|GO:0006412	1.8e-147	Pfam|PF00252|IPR016180|Ribosomal protein L10e/L16|5|166|GO:0003735|GO:0005840|GO:0006412	1.2e-31	PANTHER|PTHR11726|T|-|2|217|	3.9e-193	ProSitePatterns|PS01257|IPR018255|Ribosomal protein L10e, conserved site|108|129|GO:0003735|GO:0005622|GO:0005840|GO:0006412	-
Sjp_0099250		K02872	RP-L13Ae, RPL13A; large subunit ribosomal protein L13Ae	3e-73	98.8	98.3	98.8	99	98.8	99.7	98.3		100	100	100	100	100	100	99.5	98.81	99	99.93	gray	sp|Q4R8Z2|RL13A_MACFA 60S ribosomal protein L13a OS=Macaca fascicularis GN=RPL13A PE=2 SV=3	1e-58	tr|Q5D932|Q5D932_SCHJA SJCHGC04249 protein OS=Schistosoma japonicum PE=2 SV=1	7e-75	smm:Smp_090230 60S ribosomal protein L13a	3e-73	PANTHER|PTHR11545:SF3|IPR005755|Ribosomal protein L13, eukaryotic/archaeal|19|171|GO:0003735|GO:0006412|GO:0015934	8.6e-91	Pfam|PF00572|IPR005822|Ribosomal protein L13|40|153|GO:0003735|GO:0005840|GO:0006412	6.8e-28	ProSitePatterns|PS00783|IPR023563|Ribosomal protein L13, conserved site|117|140|GO:0003735|GO:0005840|GO:0006412	-	PIRSF|PIRSF002181|IPR005822|Ribosomal protein L13|23|188|GO:0003735|GO:0005840|GO:0006412	3.6e-47	PANTHER|PTHR11545|IPR005822|Ribosomal protein L13|19|171|GO:0003735|GO:0005840|GO:0006412	8.6e-91
Sjp_0093550		K02873	RP-L13e, RPL13; large subunit ribosomal protein L13e	1e-90	99.7	99.8	100	99.7	99.5	100	99.8		99.5	100	100	100	100	100	100	99.79	99.93	99.93	gray	sp|Q95043|RL13_SCHMA 60S ribosomal protein L13 OS=Schistosoma mansoni GN=RPL13 PE=2 SV=1	5e-82	tr|B3GUS1|B3GUS1_SCHJA 60S ribosomal protein L13 OS=Schistosoma japonicum PE=2 SV=1	6e-99	smm:Smp_022640 60S ribosomal protein L13	1e-90	ProSitePatterns|PS01104|IPR018256|Ribosomal protein L13e, conserved site|70|84|GO:0003735|GO:0005622|GO:0005840|GO:0006412	-	PANTHER|PTHR11722:SF0|T|-|1|204|	2.8e-110	Pfam|PF01294|IPR001380|Ribosomal protein L13e|7|183|GO:0003735|GO:0005622|GO:0005840|GO:0006412	9.4e-89	PANTHER|PTHR11722|IPR001380|Ribosomal protein L13e|1|204|GO:0003735|GO:0005622|GO:0005840|GO:0006412	2.8e-110
Sjp_0002620		K02875	RP-L14e, RPL14; large subunit ribosomal protein L14e	1e-18	98.9	98.1	98.1	98.1	98.1	98.1	98.5		97.6	95.2	95.2	95.2	95.2	95.2	95.2	98.27	95.37	95.54	gray	sp|Q63507|RL14_RAT 60S ribosomal protein L14 OS=Rattus norvegicus GN=Rpl14 PE=1 SV=3	1e-09	tr|Q5DA76|Q5DA76_SCHJA SJCHGC06827 protein OS=Schistosoma japonicum PE=2 SV=1	2e-19	smm:Smp_175740.2 60S ribosomal protein L14	1e-18	PANTHER|PTHR11127|T|-|1|48|	3.2e-22	PANTHER|PTHR11127:SF2|T|-|1|48|	3.2e-22									PIRSF|PIRSF002116|IPR000876|Ribosomal protein S4e|5|246|GO:0003735|GO:0005622|GO:0005840|GO:0006412	2.6e-122
Sjp_0027400		K02877	RP-L15e, RPL15; large subunit ribosomal protein L15e	5e-69	99	98.7	99	99	99	98.7	99.2		100	100	100	100	100	99.2	100	98.94	99.89	99.89	gray	sp|Q7T3M9|RL15_SINKN 60S ribosomal protein L15 OS=Siniperca kneri GN=rpl15 PE=2 SV=3	5e-54	tr|B3GUU2|B3GUU2_SCHJA Ribosomal protein L15 OS=Schistosoma japonicum PE=2 SV=1	7e-70	smm:Smp_032260 ribosomal protein L15	5e-69	PANTHER|PTHR11847|IPR000439|Ribosomal protein L15e|6|133|GO:0003735|GO:0005840|GO:0006412	5.1e-98	Pfam|PF00827|IPR000439|Ribosomal protein L15e|4|122|GO:0003735|GO:0005840|GO:0006412	3.3e-54
Sjp_0069130		K02889	RP-L21e, RPL21; large subunit ribosomal protein L21e	2e-63	99.8	99.4	99.6	99.2	99.4	100	99.6		100	100	100	100	100	100	100	99.57	100	100	gray	sp|A5JSS2|RL21_CAPHI 60S ribosomal protein L21 OS=Capra hircus GN=RPL21 PE=2 SV=1	2e-50	tr|Q5DGP5|Q5DGP5_SCHJA SJCHGC00639 protein OS=Schistosoma japonicum PE=2 SV=1	4e-68	smm:Smp_022560.2 60S ribosomal protein L21	2e-63	Pfam|PF01157|IPR001147|Ribosomal protein L21e|2|100|GO:0003735|GO:0005622|GO:0005840|GO:0006412	3.5e-42	ProSitePatterns|PS01171|IPR018259|Ribosomal protein L21e, conserved site|37|62|GO:0003735|GO:0005622|GO:0005840|GO:0006412	-	PANTHER|PTHR20981|IPR001147|Ribosomal protein L21e|2|160|GO:0003735|GO:0005622|GO:0005840|GO:0006412	9.9e-116
Sjp_0044770		K02893	RP-L23Ae, RPL23A; large subunit ribosomal protein L23Ae	2e-70	99.2	99.5	99.5	99.7	99.7	99.3	99.3		99.5	99.5	99.5	100	100	99	99	99.46	99.5	99.5	gray	sp|P62752|RL23A_RAT 60S ribosomal protein L23a OS=Rattus norvegicus GN=Rpl23a PE=2 SV=1	6e-35	tr|B3GUS3|B3GUS3_SCHJA Putative uncharacterized protein OS=Schistosoma japonicum PE=2 SV=1	2e-76	smm:Smp_003410 60S ribosomal protein L23a	2e-70	Pfam|PF00276|IPR013025|Ribosomal protein L25/L23|116|193|GO:0003735|GO:0005840|GO:0006412	7.7e-19	Pfam|PF03939|IPR005633|Ribosomal protein L23/L25, N-terminal|56|109|	3e-11	PANTHER|PTHR11620|T|-|45|197|	2.4e-83
Sjp_0044550		K02896	RP-L24e, RPL24; large subunit ribosomal protein L24e	1e-50	99.6	99.4	99.4	99.2	99.2	99.2	98.9		100	100	100	100	100	100	100	99.27	99.49	100	gray	sp|Q7Z0T8|RL24_SCHJA 60S ribosomal protein L24 OS=Schistosoma japonicum GN=RPL24 PE=2 SV=1	3e-58	tr|B3GUS5|B3GUS5_SCHJA Putative uncharacterized protein OS=Schistosoma japonicum PE=2 SV=1	9e-57	smm:Smp_001830.1 60S ribosomal protein L24	1e-50	Pfam|PF01246|IPR000988|Ribosomal protein L24e-related|5|72|	1.5e-25	ProSitePatterns|PS01073|IPR023442|Ribosomal protein L24e, conserved site|9|26|	-	PANTHER|PTHR10792|IPR000988|Ribosomal protein L24e-related|4|157|	4.6e-71
Sjp_0032430		K02898	RP-L26e, RPL26; large subunit ribosomal protein L26e	2e-65	99.1	98.8	98.8	99.1	98.8	98.8	99.1		100	100	100	100	100	100	100	98.93	100	100	gray	sp|P61255|RL26_MOUSE 60S ribosomal protein L26 OS=Mus musculus GN=Rpl26 PE=2 SV=1	1e-38	tr|Q5DC44|Q5DC44_SCHJA SJCHGC01959 protein OS=Schistosoma japonicum PE=2 SV=1	3e-66	smm:Smp_098960 60S ribosomal protein L26	2e-65	PANTHER|PTHR11143|IPR005756|Ribosomal protein L26/L24P, eukaryotic/archaeal|2|141|GO:0003735|GO:0006412|GO:0015934	1.4e-90
Sjp_0011460		K02901	RP-L27e, RPL27; large subunit ribosomal protein L27e	1e-64	99.8	99.3	99.3	99.3	99.8	99.1	99.8		100	100	100	100	100	100	100	99.49	100	100	gray	sp|Q7ZV82|RL27_DANRE 60S ribosomal protein L27 OS=Danio rerio GN=rpl27 PE=2 SV=3	1e-39	tr|G4VF81|G4VF81_SCHMA Putative 60s ribosomal protein L27e OS=Schistosoma mansoni GN=Smp_063350 PE=4 SV=1	2e-64	smm:Smp_063350 60S ribosomal protein L27e	1e-64	Pfam|PF01777|IPR001141|Ribosomal protein L27e|59|143|GO:0003735|GO:0005622|GO:0005840|GO:0006412	3.4e-30	PANTHER|PTHR10497:SF0|T|-|9|143|	8.9e-82	PANTHER|PTHR10497|IPR001141|Ribosomal protein L27e|9|143|GO:0003735|GO:0005622|GO:0005840|GO:0006412	8.9e-82
Sjp_0050130		K02903	RP-L28e, RPL28; large subunit ribosomal protein L28e	1e-44	99.2	99.2	99.2	99.7	100	98.9	99.7		100	100	100	100	100	100	100	99.41	100	100	gray	sp|P41105|RL28_MOUSE 60S ribosomal protein L28 OS=Mus musculus GN=Rpl28 PE=1 SV=2	3e-13	tr|Q5D989|Q5D989_SCHJA Putative uncharacterized protein OS=Schistosoma japonicum PE=2 SV=1	2e-50	smm:Smp_084460 60S ribosomal protein L28	1e-44	Pfam|PF01778|IPR029004|Ribosomal L28e/Mak16|5|100|	4.7e-28	PANTHER|PTHR10544:SF0|T|-|8|114|	2.3e-39	PANTHER|PTHR10544|IPR002672|Ribosomal protein L28e|8|114|GO:0003735|GO:0005622|GO:0005840|GO:0006412	2.3e-39
Sjp_0001920		K02905	RP-L29e, RPL29; large subunit ribosomal protein L29e	4e-27	99.5	100	100	100	100	100	100		100	100	100	100	100	100	100	99.93	100	100	gray	sp|Q8HXB8|RL29_MACFA 60S ribosomal protein L29 OS=Macaca fascicularis GN=RPL29 PE=2 SV=3	2e-20	tr|Q5BT73|Q5BT73_SCHJA SJCHGC02562 protein OS=Schistosoma japonicum PE=4 SV=1	1e-31	smm:Smp_066940 60S ribosomal protein L29	4e-27	Pfam|PF01779|IPR002673|Ribosomal protein L29e|3|42|GO:0003735|GO:0005622|GO:0005840|GO:0006412	1.1e-23	PANTHER|PTHR12884|IPR002673|Ribosomal protein L29e|2|58|GO:0003735|GO:0005622|GO:0005840|GO:0006412	2e-50
Sjp_0066600		K02908	RP-L30e, RPL30; large subunit ribosomal protein L30e	4e-54	99.5	99.7	99.7	99.5	100	99.7	99.7		100	100	100	100	100	100	100	99.69	100	100	gray	sp|P58374|RL30_BRABE 60S ribosomal protein L30 OS=Branchiostoma belcheri GN=RPL30 PE=3 SV=1	1e-39	tr|Q5DG17|Q5DG17_SCHJA SJCHGC01242 protein OS=Schistosoma japonicum PE=2 SV=1	4e-55	smm:Smp_044580 60S ribosomal protein L30	4e-54	PANTHER|PTHR11449:SF1|T|-|9|119|	1e-72	Pfam|PF01248|IPR004038|Ribosomal protein L7Ae/L30e/S12e/Gadd45|19|110|	5.1e-23	ProSitePatterns|PS00993|IPR022991|Ribosomal protein L30e, conserved site|86|106|	-	PANTHER|PTHR11449|IPR000231|Ribosomal protein L30e|9|119|GO:0003735|GO:0005622|GO:0005840|GO:0006412	1e-72
Sjp_0011410		K02920	RP-L36e, RPL36; large subunit ribosomal protein L36e	8e-46	99.7	99	99.4	99	99	99	99.4		100	100	100	100	100	100	100	99.21	100	100	gray	sp|Q6Q415|RL36_DANRE 60S ribosomal protein L36 OS=Danio rerio GN=rpl36 PE=3 SV=1	1e-24	tr|Q5DCK6|Q5DCK6_SCHJA SJCHGC09642 protein OS=Schistosoma japonicum PE=4 SV=2	2e-49	smm:Smp_063300 60S ribosomal protein L36e	8e-46	Pfam|PF01158|IPR000509|Ribosomal protein L36e|6|101|GO:0003735|GO:0005622|GO:0005840|GO:0006412	1.5e-35	PANTHER|PTHR10114|IPR000509|Ribosomal protein L36e|6|102|GO:0003735|GO:0005622|GO:0005840|GO:0006412	1.4e-40
Sjp_0075890		K02921	RP-L37Ae, RPL37A; large subunit ribosomal protein L37Ae	1e-32	99.3	99.6	99.6	100	100	99.6	99.6		100	100	100	100	100	100	100	99.67	100	100	gray	sp|O17307|RL37A_SCHMA 60S ribosomal protein L37a (Fragment) OS=Schistosoma mansoni PE=3 SV=1	4e-33	tr|Q5BTL0|Q5BTL0_SCHJA Ribosomal protein smL37a OS=Schistosoma japonicum PE=4 SV=1	2e-33	smm:Smp_105320 ribosomal protein smL37a	1e-32	Pfam|PF01780|IPR002674|Ribosomal protein L37ae|4|92|GO:0003735|GO:0005622|GO:0005840|GO:0006412	4.5e-39	PANTHER|PTHR11517|T|-|4|94|	6.6e-55
Sjp_0014990		K02922	RP-L37e, RPL37; large subunit ribosomal protein L37e	1e-34	98.9	98.9	98.1	99.3	99.3	100	100		98.9	98.9	98.9	98.9	98.9	100	100	99.21	99.21	99.21	gray	sp|O44125|RL37_SCHMA 60S ribosomal protein L37 OS=Schistosoma mansoni GN=RPL37 PE=3 SV=3	6e-36	tr|Q5BTL2|Q5BTL2_SCHJA Ribosomal protein L37 OS=Schistosoma japonicum PE=3 SV=1	4e-37	smm:Smp_035800 60S ribosomal protein L37	1e-34	ProSitePatterns|PS01077|IPR018267|Ribosomal protein L37e, conserved site|4|23|GO:0003735|GO:0005622|GO:0005840|GO:0006412	-	PANTHER|PTHR10768|IPR001569|Ribosomal protein L37e|1|85|GO:0003735|GO:0005622|GO:0005840|GO:0006412	3.3e-57	Pfam|PF01907|IPR001569|Ribosomal protein L37e|2|55|GO:0003735|GO:0005622|GO:0005840|GO:0006412	2.1e-27
Sjp_0075700		K02925	RP-L3e, RPL3; large subunit ribosomal protein L3e	0	99.8	99.8	99.8	99.8	99.8	99.8	99.7		100	100	100	100	100	100	100	99.79	99.76	100	gray	sp|P39872|RL3_BOVIN 60S ribosomal protein L3 OS=Bos taurus GN=RPL3 PE=2 SV=2	5e-149	tr|Q86ER3|Q86ER3_SCHJA SJCHGC06297 protein OS=Schistosoma japonicum PE=2 SV=1	0	smm:Smp_047200 60S ribosomal protein L3	0	PANTHER|PTHR11363|T|-|5|409|	1.5e-291	ProSitePatterns|PS00474|IPR019926|Ribosomal protein L3, conserved site|207|230|	-	Pfam|PF00297|IPR000597|Ribosomal protein L3|46|360|GO:0003735|GO:0005622|GO:0005840|GO:0006412	6.6e-115
Sjp_0002560		K02927	RP-L40e, RPL40; large subunit ribosomal protein L40e	1e-39	99.3	99.6	100	98.9	98.9	100	100		100	100	100	100	100	100	100	99.53	100	100	gray	sp|P18101|RL40_DROME Ubiquitin-60S ribosomal protein L40 OS=Drosophila melanogaster GN=RpL40 PE=1 SV=2	4e-38	tr|O96462|O96462_SCHJA Ubiquitin/ribosomal fusion protein OS=Schistosoma japonicum PE=2 SV=1	2e-39	smm:Smp_089430 ubiquitin (ribosomal protein L40)	1e-39	Pfam|PF01020|IPR001975|Ribosomal protein L40e|56|90|GO:0003735|GO:0005840|GO:0006412	6.1e-19	PANTHER|PTHR10666|T|-|1|89|	1.9e-51	Pfam|PF00240|IPR000626|Ubiquitin-like|6|56|GO:0005515	1.6e-21	SMART|SM00213|IPR000626|Ubiquitin-like|1|59|GO:0005515	4.1e-15
Sjp_0062490		K02930	RP-L4e, RPL4; large subunit ribosomal protein L4e	0	99.6	99.3	99.4	99.6	99.7	99.7	99.7		100	100	100	100	100	100	100	99.57	99.71	100	gray	sp|P49165|RL4_URECA 60S ribosomal protein L4 OS=Urechis caupo GN=RPL4 PE=2 SV=1	2e-124	tr|Q5DEG2|Q5DEG2_SCHJA SJCHGC06667 protein OS=Schistosoma japonicum PE=2 SV=1	0	smm:Smp_153790 60S ribosomal protein L4	0	Pfam|PF14374|IPR025755|60S ribosomal protein L4, C-terminal domain|290|356|	5e-17	Pfam|PF00573|IPR002136|Ribosomal protein L4/L1e|38|277|GO:0003735|GO:0005840|GO:0006412	2.3e-43	PANTHER|PTHR19431|T|-|16|373|	2.6e-229	ProSitePatterns|PS00939|IPR013000|Ribosomal protein L4/L1e, eukaryotic/archaeal, conserved site|131|157|	-
Sjp_0097410		K02932	RP-L5e, RPL5; large subunit ribosomal protein L5e	2e-135	99.8	99.8	99.6	99.6	99.5	99.8	99.8		100	100	100	99.7	99.4	99.7	99.7	99.7	99.74	99.79	gray	sp|Q61712|DNJC1_MOUSE DnaJ homolog subfamily C member 1 OS=Mus musculus GN=Dnajc1 PE=1 SV=1	7e-44	tr|G4VAY1|G4VAY1_SCHMA Putative ribosomal protein L5 OS=Schistosoma mansoni GN=Smp_173390 PE=4 SV=1	8e-112	smm:Smp_173390 ribosomal protein L5	2e-135	SMART|SM00271|IPR001623|DnaJ domain|34|92|	8e-21	PANTHER|PTHR24078|T|-|1|303|	1.4e-77	Pfam|PF00226|IPR001623|DnaJ domain|35|97|	2.7e-21	ProSitePatterns|PS00636|IPR018253|DnaJ domain, conserved site|77|96|	-	PANTHER|PTHR24078:SF130|T|-|1|303|	1.4e-77
Sjp_0078050		K02934	RP-L6e, RPL6; large subunit ribosomal protein L6e	5e-113	99.7	100	100	99.7	99.7	99.9	99.9		100	100	100	100	100	100	100	99.84	99.83	100	gray	sp|P21533|RL6_RAT 60S ribosomal protein L6 OS=Rattus norvegicus GN=Rpl6 PE=1 SV=5	2e-48	tr|Q5DE99|Q5DE99_SCHJA SJCHGC01683 protein OS=Schistosoma japonicum PE=2 SV=1	1e-133	smm:Smp_038510.1 60S ribosomal protein L6	5e-113	PANTHER|PTHR10715|IPR000915|60S ribosomal protein L6E|58|238|GO:0003735|GO:0005622|GO:0005840|GO:0006412	4.2e-113	Pfam|PF01159|IPR000915|60S ribosomal protein L6E|128|238|GO:0003735|GO:0005622|GO:0005840|GO:0006412	1.4e-38
Sjp_0050350		K02936	RP-L7Ae, RPL7A; large subunit ribosomal protein L7Ae	8e-161	99.7	99.9	99.7	99.2	99.6	99.9	99		99.7	99.7	99.7	99.5	99.7	100	99	99.57	99.37	99.61	gray	sp|O46606|DDHD1_BOVIN Phospholipase DDHD1 OS=Bos taurus GN=DDHD1 PE=1 SV=1	2e-53	tr|G4VDZ4|G4VDZ4_SCHMA Putative 60s ribosomal protein L7a OS=Schistosoma mansoni GN=Smp_210300 PE=4 SV=1	8e-160	smm:Smp_157970 60S ribosomal protein L7a	8e-161	PANTHER|PTHR15457:SF4|T|-|41|378|	8.5e-124	PANTHER|PTHR15457|T|-|41|378|	8.5e-124
Sjp_0000880		K02942	RP-LP1, RPLP1; large subunit ribosomal protein LP1	3e-27	99.7	99.4	98.9	99.1	98.9	99.1	99.4		100	98.3	98.3	99.1	100	100	100	99.21	99.39	99.39	gray	sp|P08570|RLA1_DROME 60S acidic ribosomal protein P1 OS=Drosophila melanogaster GN=RpLP1 PE=1 SV=2	9e-16	tr|Q5DBA6|Q5DBA6_SCHJA SJCHGC09468 protein OS=Schistosoma japonicum PE=4 SV=2	5e-29	smm:Smp_041980 60S ribosomal protein P1	3e-27	PANTHER|PTHR21141:SF36|T|-|1|116|	2.2e-40	Pfam|PF00428|IPR001813|Ribosomal protein L10/L12|22|115|GO:0003735|GO:0005622|GO:0005840|GO:0006414	1.7e-20	PANTHER|PTHR21141|T|-|1|116|	2.2e-40
Sjp_0100910		K02943	RP-LP2, RPLP2; large subunit ribosomal protein LP2	7e-28	99.1	99.4	99.4	99.4	99.4	99.4	99.1		99.1	99.1	99.1	99.1	99.1	99.1	99.1	99.31	99.1	99.1	gray	sp|Q9C3Z5|RLA2_PODAS 60S acidic ribosomal protein P2 OS=Podospora anserina PE=3 SV=1	5e-17	tr|Q5DBM5|Q5DBM5_SCHJA SJCHGC01207 protein OS=Schistosoma japonicum PE=4 SV=1	8e-37	smm:Smp_029820 60S ribosomal protein P2	7e-28	PANTHER|PTHR21141|T|-|1|115|	9.2e-46	Pfam|PF00428|IPR001813|Ribosomal protein L10/L12|17|114|GO:0003735|GO:0005622|GO:0005840|GO:0006414	2.4e-22
Sjp_0018120	Variable	K02868	RP-L11e, RPL11; large subunit ribosomal protein L11e	2e-21	97.3	97.8	97.8	97.8	98.7	97.3	99.6		98.6	98.6	98.6	98.6	98.6	98.6	98.6	98.04	98.6	98.6	red	sp|Q0DK10|RL11_ORYSJ 60S ribosomal protein L11 OS=Oryza sativa subsp. japonica GN=RPL11 PE=2 SV=1	2e-16	tr|Q5DAR3|Q5DAR3_SCHJA SJCHGC05729 protein OS=Schistosoma japonicum PE=2 SV=1	2e-22	smm:Smp_050940.1 60S ribosomal protein L11	2e-21	Pfam|PF00673|IPR002132|Ribosomal protein L5|8|63|GO:0003735|GO:0005840|GO:0006412	7.4e-07	PANTHER|PTHR11994|IPR002132|Ribosomal protein L5|8|74|GO:0003735|GO:0005840|GO:0006412	1.5e-38
Sjp_0014350	Variable	K02883	RP-L18e, RPL18; large subunit ribosomal protein L18e	3e-98	98.8	98.8	99.5	99.7	99.3	98.1	97.4		100	100	100	100	100	100	100	98.8	99.93	100	red	sp|Q56FG8|RL18_LYSTE 60S ribosomal protein L18 OS=Lysiphlebus testaceipes GN=RpL18 PE=2 SV=1	4e-69	tr|Q5DDX5|Q5DDX5_SCHJA SJCHGC06655 protein OS=Schistosoma japonicum PE=2 SV=1	2e-102	smm:Smp_031570 60S ribosomal protein L18	3e-98	Pfam|PF00828|IPR021131|Ribosomal protein L18e/L15P|12|130|	7.7e-24	PANTHER|PTHR10934|IPR000039|Ribosomal protein L18e|9|195|GO:0003735|GO:0005622|GO:0005840|GO:0006412	1.6e-121
Sjp_0020810	Variable	K02891	RP-L22e, RPL22; large subunit ribosomal protein L22e	3e-42	97	97.2	97.7	97.2	97.5	97.7	97.7		98.6	98.6	98.6	98.6	98.6	98.6	98.6	97.43	98.6	98.6	red	sp|Q54GK6|RL222_DICDI 60S ribosomal protein L22 2 OS=Dictyostelium discoideum GN=rpl22a PE=3 SV=1	5e-18	tr|Q5DCV8|Q5DCV8_SCHJA SJCHGC02419 protein OS=Schistosoma japonicum PE=2 SV=1	2e-46	smm:Smp_085300 60S ribosomal protein L22	3e-42	PANTHER|PTHR10064|IPR002671|Ribosomal protein L22e|9|143|GO:0003735|GO:0005622|GO:0005840|GO:0006412	4.4e-55	Pfam|PF01776|IPR002671|Ribosomal protein L22e|18|141|GO:0003735|GO:0005622|GO:0005840|GO:0006412	2e-36
Sjp_0091020	Variable	K02910	RP-L31e, RPL31; large subunit ribosomal protein L31e	1e-61	99.7	97.3	97.8	97.6	97.6	98.4	97.8		100	100	100	100	100	100	100	98.03	100	100	red	sp|Q1KSC7|RL31_MARMO 60S ribosomal protein L31 OS=Marmota monax GN=RPL31 PE=2 SV=1	7e-39	tr|Q5DCJ2|Q5DCJ2_SCHJA SJCHGC06383 protein OS=Schistosoma japonicum PE=2 SV=1	2e-65	smm:Smp_050280 60S ribosomal protein L31	1e-61	ProSitePatterns|PS01144|IPR020052|Ribosomal protein L31e, conserved site|58|72|GO:0003735|GO:0005622|GO:0005840|GO:0006412	-	PANTHER|PTHR10956|IPR000054|Ribosomal protein L31e|10|122|GO:0003735|GO:0005622|GO:0005840|GO:0006412	2.3e-70	Pfam|PF01198|IPR000054|Ribosomal protein L31e|15|97|GO:0003735|GO:0005622|GO:0005840|GO:0006412	2.8e-36
Sjp_0046710	Variable	K02936	RP-L7Ae, RPL7A; large subunit ribosomal protein L7Ae	4e-122	99.6	99.9	98.4	97.9	98.5	98.2	99.9		100	100	100	100	100	100	100	98.91	99.83	100	red	sp|P32429|RL7A_CHICK 60S ribosomal protein L7a OS=Gallus gallus GN=RPL7A PE=2 SV=2	7e-84	tr|Q5DG58|Q5DG58_SCHJA SJCHGC02816 protein OS=Schistosoma japonicum PE=2 SV=1	2e-111	smm:Smp_157970 60S ribosomal protein L7a	4e-122	PANTHER|PTHR23105|T|-|23|283|	6e-123	Pfam|PF01248|IPR004038|Ribosomal protein L7Ae/L30e/S12e/Gadd45|150|229|	1.8e-22	ProSitePatterns|PS01082|IPR004037|Ribosomal protein L7Ae conserved site|191|208|GO:0030529|GO:0042254	-	PANTHER|PTHR23105:SF1|IPR001921|Ribosomal protein L7A/L8|23|283|	6e-123
Sjp_0006150	Variable	K02938	RP-L8e, RPL8; large subunit ribosomal protein L8e	4e-134	98.7	99.2	99.4	99.5	99.5	97.8	98		100	100	99.6	100	100	100	100	98.87	99.94	99.94	red	sp|Q6PBF0|RL8_XENTR 60S ribosomal protein L8 OS=Xenopus tropicalis GN=rpl8 PE=2 SV=3	4e-111	tr|C7TZL2|C7TZL2_SCHJA 60S ribosomal protein L8 (Fragment) OS=Schistosoma japonicum PE=2 SV=1	9e-136	smm:Smp_051260 60S ribosomal protein L8	4e-134	Pfam|PF00181|IPR022666|Ribosomal Proteins L2, RNA binding domain|14|90|GO:0003735|GO:0005622|GO:0005840|GO:0006412	1.5e-16	PANTHER|PTHR13691:SF16|T|-|1|261|	1.8e-184	PANTHER|PTHR13691|IPR002171|Ribosomal protein L2|1|261|GO:0003735|GO:0005622|GO:0005840|GO:0006412	1.8e-184	Pfam|PF03947|IPR022669|Ribosomal protein L2, C-terminal|97|231|GO:0003735|GO:0005840|GO:0006412	7.8e-39	PIRSF|PIRSF002158|IPR002171|Ribosomal protein L2|1|252|GO:0003735|GO:0005622|GO:0005840|GO:0006412	2.4e-99
Sjp_0075950	Variable	K02940	RP-L9e, RPL9; large subunit ribosomal protein L9e	6e-82	99.2	99.3	99.3	99.3	99.5	99.8	98		99.5	100	99.5	99.5	100	100	99	99.2	99	99.64	red	sp|P50882|RL9_DROME 60S ribosomal protein L9 OS=Drosophila melanogaster GN=RpL9 PE=1 SV=2	5e-51	tr|Q86DX4|Q86DX4_SCHJA Clone ZZZ458 mRNA sequence OS=Schistosoma japonicum PE=2 SV=1	3e-91	smm:Smp_018990 60S ribosomal protein L9	6e-82	PIRSF|PIRSF002162|IPR000702|Ribosomal protein L6|2|195|GO:0003735|GO:0005840|GO:0006412|GO:0019843	2.1e-33	ProSitePatterns|PS00700|IPR002359|Ribosomal protein L6, conserved site-2|171|192|GO:0003735|GO:0005622|GO:0005840|GO:0006412	-	Pfam|PF00347|IPR020040|Ribosomal protein L6, alpha-beta domain|12|84|GO:0003735|GO:0005840|GO:0006412|GO:0019843	7e-14	PANTHER|PTHR11655:SF16|T|-|1|198|	1.7e-90	PANTHER|PTHR11655|IPR000702|Ribosomal protein L6|1|198|GO:0003735|GO:0005840|GO:0006412|GO:0019843	1.7e-90
