# Supplementary material for: Exploring molecular variation in Schistosoma japonicum in China
Source: Sci Rep. 2015 Dec 1;5:17345. doi: 10.1038/srep17345 (PMC4664899; doi:10.1038/srep17345)
Supplement: Supplementary Table 7 [file srep17345-s9.xls]

## Sheet: STable_8 Tetraspanins_TEMs
Supplementary Table 8 | Annotations of single-copy orthologs (SCOs) shared by Schistosoma japonicum, S. haematobium and S. mansoni and homologous to tetraspanin-like and tetraspanin-2-enriched microdomain associated proteins.
			Pairwise nucleotide identity of coding domain								Pairwise amino acid similarity of predicted proteins							Average pairwise identity
Protein annotation	Gene	Variable/ Invariable	Sj1 vs. SjRef	Sj2 vs. SjRef	Sj3 vs. SjRef	Sj4 vs. SjRef	Sj5 vs. SjRef	Sj6 vs. SjRef	Sj7 vs. SjRef		Sj1 vs. SjRef	Sj2 vs. SjRef	Sj3 vs. SjRef	Sj4 vs. SjRef	Sj5 vs. SjRef	Sj6 vs. SjRef	Sj7 vs. SjRef	Nucleotide	Amino Acid	Similarity	SwissProt annotation	E-value	TrEMBL annotation	E-value	KEGG annotation	E-value	Interproscan annotation	E-value		E-value		E-value		E-value		E-value		E-value
Tetraspanin proteinsa
Sj-TSP-15	Sjp_0069320		99.8	99.8	99.8	99.6	100	99.9	99.9		100	100	100	100	100	100	100	99.8286	100	100	sp|Q568Y5|TSN11_RAT Tetraspanin-11 OS=Rattus norvegicus GN=Tspan11 PE=2 SV=1	5e-14	tr|Q5D933|Q5D933_SCHJA SJCHGC09256 protein OS=Schistosoma japonicum PE=2 SV=1	4e-94	smm:Smp_013370.3 tetraspanin	8e-86	PIRSF|PIRSF002419|IPR000301|Tetraspanin|27|278|GO:0016021	3.7e-24	Pfam|PF00335|IPR018499|Tetraspanin/Peripherin|37|272|GO:0016021	1.6e-37	PANTHER|PTHR19282|T|-|31|278|	5.5e-54
Sj-TSP-1	Sjp_0042220		100	100	100	100	99.5	100	99.8		100	100	100	100	100	100	100	99.9	99.9	100	sp|Q3SZR9|TSN3_BOVIN Tetraspanin-3 OS=Bos taurus GN=TSPAN3 PE=2 SV=1	5e-09	tr|Q5C190|Q5C190_SCHJA SJCHGC06162 protein (Fragment) OS=Schistosoma japonicum PE=2 SV=2	2e-70	smm:Smp_095630 CD9-like protein Sm-TSP-1	2e-69	PANTHER|PTHR19282:SF170|T|-|1|126|	2.9e-34	PANTHER|PTHR19282|T|-|1|126|	2.9e-34	Pfam|PF00335|IPR018499|Tetraspanin/Peripherin|26|118|GO:0016021	4.6e-18
Sj-TSP-like	Sjp_0045280		99.7	99.8	99.9	99.9	99.6	99.9	100		100	100	100	100	99.7	100	100	99.8286	99.7143	99.9571			tr|G4V5Z0|G4V5Z0_SCHMA Putative tetraspanin OS=Schistosoma mansoni GN=Smp_152300 PE=4 SV=1	2e-89	smm:Smp_152300 hypothetical protein	1e-89	PANTHER|PTHR19282:SF179|T|-|81|267|	1.2e-19	Pfam|PF00335|IPR018499|Tetraspanin/Peripherin|81|227|GO:0016021	5.6e-14	PANTHER|PTHR19282|T|-|81|267|	1.2e-19
Sj-TSP-9	Sjp_0013920		100	100	100	100	100	99.7	99.7		100	100	100	100	100	99.2	99.2	99.9143	99.7714	99.7714			tr|Q5DF99|Q5DF99_SCHJA SJCHGC05591 protein OS=Schistosoma japonicum PE=2 SV=1	5e-53	smm:Smp_043210 tetraspanin	9e-49	PANTHER|PTHR19282:SF178|T|-|13|113|	9.4e-17	Pfam|PF00335|IPR018499|Tetraspanin/Peripherin|12|81|GO:0016021	1.1e-07	PANTHER|PTHR19282|T|-|13|113|	9.4e-17
Sj-TSP-74F	Sjp_0042170		100	99.7	99.8	99.8	99.8	99.5	99.8		100	100	100	100	100	99.5	100	99.7714	99.6429	99.9286			tr|G4M0Z4|G4M0Z4_SCHMA Tetraspanin, putative OS=Schistosoma mansoni GN=Smp_174630 PE=4 SV=1	6e-92	smm:Smp_174630 transmembrane 4 superfamily invertebrate	3e-92	PANTHER|PTHR19282|T|-|1|184|	5.4e-45	Pfam|PF00335|IPR018499|Tetraspanin/Peripherin|3|173|GO:0016021	2.4e-14	PANTHER|PTHR19282:SF190|T|-|1|184|	5.4e-45
Sj-TSP-D76	Sjp_0053660		99.9	99.6	99.8	99.6	99.6	99.6	99.9		100	100	100	99.6	99.6	99.6	100	99.7143	99.6857	99.8286			tr|Q5DAI2|Q5DAI2_SCHJA SJCHGC06407 protein OS=Schistosoma japonicum PE=2 SV=1	4e-101	smm:Smp_041460 tetraspanin D76	5e-58	PANTHER|PTHR19282|T|-|7|266|	1.2e-39	Pfam|PF00335|IPR018499|Tetraspanin/Peripherin|8|268|GO:0016021	1.9e-18	PANTHER|PTHR19282:SF170|T|-|7|266|	1.2e-39
Sj-TSP-42	Sjp_0051350		99.8	100	99.8	99.8	99.8	99.8	99.6		99.5	100	99.5	99.5	99.5	100	98.9	99.8	99.4857	99.5571			tr|G4VG77|G4VG77_SCHMA Putative tetraspanin OS=Schistosoma mansoni GN=Smp_100080 PE=4 SV=1	2e-47	smm:Smp_100080 tetraspanin 42 invertebrate	1e-47	PANTHER|PTHR19282|T|-|22|126|	4.4e-18	PANTHER|PTHR19282:SF170|T|-|22|126|	4.4e-18	Pfam|PF00335|IPR018499|Tetraspanin/Peripherin|5|119|GO:0016021	4.6e-09
Sj23	Sjp_0010560		99.5	99.2	99.4	99.2	99.1	99.4	99.4		100	99.5	100	99.5	99.5	99.5	100	99.3143	99.7143	99.7143	sp|P27591|IM23_SCHJA 23 kDa integral membrane protein OS=Schistosoma japonicum PE=2 SV=1	2e-100	tr|B3W665|B3W665_SCHJA Putative uncharacterized protein OS=Schistosoma japonicum PE=2 SV=1	4e-99	smm:Smp_017430 Sh23	3e-81	ProSitePatterns|PS00421|IPR018503|Tetraspanin, conserved site|55|77|GO:0016021	-	PIRSF|PIRSF002419|IPR000301|Tetraspanin|1|211|GO:0016021	4.3e-41	PANTHER|PTHR19282:SF212|T|-|1|208|	4.4e-70	Pfam|PF00335|IPR018499|Tetraspanin/Peripherin|3|204|GO:0016021	7.9e-52	PANTHER|PTHR19282|T|-|1|208|	4.4e-70
Sj-TSP-20	Sjp_0083380		99.4	99.4	99.4	99.4	99	99.3	99.7		100	100	100	99.6	99.6	100	99.6	99.3714	99.4429	99.8286	sp|P30932|CD9_BOVIN CD9 antigen OS=Bos taurus GN=CD9 PE=2 SV=2	4e-11	tr|B3GUW0|B3GUW0_SCHJA Putative uncharacterized protein OS=Schistosoma japonicum PE=2 SV=1	3e-74	smm:Smp_062980 tetraspanin family protein 16 invertebrate	2e-67	Pfam|PF00335|IPR018499|Tetraspanin/Peripherin|62|151|GO:0016021	8.7e-16	PANTHER|PTHR19282|T|-|62|231|	1.5e-28	PANTHER|PTHR19282:SF170|T|-|62|231|	1.5e-28
Sj-TSP-13	Sjp_0099770		99.6	99.4	99.3	99.6	99.7	99.6	99.3		99.6	99.6	100	99.6	100	99.6	100	99.5	99.3143	99.7714	sp|Q5XHG6|TS31A_XENLA Tetraspanin-31-A OS=Xenopus laevis GN=tspan31-a PE=2 SV=1	2e-18	tr|Q5DCY0|Q5DCY0_SCHJA SJCHGC02280 protein OS=Schistosoma japonicum PE=2 SV=1	3e-98	smm:Smp_078750.2 transmembrane 4 superfamily member	4e-76	PANTHER|PTHR19282|T|-|1|230|	6.3e-86	Pfam|PF00335|IPR018499|Tetraspanin/Peripherin|7|217|GO:0016021	3.6e-27	PANTHER|PTHR19282:SF175|T|-|1|230|	6.3e-86
Sj-TSP-like	Sjp_0010940	variable	97.8	98.1	97.9	97.8	97.5	97.5	97.7		97.7	98.2	98.1	98.3	97.6	97.8	98.3	97.7571	96.3	98			tr|H2KQW0|H2KQW0_CLOSI Uncharacterized protein OS=Clonorchis sinensis GN=CLF_104879 PE=4 SV=1	3e-49	smm:Smp_153260 hypothetical protein	2e-23	Pfam|PF00335|IPR018499|Tetraspanin/Peripherin|377|587|GO:0016021	5e-09
Sj-TSP-4	Sjp_0054300	variable	97.3	98.2	98.4	98.4	98.4	98.2	97.6		95.3	96.7	97.3	98	98	98	95.3	98.0714	95.9143	96.9429			tr|G4VMX3|G4VMX3_SCHMA Putative tetraspanin-CD63 receptor OS=Schistosoma mansoni GN=Smp_140000 PE=4 SV=1	4e-54	smm:Smp_140000 tetraspanin-CD63 receptor	5e-54	PANTHER|PTHR19282|T|-|17|141|	1.5e-29	PANTHER|PTHR19282:SF190|T|-|17|141|	1.5e-29	Pfam|PF00335|IPR018499|Tetraspanin/Peripherin|16|139|GO:0016021	1.2e-16
Sj25	Sjp_0058470	variable	98.1	97	97.6	97.5	97.5	97	97.8		97.8	96.9	96.9	97.8	97.3	97.3	97.8	97.5	95.4143	97.4	sp|P91799|IM25_SCHJA 25 kDa integral membrane protein OS=Schistosoma japonicum PE=2 SV=1	4e-22	tr|Q5DFJ8|Q5DFJ8_SCHJA SJCHGC02061 protein OS=Schistosoma japonicum PE=2 SV=1	2e-110	smm:Smp_154180 hypothetical protein	4e-51	PANTHER|PTHR19282:SF176|T|-|8|209|	2e-31	Pfam|PF00335|IPR018499|Tetraspanin/Peripherin|8|211|GO:0016021	2.6e-28	PANTHER|PTHR19282|T|-|8|209|	2e-31
Sj-TSP-2	Sjp_0118220	variable	97.2	94.4	94.9	98.4	98.3	93.8	97.1		97.7	96.3	97.7	100	99.1	96.7	98.6	96.3	95.73	98.0143			tr|A5JP10|A5JP10_SCHJA TSP OS=Schistosoma japonicum GN=TSP PE=2 SV=1	2e-78	smm:Smp_181530 tetraspanin	3e-24	PANTHER|PTHR19282:SF176|T|-|1|190|	6.1E-37|||	PRINTS|PR00259|IPR000301|Tetraspanin|12|35|GO:0016021	1.5E-15|||	PRINTS|PR00259|IPR000301|Tetraspanin|50|76|GO:0016021	1.5E-15|||	PRINTS|PR00259|IPR000301|Tetraspanin|77|105|GO:0016021	1.5E-15|||	Pfam|PF00335|IPR018499|Tetraspanin/Peripherin|9|142|GO:0016021	2.0E-24|||	PANTHER|PTHR19282|T|-|1|190|	6.1E-37|||
TSP2-enriched microdomain associated proteins
Sm29	Sjp_0041250	variable	93.6	93.3	91.8	92.6	93.6	93.3	93.6		94.7	93.6	93.6	94.7	94.7	93.6	94.7	93.1143	86.4714	94.2286			tr|Q5DD37|Q5DD37_SCHJA SJCHGC05668 protein OS=Schistosoma japonicum PE=2 SV=1	7e-39	smm:Smp_072190 Sm29	1e-16
Annexin	Sjp_0065810	variable	98.2	98.2	98.4	98.2	98.1	98.7	97.4		98.7	99.1	98.7	99.1	98.7	98.2	96.9	98.1714	96.9286	98.4857	sp|P27216|ANX13_HUMAN Annexin A13 OS=Homo sapiens GN=ANXA13 PE=1 SV=3	3e-26	tr|Q5DBM0|Q5DBM0_SCHJA Annexin OS=Schistosoma japonicum PE=2 SV=1	2e-79	smm:Smp_074140 annexin	2e-46	PANTHER|PTHR10502|T|-|18|224|	6e-56	Pfam|PF00191|IPR018502|Annexin repeat|47|85|GO:0005509|GO:0005544	2.2e-10	Pfam|PF00191|IPR018502|Annexin repeat|185|220|GO:0005509|GO:0005544	3.7e-07	Pfam|PF00191|IPR018502|Annexin repeat|98|162|GO:0005509|GO:0005544	2.1e-22	SMART|SM00335|IPR018502|Annexin repeat|112|164|GO:0005509|GO:0005544	2.2e-22
Annexin	Sjp_0101180		99.7	100	100	99.1	99.1	99.4	100		100	100	100	99.1	99.1	99.1	100	99.6143	99.6143	99.6143	sp|P27216|ANX13_HUMAN Annexin A13 OS=Homo sapiens GN=ANXA13 PE=1 SV=3	2e-14	tr|Q5DHI5|Q5DHI5_SCHJA Annexin OS=Schistosoma japonicum GN=ISA PE=2 SV=1	8e-54	smm:Smp_077720 annexin	2e-47	PANTHER|PTHR10502|T|-|2|105|	1.3e-31	ProSitePatterns|PS00223|IPR018252|Annexin repeat, conserved site|51|103|GO:0005509|GO:0005544	-	Pfam|PF00191|IPR018502|Annexin repeat|42|103|GO:0005509|GO:0005544	2.8e-20	SMART|SM00335|IPR018502|Annexin repeat|51|103|GO:0005509|GO:0005544	2.8e-20
Calpain	Sjp_0096760	variable	98	98.8	98.8	98.1	98.1	98.4	98.9		98	99.6	99.2	98	98.8	98.4	99.2	98.4429	97.4429	98.7429	sp|O35125|LRC23_MOUSE Leucine-rich repeat-containing protein 23 OS=Mus musculus GN=Lrrc23 PE=2 SV=1	7e-15	tr|G4V7R5|G4V7R5_SCHMA Putative calpain 4, 6, 7, invertebrate OS=Schistosoma mansoni GN=Smp_141280 PE=4 SV=1	2e-44	smm:Smp_141280 calpain 4 6 7 invertebrate	1e-44	Pfam|PF12799|IPR025875|Leucine rich repeat 4|97|136|	3.1e-07	PANTHER|PTHR10588|T|-|66|243|	7.9e-32	PANTHER|PTHR10588:SF204|T|-|66|243|	7.9e-32
a S. japonicum tetraspanin nomenclature consistent with Wu W, Cai P, Chen Q, Wang H. Identification of novel antigens within the Schistosoma japonicum tetraspanin family based on molecular characterization. Acta Trop 117, 216-224 (2011).
