# Supplementary material for: Exploring molecular variation in Schistosoma japonicum in China
Source: Sci Rep. 2015 Dec 1;5:17345. doi: 10.1038/srep17345 (PMC4664899; doi:10.1038/srep17345)
Supplement: Supplementary Table 8 [file srep17345-s10.xls]

## Sheet: STable 9 Primers
Supplementary Table 9 | Oligonucleotide primers designed to four exonic regions of single-copy orthologs (SCOs) of Schistosoma japonicum, predicted as markers for population genetic and systematic studies.
Gene id	Annotation	Orthologuesa	Genome scaffold	Amplicon position	Forward primer (bases; annealing temperature)b	Reverse primer (bases; annealing temperature)b	Amplicon in reference genome
Sjp_0006080	Transcription initiation factor TFIID subunit 4	Smp_015220.1; Sha_104721	SJC_S000019	199826-200581	CACTAGTTTCCTCAGCACCG (20; 58.3)	AACCATGGGCAAGACATACG (20; 58.3)	CACTAGTTTCCTCAGCACCGCCAGCTGGTCCTCGTGTCACTCTTTCAACGAGTACAACTCCTCGAATAGTTGGCACACTCATGTCATCAGTCTCATCGCCGATTATTCCAACTAGTCCTGTCACTGTCCCGACACCTCGAACACAACCCCCACTATTAGCCCCTGCACCTCCTCGGACATGTGTAGCGTCTGTCGTAAACTTCGATACGACTTTAGGTTCTGGTCCCGGTGCAAAATACCGTCTAGCTCAGCCTTTTAGTGGTGTTTCATCTTCGACAACTATCCTATCTAACACAACTGCCGCAACTGTGGTTCCAACACGATTCACGCCAACTGTTAACGCTACGCGCCAAAATTATCACAACTTGCGACCAATTATTGCTTCCTCGTCTGCTTCTG…
Sjp_0009700	Myc-type, basic helix-loop-helix (bHLH) domain	Smp_137220.1; Sha_100714	SJC_S000033	597838-598484	CATCATTGTCAGTAGCATCCGG (22; 59.2)	AGCATTAACACATCGAACACG (21; 57.3)	CATCATTGTCAGTAGCATCCGGTAGATCAAGAACAGCATTTGAAGATCAGATATTAGATTCAACAAATTTACCAAAATCGTTATATAACAACTCACGAAATCATAAATCTATGTTAAATCAATGTTTAGAAAATCCAGCGAATATATTGCCATATATTTATCCCAATATGTCTACTGATAATGTTACTTATCATAGTAATATACATCAAAAAAGACAATTATCACCCCAAACACATTATTTCAATAAAATTGATCATTCCAACACAAATAATACGTCGTCTAAAAGATCCAGAAGTAATTCAACACGTTCAACACAAAGTTGGACTTGTCTATGCACACATCCACTAGATGAAATCAATGAATATCGAAAAACACCAATAAAGCATAATATAGTGAAAG…
Sjp_0068320	Hypothetical protein	Smp_152430.1; Sha_107477	SJC_S000907	23109-23917	GGTGTTCTTGCTTCAGGACG (20; 59.1)	CCGCGACCATTATCTCCAAG (20; 58.5)	CCGCGACCATTATCTCCAAGTTCTTTTCCATCTTCTCCTGCAAAAATTTCGACATATAATTTTCATCCTTCATCAAGTCCTCCTCTTCTCATATCTGAAATCCCGTTTAGTAGTAGCAGTAATAGTAATAGTAGTACTGGTAGTAATAGTAGTAATAGTTCTCGAACTTCACAAATTCACCCGCAAATTCGTCGACCATCTGATTCAACACTAATAATCAATGGAAATGTTTCATCTTTAATTACCAACAATTCTGTTAGCTTAACATGTGCTAATAGCAATAATAACCGTACCACTTCAAGTGCATTTTATGCTGTTTCTATGCATGACAATTCTATTGGCTTACCTAGATCACTTCAATCTGCTAGTGTTCCAGCTCCTGCTACTACTTCAATTGTT…
Sjp_0102280	Hypothetical protein	Smp_172560.1; Sha_100669	SJC_S004005	12929-14094	ATTTACTTGGGCTCGGATGC (20; 58.3)	GGTAAAGAGCGGTGTTGTGC (20;59.8)	ATTTACTTGGGCTCGGATGCCGTGGAGCGTTGGTCTATTCATCTAGAACAAGTTCATCTCTGTTTAATGCGCATTTCATCCTACTTTTTGAGAAAAATCGTTCCGTTTAGTCAAAACTTCACTTGTATTCATCGTTTACAAAAATCAGGTTTATACATACCCCCATCATCTGCTAGAACATGGTTACAAGTTCTTTCTCAATGGGGATTCCCGAGAATTTATGTCGAACAACCTGATATACAAAAGCAGTTGATTTGGAATTTGGCAGATATCAACCGGAATCCTAGAACTACTGTTCCTGACAGATGTTTGCTACCACTCGTACTATATTTCTCTGTCTTAGCGTTGCGTTTCCCACATTCAGATTGGATTAACTGTTGGCACGAAGTTTGTTCTAAA…
a Orthologues in Schistosoma mansoni and Schistosoma haematobium
b Primers presented in the 5' to 3' orientation
